# Supplementary material for: Disruption of nucleocytoplasmic trafficking as a cellular senescence driver
Source: Exp Mol Med. 2021 Jun 29;53(6):1092–108. doi: 10.1038/s12276-021-00643-6 (PMC8257587; doi:10.1038/s12276-021-00643-6)
Supplement: Supplementary file 1 — Supplementary Information [file 12276_2021_643_MOESM1_ESM.zip]

Archive with 6 entries (6 files):
- Supplementary Information.pdf
- Supplementary Table S1.xlsx
- Supplementary Table S2.xlsx
- Supplementary Table S3.xlsx
- Supplementary Table S4.xlsx
- Supplementary Table S5.xlsx
