# Supplementary material for: Disruption of nucleocytoplasmic trafficking as a cellular senescence driver
Source: Exp Mol Med. 2021 Jun 29;53(6):1092–108. doi: 10.1038/s12276-021-00643-6 (PMC8257587; doi:10.1038/s12276-021-00643-6)
Supplement: Supplementary file 1 — Supplementary Information [file 12276_2021_643_MOESM1_ESM.zip › Supplementary Table S1.xlsx]

## Sheet: Sheet1
Protein group Information			Number of unique sibling peptides
Entrez ID	Name	Description	Nucleus	Cytoplasm
2	A2M	alpha-2-macroglobulin	44	29
9	NAT1	N-acetyltransferase 1	1	4
16	AARS	alanyl-tRNA synthetase	70	83
18	ABAT	4-aminobutyrate aminotransferase	4	0
22	ABCB7	ATP binding cassette subfamily B member 7	3	0
23	ABCF1	ATP binding cassette subfamily F member 1	49	33
29	ABR	ABR activator of RhoGEF and GTPase	1	5
30	ACAA1	acetyl-CoA acyltransferase 1	42	22
31	ACACA	acetyl-CoA carboxylase alpha	4	15
34	ACADM	acyl-CoA dehydrogenase medium chain	40	14
35	ACADS	acyl-CoA dehydrogenase short chain	3	0
36	ACADSB	acyl-CoA dehydrogenase short/branched chain	18	3
37	ACADVL	acyl-CoA dehydrogenase very long chain	104	51
38	ACAT1	acetyl-CoA acetyltransferase 1	78	27
39	ACAT2	acetyl-CoA acetyltransferase 2	22	30
47	ACLY	ATP citrate lyase	134	97
48	ACO1	aconitase 1	41	44
50	ACO2	aconitase 2	96	36
51	ACOX1	acyl-CoA oxidase 1	33	10
52	ACP1	acid phosphatase 1	11	16
53	ACP2	acid phosphatase 2, lysosomal	12	5
60	ACTB	actin beta	3	3
71	ACTG1	actin gamma 1	3	2
81	ACTN4	actinin alpha 4	165	174
86	ACTL6A	actin like 6A	3	3
87	ACTN1	actinin alpha 1	165	171
90	ACVR1	activin A receptor type 1	2	1
95	ACY1	aminoacylase 1	8	7
98	ACYP2	acylphosphatase 2	4	5
100	ADA	adenosine deaminase	1	5
102	ADAM10	ADAM metallopeptidase domain 10	4	0
103	ADAR	adenosine deaminase RNA specific	16	4
115	ADCY9	adenylate cyclase 9	0	3
118	ADD1	adducin 1	29	27
120	ADD3	adducin 3	43	26
123	PLIN2	perilipin 2	1	3
125	ADH1B	alcohol dehydrogenase 1B (class I), beta polypeptide	2	4
128	ADH5	alcohol dehydrogenase 5 (class III), chi polypeptide	49	52
132	ADK	adenosine kinase	25	29
141	ADPRH	ADP-ribosylarginine hydrolase	1	2
142	PARP1	poly(ADP-ribose) polymerase 1	62	10
143	PARP4	poly(ADP-ribose) polymerase family member 4	27	33
146	ADRA1D	adrenoceptor alpha 1D	2	0
156	GRK2	G protein-coupled receptor kinase 2	3	2
158	ADSL	adenylosuccinate lyase	15	16
159	ADSS	adenylosuccinate synthase	17	30
160	AP2A1	adaptor related protein complex 2 subunit alpha 1	51	39
161	AP2A2	adaptor related protein complex 2 subunit alpha 2	26	19
162	AP1B1	adaptor related protein complex 1 subunit beta 1	30	35
163	AP2B1	adaptor related protein complex 2 subunit beta 1	42	35
164	AP1G1	adaptor related protein complex 1 subunit gamma 1	25	16
165	AEBP1	AE binding protein 1	7	5
174	AFP	alpha fetoprotein	0	3
175	AGA	aspartylglucosaminidase	8	7
178	AGL	amylo-alpha-1, 6-glucosidase, 4-alpha-glucanotransferase	10	19
191	AHCY	adenosylhomocysteinase	36	44
197	AHSG	alpha 2-HS glycoprotein	5	10
202	CRYBG1	crystallin beta-gamma domain containing 1	4	3
203	AK1	adenylate kinase 1	22	32
204	AK2	adenylate kinase 2	28	11
207	AKT1	AKT serine/threonine kinase 1	5	15
208	AKT2	AKT serine/threonine kinase 2	2	5
210	ALAD	aminolevulinate dehydratase	2	8
214	ALCAM	activated leukocyte cell adhesion molecule	10	12
215	ABCD1	ATP binding cassette subfamily D member 1	2	0
216	ALDH1A1	aldehyde dehydrogenase 1 family member A1	83	104
217	ALDH2	aldehyde dehydrogenase 2 family member	51	12
219	ALDH1B1	aldehyde dehydrogenase 1 family member B1	43	9
223	ALDH9A1	aldehyde dehydrogenase 9 family member A1	46	45
224	ALDH3A2	aldehyde dehydrogenase 3 family member A2	14	4
226	ALDOA	aldolase, fructose-bisphosphate A	84	93
229	ALDOB	aldolase, fructose-bisphosphate B	1	4
230	ALDOC	aldolase, fructose-bisphosphate C	6	17
231	AKR1B1	aldo-keto reductase family 1 member B	60	64
267	AMFR	autocrine motility factor receptor	3	0
271	AMPD2	adenosine monophosphate deaminase 2	15	23
272	AMPD3	adenosine monophosphate deaminase 3	1	4
274	BIN1	bridging integrator 1	9	12
286	ANK1	ankyrin 1	9	12
287	ANK2	ankyrin 2	10	3
288	ANK3	ankyrin 3	1	2
290	ANPEP	alanyl aminopeptidase, membrane	81	58
291	SLC25A4	solute carrier family 25 member 4	2	1
292	SLC25A5	solute carrier family 25 member 5	6	0
293	SLC25A6	solute carrier family 25 member 6	6	1
301	ANXA1	annexin A1	111	99
302	ANXA2	annexin A2	107	111
306	ANXA3	annexin A3	15	17
307	ANXA4	annexin A4	69	56
308	ANXA5	annexin A5	100	92
309	ANXA6	annexin A6	104	121
310	ANXA7	annexin A7	20	25
311	ANXA11	annexin A11	28	34
312	ANXA13	annexin A13	2	2
313	AOAH	acyloxyacyl hydrolase	0	2
316	AOX1	aldehyde oxidase 1	0	4
317	APAF1	apoptotic peptidase activating factor 1	0	3
318	NUDT2	nudix hydrolase 2	5	5
320	APBA1	amyloid beta precursor protein binding family A member 1	2	1
327	APEH	acylaminoacyl-peptide hydrolase	4	16
328	APEX1	apurinic/apyrimidinic endodeoxyribonuclease 1	66	27
334	APLP2	amyloid beta precursor like protein 2	17	6
335	APOA1	apolipoprotein A1	1	7
338	APOB	apolipoprotein B	11	5
345	APOC3	apolipoprotein C3	0	3
348	APOE	apolipoprotein E	3	5
351	APP	amyloid beta precursor protein	32	17
353	APRT	adenine phosphoribosyltransferase	11	13
355	FAS	Fas cell surface death receptor	7	7
372	ARCN1	archain 1	60	48
373	TRIM23	tripartite motif containing 23	2	1
375	ARF1	ADP ribosylation factor 1	6	2
378	ARF4	ADP ribosylation factor 4	26	19
381	ARF5	ADP ribosylation factor 5	4	7
382	ARF6	ADP ribosylation factor 6	18	16
384	ARG2	arginase 2	2	0
387	RHOA	ras homolog family member A	4	3
389	RHOC	ras homolog family member C	4	6
390	RND3	Rho family GTPase 3	15	15
391	RHOG	ras homolog family member G	19	17
392	ARHGAP1	Rho GTPase activating protein 1	29	34
394	ARHGAP5	Rho GTPase activating protein 5	8	10
396	ARHGDIA	Rho GDP dissociation inhibitor alpha	30	39
400	ARL1	ADP ribosylation factor like GTPase 1	15	11
402	ARL2	ADP ribosylation factor like GTPase 2	2	3
403	ARL3	ADP ribosylation factor like GTPase 3	9	11
408	ARRB1	arrestin beta 1	9	6
410	ARSA	arylsulfatase A	27	22
411	ARSB	arylsulfatase B	18	11
421	ARVCF	ARVCF delta catenin family member	0	2
427	ASAH1	N-acylsphingosine amidohydrolase 1	17	14
435	ASL	argininosuccinate lyase	10	16
439	ASNA1	arsA arsenite transporter, ATP-binding, homolog 1 (bacterial)	21	22
440	ASNS	asparagine synthetase (glutamine-hydrolyzing)	4	17
444	ASPH	aspartate beta-hydroxylase	70	41
445	ASS1	argininosuccinate synthase 1	23	32
462	SERPINC1	serpin family C member 1	2	4
466	ATF1	activating transcription factor 1	3	1
471	ATIC	5-aminoimidazole-4-carboxamide ribonucleotide formyltransferase/IMP cyclohydrolase	65	67
472	ATM	ATM serine/threonine kinase	4	1
475	ATOX1	antioxidant 1 copper chaperone	5	12
476	ATP1A1	ATPase Na+/K+ transporting subunit alpha 1	34	43
483	ATP1B3	ATPase Na+/K+ transporting subunit beta 3	6	8
488	ATP2A2	ATPase sarcoplasmic/endoplasmic reticulum Ca2+ transporting 2	50	35
490	ATP2B1	ATPase plasma membrane Ca2+ transporting 1	15	16
491	ATP2B2	ATPase plasma membrane Ca2+ transporting 2	1	3
493	ATP2B4	ATPase plasma membrane Ca2+ transporting 4	40	42
498	ATP5F1A	ATP synthase F1 subunit alpha	87	50
501	ALDH7A1	aldehyde dehydrogenase 7 family member A1	90	52
506	ATP5F1B	ATP synthase F1 subunit beta	144	58
509	ATP5F1C	ATP synthase F1 subunit gamma	22	8
513	ATP5F1D	ATP synthase F1 subunit delta	10	6
514	ATP5F1E	ATP synthase F1 subunit epsilon	2	1
515	ATP5PB	ATP synthase peripheral stalk-membrane subunit b	10	2
521	ATP5ME	ATP synthase membrane subunit e	8	4
522	ATP5PF	ATP synthase peripheral stalk subunit F6	8	6
523	ATP6V1A	ATPase H+ transporting V1 subunit A	72	62
526	ATP6V1B2	ATPase H+ transporting V1 subunit B2	52	31
527	ATP6V0C	ATPase H+ transporting V0 subunit c	7	6
528	ATP6V1C1	ATPase H+ transporting V1 subunit C1	37	37
529	ATP6V1E1	ATPase H+ transporting V1 subunit E1	11	10
535	ATP6V0A1	ATPase H+ transporting V0 subunit a1	18	8
537	ATP6AP1	ATPase H+ transporting accessory protein 1	5	2
539	ATP5PO	ATP synthase peripheral stalk subunit OSCP	13	5
545	ATR	ATR serine/threonine kinase	3	0
546	ATRX	ATRX chromatin remodeler	2	0
550	AUP1	AUP1 lipid droplet regulating VLDL assembly factor	6	2
558	AXL	AXL receptor tyrosine kinase	4	0
567	B2M	beta-2-microglobulin	11	10
571	BACH1	BTB domain and CNC homolog 1	3	1
573	BAG1	BCL2 associated athanogene 1	1	3
581	BAX	BCL2 associated X, apoptosis regulator	11	12
582	BBS1	Bardet-Biedl syndrome 1	1	2
583	BBS2	Bardet-Biedl syndrome 2	2	0
586	BCAT1	branched chain amino acid transaminase 1	12	15
587	BCAT2	branched chain amino acid transaminase 2	3	1
593	BCKDHA	branched chain keto acid dehydrogenase E1, alpha polypeptide	10	0
594	BCKDHB	branched chain keto acid dehydrogenase E1 subunit beta	2	1
595	CCND1	cyclin D1	3	4
598	BCL2L1	BCL2 like 1	2	1
617	BCS1L	BCS1 homolog, ubiquinol-cytochrome c reductase complex chaperone	7	1
633	BGN	biglycan	5	1
637	BID	BH3 interacting domain death agonist	4	5
642	BLMH	bleomycin hydrolase	0	3
644	BLVRA	biliverdin reductase A	16	17
645	BLVRB	biliverdin reductase B	14	23
663	BNIP2	BCL2 interacting protein 2	1	3
667	DST	dystonin	155	129
669	BPGM	bisphosphoglycerate mutase	4	8
677	ZFP36L1	ZFP36 ring finger protein like 1	1	3
682	BSG	basigin (Ok blood group)	19	20
683	BST1	bone marrow stromal cell antigen 1	4	3
686	BTD	biotinidase	1	2
689	BTF3	basic transcription factor 3	11	11
705	BYSL	bystin like	14	5
706	TSPO	translocator protein	5	6
708	C1QBP	complement C1q binding protein	50	21
715	C1R	complement C1r	2	1
716	C1S	complement C1s	4	3
726	CAPN5	calpain 5	1	4
738	VPS51	VPS51 subunit of GARP complex	8	4
740	MRPL49	mitochondrial ribosomal protein L49	10	1
754	PTTG1IP	PTTG1 interacting protein	3	2
773	CACNA1A	calcium voltage-gated channel subunit alpha1 A	0	2
781	CACNA2D1	calcium voltage-gated channel auxiliary subunit alpha2delta 1	6	11
788	SLC25A20	solute carrier family 25 member 20	7	0
790	CAD	carbamoyl-phosphate synthetase 2, aspartate transcarbamylase, and dihydroorotase	37	57
794	CALB2	calbindin 2	0	4
800	CALD1	caldesmon 1	131	140
810	CALML3	calmodulin like 3	1	2
811	CALR	calreticulin	122	130
813	CALU	calumenin	103	100
815	CAMK2A	calcium/calmodulin dependent protein kinase II alpha	2	0
817	CAMK2D	calcium/calmodulin dependent protein kinase II delta	25	17
818	CAMK2G	calcium/calmodulin dependent protein kinase II gamma	10	4
821	CANX	calnexin	95	56
822	CAPG	capping actin protein, gelsolin like	23	26
823	CAPN1	calpain 1	54	63
824	CAPN2	calpain 2	76	89
826	CAPNS1	calpain small subunit 1	39	63
829	CAPZA1	capping actin protein of muscle Z-line subunit alpha 1	26	33
830	CAPZA2	capping actin protein of muscle Z-line subunit alpha 2	21	35
831	CAST	calpastatin	61	79
832	CAPZB	capping actin protein of muscle Z-line subunit beta	38	39
833	CARS	cysteinyl-tRNA synthetase	37	39
834	CASP1	caspase 1	4	10
836	CASP3	caspase 3	3	8
837	CASP4	caspase 4	0	3
839	CASP6	caspase 6	1	7
840	CASP7	caspase 7	1	3
841	CASP8	caspase 8	2	3
847	CAT	catalase	16	16
857	CAV1	caveolin 1	16	13
865	CBFB	core-binding factor subunit beta	3	8
867	CBL	Cbl proto-oncogene	1	3
871	SERPINH1	serpin family H member 1	138	95
873	CBR1	carbonyl reductase 1	30	36
874	CBR3	carbonyl reductase 3	6	10
902	CCNH	cyclin H	7	0
904	CCNT1	cyclin T1	2	0
908	CCT6A	chaperonin containing TCP1 subunit 6A	37	38
928	CD9	CD9 molecule	2	2
950	SCARB2	scavenger receptor class B member 2	30	22
957	ENTPD5	ectonucleoside triphosphate diphosphohydrolase 5 (inactive)	2	1
960	CD44	CD44 molecule (Indian blood group)	28	28
961	CD47	CD47 molecule	1	3
966	CD59	CD59 molecule (CD59 blood group)	5	8
967	CD63	CD63 molecule	5	4
968	CD68	CD68 molecule	2	1
975	CD81	CD81 molecule	5	12
976	ADGRE5	adhesion G protein-coupled receptor E5	4	4
977	CD151	CD151 molecule (Raph blood group)	4	3
978	CDA	cytidine deaminase	12	14
984	CDK11B	cyclin dependent kinase 11B	2	0
987	LRBA	LPS responsive beige-like anchor protein	2	8
988	CDC5L	cell division cycle 5 like	23	5
989	SEPTIN7	septin 7	73	43
996	CDC27	cell division cycle 27	6	1
998	CDC42	cell division cycle 42	26	26
1000	CDH2	cadherin 2	16	12
1007	CDH9	cadherin 9	2	0
1009	CDH11	cadherin 11	9	12
1012	CDH13	cadherin 13	7	11
1017	CDK2	cyclin dependent kinase 2	4	6
1019	CDK4	cyclin dependent kinase 4	8	9
1020	CDK5	cyclin dependent kinase 5	6	13
1021	CDK6	cyclin dependent kinase 6	5	6
1022	CDK7	cyclin dependent kinase 7	4	0
1025	CDK9	cyclin dependent kinase 9	3	0
1026	CDKN1A	cyclin dependent kinase inhibitor 1A	6	3
1029	CDKN2A	cyclin dependent kinase inhibitor 2A	4	5
1031	CDKN2C	cyclin dependent kinase inhibitor 2C	1	2
1039	CDR2	cerebellar degeneration related protein 2	2	0
1069	CETN2	centrin 2	6	1
1072	CFL1	cofilin 1	51	47
1073	CFL2	cofilin 2	17	16
1075	CTSC	cathepsin C	17	17
1104	RCC1	regulator of chromosome condensation 1	13	4
1107	CHD3	chromodomain helicase DNA binding protein 3	2	3
1108	CHD4	chromodomain helicase DNA binding protein 4	17	5
1120	CHKB	choline kinase beta	1	4
1121	CHM	CHM Rab escort protein	3	5
1147	CHUK	component of inhibitor of nuclear factor kappa B kinase complex	1	4
1152	CKB	creatine kinase B	11	9
1153	CIRBP	cold inducible RNA binding protein	9	2
1155	TBCB	tubulin folding cofactor B	12	17
1173	AP2M1	adaptor related protein complex 2 subunit mu 1	30	19
1174	AP1S1	adaptor related protein complex 1 subunit sigma 1	5	3
1175	AP2S1	adaptor related protein complex 2 subunit sigma 1	13	9
1176	AP3S1	adaptor related protein complex 3 subunit sigma 1	12	7
1182	CLCN3	chloride voltage-gated channel 3	2	0
1186	CLCN7	chloride voltage-gated channel 7	10	5
1192	CLIC1	chloride intracellular channel 1	51	59
1193	CLIC2	chloride intracellular channel 2	1	2
1198	CLK3	CDC like kinase 3	5	0
1200	TPP1	tripeptidyl peptidase 1	26	20
1203	CLN5	CLN5 intracellular trafficking protein	4	7
1207	CLNS1A	chloride nucleotide-sensitive channel 1A	5	7
1209	CLPTM1	CLPTM1 regulator of GABA type A receptor forward trafficking	12	4
1211	CLTA	clathrin light chain A	18	16
1212	CLTB	clathrin light chain B	15	13
1213	CLTC	clathrin heavy chain	290	270
1264	CNN1	calponin 1	25	4
1265	CNN2	calponin 2	41	31
1266	CNN3	calponin 3	33	22
1267	CNP	2',3'-cyclic nucleotide 3' phosphodiesterase	27	20
1277	COL1A1	collagen type I alpha 1 chain	158	83
1278	COL1A2	collagen type I alpha 2 chain	138	60
1280	COL2A1	collagen type II alpha 1 chain	9	2
1281	COL3A1	collagen type III alpha 1 chain	33	11
1282	COL4A1	collagen type IV alpha 1 chain	3	2
1284	COL4A2	collagen type IV alpha 2 chain	6	1
1287	COL4A5	collagen type IV alpha 5 chain	2	0
1289	COL5A1	collagen type V alpha 1 chain	30	9
1290	COL5A2	collagen type V alpha 2 chain	11	5
1291	COL6A1	collagen type VI alpha 1 chain	74	52
1292	COL6A2	collagen type VI alpha 2 chain	46	31
1293	COL6A3	collagen type VI alpha 3 chain	214	124
1295	COL8A1	collagen type VIII alpha 1 chain	23	9
1301	COL11A1	collagen type XI alpha 1 chain	12	1
1303	COL12A1	collagen type XII alpha 1 chain	184	57
1306	COL15A1	collagen type XV alpha 1 chain	2	0
1307	COL16A1	collagen type XVI alpha 1 chain	13	4
1311	COMP	cartilage oligomeric matrix protein	3	0
1312	COMT	catechol-O-methyltransferase	41	29
1314	COPA	coatomer protein complex subunit alpha	82	100
1315	COPB1	coatomer protein complex subunit beta 1	87	79
1327	COX4I1	cytochrome c oxidase subunit 4I1	7	7
1329	COX5B	cytochrome c oxidase subunit 5B	11	9
1337	COX6A1	cytochrome c oxidase subunit 6A1	4	3
1340	COX6B1	cytochrome c oxidase subunit 6B1	4	6
1345	COX6C	cytochrome c oxidase subunit 6C	6	6
1347	COX7A2	cytochrome c oxidase subunit 7A2	6	6
1350	COX7C	cytochrome c oxidase subunit 7C	6	2
1362	CPD	carboxypeptidase D	7	4
1371	CPOX	coproporphyrinogen oxidase	27	15
1374	CPT1A	carnitine palmitoyltransferase 1A	18	5
1376	CPT2	carnitine palmitoyltransferase 2	27	6
1382	CRABP2	cellular retinoic acid binding protein 2	15	17
1384	CRAT	carnitine O-acetyltransferase	14	1
1397	CRIP2	cysteine rich protein 2	7	8
1398	CRK	CRK proto-oncogene, adaptor protein	20	24
1399	CRKL	CRK like proto-oncogene, adaptor protein	11	18
1410	CRYAB	crystallin alpha B	13	17
1429	CRYZ	crystallin zeta	32	11
1431	CS	citrate synthase	51	14
1432	MAPK14	mitogen-activated protein kinase 14	6	9
1434	CSE1L	chromosome segregation 1 like	37	49
1445	CSK	C-terminal Src kinase	6	10
1452	CSNK1A1	casein kinase 1 alpha 1	3	2
1457	CSNK2A1	casein kinase 2 alpha 1	4	3
1459	CSNK2A2	casein kinase 2 alpha 2	16	6
1460	CSNK2B	casein kinase 2 beta	18	9
1462	VCAN	versican	3	1
1464	CSPG4	chondroitin sulfate proteoglycan 4	11	25
1465	CSRP1	cysteine and glycine rich protein 1	36	26
1466	CSRP2	cysteine and glycine rich protein 2	20	15
1471	CST3	cystatin C	2	6
1476	CSTB	cystatin B	14	25
1477	CSTF1	cleavage stimulation factor subunit 1	6	1
1478	CSTF2	cleavage stimulation factor subunit 2	5	1
1479	CSTF3	cleavage stimulation factor subunit 3	12	2
1486	CTBS	chitobiase	5	1
1487	CTBP1	C-terminal binding protein 1	2	0
1488	CTBP2	C-terminal binding protein 2	3	0
1490	CCN2	cellular communication network factor 2	19	13
1495	CTNNA1	catenin alpha 1	33	27
1499	CTNNB1	catenin beta 1	24	26
1500	CTNND1	catenin delta 1	18	24
1503	CTPS1	CTP synthase 1	11	20
1508	CTSB	cathepsin B	53	46
1509	CTSD	cathepsin D	78	60
1513	CTSK	cathepsin K	11	9
1514	CTSL	cathepsin L	4	4
1522	CTSZ	cathepsin Z	13	14
1523	CUX1	cut like homeobox 1	6	2
1528	CYB5A	cytochrome b5 type A	7	8
1535	CYBA	cytochrome b-245 alpha chain	2	2
1537	CYC1	cytochrome c1	10	3
1540	CYLD	CYLD lysine 63 deubiquitinase	3	8
1545	CYP1B1	cytochrome P450 family 1 subfamily B member 1	2	0
1593	CYP27A1	cytochrome P450 family 27 subfamily A member 1	4	0
1595	CYP51A1	cytochrome P450 family 51 subfamily A member 1	19	8
1601	DAB2	DAB adaptor protein 2	27	30
1603	DAD1	defender against cell death 1	5	4
1605	DAG1	dystroglycan 1	6	5
1606	DGKA	diacylglycerol kinase alpha	25	33
1611	DAP	death associated protein	4	6
1612	DAPK1	death associated protein kinase 1	2	0
1613	DAPK3	death associated protein kinase 3	5	1
1615	DARS	aspartyl-tRNA synthetase	41	36
1622	DBI	diazepam binding inhibitor, acyl-CoA binding protein	10	11
1627	DBN1	drebrin 1	43	45
1629	DBT	dihydrolipoamide branched chain transacylase E2	20	2
1632	ECI1	enoyl-CoA delta isomerase 1	25	10
1633	DCK	deoxycytidine kinase	1	4
1634	DCN	decorin	8	3
1635	DCTD	dCMP deaminase	11	8
1636	ACE	angiotensin I converting enzyme	1	2
1639	DCTN1	dynactin subunit 1	53	66
1642	DDB1	damage specific DNA binding protein 1	71	49
1643	DDB2	damage specific DNA binding protein 2	12	5
1645	AKR1C1	aldo-keto reductase family 1 member C1	1	2
1650	DDOST	dolichyl-diphosphooligosaccharide--protein glycosyltransferase non-catalytic subunit	32	12
1652	DDT	D-dopachrome tautomerase	3	4
1653	DDX1	DEAD-box helicase 1	88	51
1654	DDX3X	DEAD-box helicase 3 X-linked	10	7
1655	DDX5	DEAD-box helicase 5	19	4
1656	DDX6	DEAD-box helicase 6	22	17
1657	DMXL1	Dmx like 1	7	0
1659	DHX8	DEAH-box helicase 8	2	1
1660	DHX9	DExH-box helicase 9	63	23
1665	DHX15	DEAH-box helicase 15	57	24
1666	DECR1	2,4-dienoyl-CoA reductase 1	56	17
1676	DFFA	DNA fragmentation factor subunit alpha	13	14
1678	TIMM8A	translocase of inner mitochondrial membrane 8A	3	1
1687	GSDME	gasdermin E	5	9
1716	DGUOK	deoxyguanosine kinase	5	3
1717	DHCR7	7-dehydrocholesterol reductase	6	3
1718	DHCR24	24-dehydrocholesterol reductase	16	2
1723	DHODH	dihydroorotate dehydrogenase (quinone)	4	0
1727	CYB5R3	cytochrome b5 reductase 3	62	36
1728	NQO1	NAD(P)H quinone dehydrogenase 1	15	21
1729	DIAPH1	diaphanous related formin 1	19	29
1730	DIAPH2	diaphanous related formin 2	2	6
1736	DKC1	dyskerin pseudouridine synthase 1	20	2
1737	DLAT	dihydrolipoamide S-acetyltransferase	22	9
1738	DLD	dihydrolipoamide dehydrogenase	54	15
1739	DLG1	discs large MAGUK scaffold protein 1	10	11
1743	DLST	dihydrolipoamide S-succinyltransferase	39	12
1759	DNM1	dynamin 1	3	3
1767	DNAH5	dynein axonemal heavy chain 5	3	0
1774	DNASE1L1	deoxyribonuclease 1 like 1	0	2
1777	DNASE2	deoxyribonuclease 2, lysosomal	3	4
1778	DYNC1H1	dynein cytoplasmic 1 heavy chain 1	480	495
1781	DYNC1I2	dynein cytoplasmic 1 intermediate chain 2	38	50
1783	DYNC1LI2	dynein cytoplasmic 1 light intermediate chain 2	35	27
1785	DNM2	dynamin 2	22	16
1786	DNMT1	DNA methyltransferase 1	13	1
1793	DOCK1	dedicator of cytokinesis 1	11	6
1796	DOK1	docking protein 1	1	2
1798	DPAGT1	dolichyl-phosphate N-acetylglucosaminephosphotransferase 1	3	2
1803	DPP4	dipeptidyl peptidase 4	2	6
1806	DPYD	dihydropyrimidine dehydrogenase	0	4
1808	DPYSL2	dihydropyrimidinase like 2	83	108
1809	DPYSL3	dihydropyrimidinase like 3	35	53
1810	DR1	down-regulator of transcription 1	4	6
1819	DRG2	developmentally regulated GTP binding protein 2	7	7
1822	ATN1	atrophin 1	2	0
1831	TSC22D3	TSC22 domain family member 3	0	2
1832	DSP	desmoplakin	32	29
1841	DTYMK	deoxythymidylate kinase	10	2
1845	DUSP3	dual specificity phosphatase 3	9	11
1854	DUT	deoxyuridine triphosphatase	16	5
1856	DVL2	dishevelled segment polarity protein 2	4	8
1857	DVL3	dishevelled segment polarity protein 3	1	2
1861	TOR1A	torsin family 1 member A	6	6
1874	E2F4	E2F transcription factor 4	2	1
1889	ECE1	endothelin converting enzyme 1	8	5
1890	TYMP	thymidine phosphorylase	1	3
1891	ECH1	enoyl-CoA hydratase 1	27	3
1892	ECHS1	enoyl-CoA hydratase, short chain 1	50	25
1893	ECM1	extracellular matrix protein 1	3	4
1902	LPAR1	lysophosphatidic acid receptor 1	0	3
1915	EEF1A1	eukaryotic translation elongation factor 1 alpha 1	139	137
1917	EEF1A2	eukaryotic translation elongation factor 1 alpha 2	5	4
1933	EEF1B2	eukaryotic translation elongation factor 1 beta 2	45	27
1936	EEF1D	eukaryotic translation elongation factor 1 delta	45	30
1937	EEF1G	eukaryotic translation elongation factor 1 gamma	61	45
1938	EEF2	eukaryotic translation elongation factor 2	165	151
1939	EIF2D	eukaryotic translation initiation factor 2D	9	4
1956	EGFR	epidermal growth factor receptor	4	6
1962	EHHADH	enoyl-CoA hydratase and 3-hydroxyacyl CoA dehydrogenase	8	1
1965	EIF2S1	eukaryotic translation initiation factor 2 subunit alpha	39	29
1967	EIF2B1	eukaryotic translation initiation factor 2B subunit alpha	12	13
1968	EIF2S3	eukaryotic translation initiation factor 2 subunit gamma	49	38
1969	EPHA2	EPH receptor A2	18	17
1973	EIF4A1	eukaryotic translation initiation factor 4A1	42	35
1974	EIF4A2	eukaryotic translation initiation factor 4A2	24	21
1975	EIF4B	eukaryotic translation initiation factor 4B	56	56
1977	EIF4E	eukaryotic translation initiation factor 4E	17	12
1978	EIF4EBP1	eukaryotic translation initiation factor 4E binding protein 1	2	4
1981	EIF4G1	eukaryotic translation initiation factor 4 gamma 1	94	77
1982	EIF4G2	eukaryotic translation initiation factor 4 gamma 2	41	32
1983	EIF5	eukaryotic translation initiation factor 5	22	14
1984	EIF5A	eukaryotic translation initiation factor 5A	14	8
1992	SERPINB1	serpin family B member 1	1	2
1994	ELAVL1	ELAV like RNA binding protein 1	7	2
2009	EML1	EMAP like 1	0	4
2010	EMD	emerin	7	3
2011	MARK2	microtubule affinity regulating kinase 2	4	4
2014	EMP3	epithelial membrane protein 3	1	2
2017	CTTN	cortactin	35	41
2022	ENG	endoglin	8	14
2023	ENO1	enolase 1	92	124
2026	ENO2	enolase 2	4	11
2027	ENO3	enolase 3	5	6
2029	ENSA	endosulfine alpha	2	7
2035	EPB41	erythrocyte membrane protein band 4.1	3	4
2036	EPB41L1	erythrocyte membrane protein band 4.1 like 1	6	11
2037	EPB41L2	erythrocyte membrane protein band 4.1 like 2	34	44
2040	STOM	stomatin	11	18
2049	EPHB3	EPH receptor B3	2	0
2052	EPHX1	epoxide hydrolase 1	15	7
2054	STX2	syntaxin 2	1	2
2058	EPRS	glutamyl-prolyl-tRNA synthetase	133	126
2059	EPS8	epidermal growth factor receptor pathway substrate 8	10	4
2060	EPS15	epidermal growth factor receptor pathway substrate 15	11	26
2067	ERCC1	ERCC excision repair 1, endonuclease non-catalytic subunit	3	1
2068	ERCC2	ERCC excision repair 2, TFIIH core complex helicase subunit	9	2
2071	ERCC3	ERCC excision repair 3, TFIIH core complex helicase subunit	14	1
2072	ERCC4	ERCC excision repair 4, endonuclease catalytic subunit	6	1
2073	ERCC5	ERCC excision repair 5, endonuclease	8	2
2079	ERH	ERH mRNA splicing and mitosis factor	13	2
2091	FBL	fibrillarin	23	8
2098	ESD	esterase D	40	49
2107	ETF1	eukaryotic translation termination factor 1	37	28
2108	ETFA	electron transfer flavoprotein subunit alpha	49	23
2109	ETFB	electron transfer flavoprotein subunit beta	32	16
2110	ETFDH	electron transfer flavoprotein dehydrogenase	11	1
2130	EWSR1	EWS RNA binding protein 1	14	6
2147	F2	coagulation factor II, thrombin	1	3
2153	F5	coagulation factor V	0	2
2162	F13A1	coagulation factor XIII A chain	2	0
2170	FABP3	fatty acid binding protein 3	9	10
2171	FABP5	fatty acid binding protein 5	5	15
2180	ACSL1	acyl-CoA synthetase long chain family member 1	13	5
2181	ACSL3	acyl-CoA synthetase long chain family member 3	28	13
2182	ACSL4	acyl-CoA synthetase long chain family member 4	8	13
2184	FAH	fumarylacetoacetate hydrolase	1	2
2191	FAP	fibroblast activation protein alpha	31	34
2192	FBLN1	fibulin 1	22	28
2193	FARSA	phenylalanyl-tRNA synthetase subunit alpha	19	18
2194	FASN	fatty acid synthase	90	129
2195	FAT1	FAT atypical cadherin 1	15	17
2199	FBLN2	fibulin 2	46	32
2200	FBN1	fibrillin 1	17	6
2201	FBN2	fibrillin 2	2	3
2202	EFEMP1	EGF containing fibulin extracellular matrix protein 1	3	2
2222	FDFT1	farnesyl-diphosphate farnesyltransferase 1	11	4
2224	FDPS	farnesyl diphosphate synthase	37	27
2230	FDX1	ferredoxin 1	4	2
2232	FDXR	ferredoxin reductase	76	35
2235	FECH	ferrochelatase	17	4
2237	FEN1	flap structure-specific endonuclease 1	10	3
2247	FGF2	fibroblast growth factor 2	10	7
2271	FH	fumarate hydratase	66	35
2273	FHL1	four and a half LIM domains 1	19	27
2274	FHL2	four and a half LIM domains 2	50	56
2275	FHL3	four and a half LIM domains 3	12	21
2280	FKBP1A	FKBP prolyl isomerase 1A	11	13
2286	FKBP2	FKBP prolyl isomerase 2	12	12
2287	FKBP3	FKBP prolyl isomerase 3	24	12
2288	FKBP4	FKBP prolyl isomerase 4	36	28
2289	FKBP5	FKBP prolyl isomerase 5	8	5
2312	FLG	filaggrin	2	1
2314	FLII	FLII actin remodeling protein	25	40
2316	FLNA	filamin A	524	470
2317	FLNB	filamin B	115	135
2318	FLNC	filamin C	257	284
2319	FLOT2	flotillin 2	20	11
2332	FMR1	fragile X mental retardation 1	6	3
2335	FN1	fibronectin 1	127	64
2339	FNTA	farnesyltransferase, CAAX box, alpha	6	10
2355	FOSL2	FOS like 2, AP-1 transcription factor subunit	6	0
2395	FXN	frataxin	3	0
2475	MTOR	mechanistic target of rapamycin kinase	17	12
2483	FRG1	FSHD region gene 1	6	1
2495	FTH1	ferritin heavy chain 1	19	18
2512	FTL	ferritin light chain	15	15
2517	FUCA1	alpha-L-fucosidase 1	11	12
2519	FUCA2	alpha-L-fucosidase 2	23	15
2521	FUS	FUS RNA binding protein	15	5
2530	FUT8	fucosyltransferase 8	3	0
2531	KDSR	3-ketodihydrosphingosine reductase	7	3
2535	FZD2	frizzled class receptor 2	1	3
2539	G6PD	glucose-6-phosphate dehydrogenase	51	70
2547	XRCC6	X-ray repair cross complementing 6	110	57
2548	GAA	glucosidase alpha, acid	70	55
2580	GAK	cyclin G associated kinase	6	6
2581	GALC	galactosylceramidase	5	7
2582	GALE	UDP-galactose-4-epimerase	7	6
2584	GALK1	galactokinase 1	5	14
2585	GALK2	galactokinase 2	0	4
2588	GALNS	galactosamine (N-acetyl)-6-sulfatase	8	5
2590	GALNT2	polypeptide N-acetylgalactosaminyltransferase 2	18	3
2593	GAMT	guanidinoacetate N-methyltransferase	3	8
2595	GANC	glucosidase alpha, neutral C	5	6
2596	GAP43	growth associated protein 43	0	2
2597	GAPDH	glyceraldehyde-3-phosphate dehydrogenase	172	148
2617	GARS	glycyl-tRNA synthetase	79	74
2618	GART	phosphoribosylglycinamide formyltransferase, phosphoribosylglycinamide synthetase, phosphoribosylaminoimidazole synthetase	26	42
2621	GAS6	growth arrest specific 6	3	0
2629	GBA	glucosylceramidase beta	43	24
2631	NIPSNAP2	nipsnap homolog 2	10	0
2632	GBE1	1,4-alpha-glucan branching enzyme 1	37	48
2633	GBP1	guanylate binding protein 1	6	13
2634	GBP2	guanylate binding protein 2	1	4
2639	GCDH	glutaryl-CoA dehydrogenase	14	1
2647	BLOC1S1	biogenesis of lysosomal organelles complex 1 subunit 1	3	3
2653	GCSH	glycine cleavage system protein H	9	2
2664	GDI1	GDP dissociation inhibitor 1	30	48
2665	GDI2	GDP dissociation inhibitor 2	63	90
2673	GFPT1	glutamine--fructose-6-phosphate transaminase 1	39	68
2686	GGT7	gamma-glutamyltransferase 7	2	0
2697	GJA1	gap junction protein alpha 1	4	4
2717	GLA	galactosidase alpha	3	2
2720	GLB1	galactosidase beta 1	28	29
2729	GCLC	glutamate-cysteine ligase catalytic subunit	2	7
2730	GCLM	glutamate-cysteine ligase modifier subunit	1	10
2734	GLG1	golgi glycoprotein 1	15	3
2739	GLO1	glyoxalase I	15	28
2744	GLS	glutaminase	71	23
2745	GLRX	glutaredoxin	19	15
2746	GLUD1	glutamate dehydrogenase 1	40	17
2752	GLUL	glutamate-ammonia ligase	2	2
2760	GM2A	GM2 ganglioside activator	4	2
2762	GMDS	GDP-mannose 4,6-dehydratase	2	7
2764	GMFB	glia maturation factor beta	9	8
2767	GNA11	G protein subunit alpha 11	3	6
2769	GNA15	G protein subunit alpha 15	0	2
2770	GNAI1	G protein subunit alpha i1	6	5
2771	GNAI2	G protein subunit alpha i2	17	23
2773	GNAI3	G protein subunit alpha i3	5	1
2776	GNAQ	G protein subunit alpha q	0	2
2778	GNAS	GNAS complex locus	10	11
2782	GNB1	G protein subunit beta 1	14	14
2783	GNB2	G protein subunit beta 2	12	12
2794	GNL1	G protein nucleolar 1 (putative)	5	8
2799	GNS	glucosamine (N-acetyl)-6-sulfatase	39	35
2800	GOLGA1	golgin A1	15	0
2801	GOLGA2	golgin A2	20	6
2802	GOLGA3	golgin A3	37	26
2803	GOLGA4	golgin A4	99	60
2804	GOLGB1	golgin B1	99	20
2805	GOT1	glutamic-oxaloacetic transaminase 1	19	28
2806	GOT2	glutamic-oxaloacetic transaminase 2	28	12
2810	SFN	stratifin	2	2
2817	GPC1	glypican 1	7	2
2820	GPD2	glycerol-3-phosphate dehydrogenase 2	34	6
2821	GPI	glucose-6-phosphate isomerase	16	36
2873	GPS1	G protein pathway suppressor 1	20	16
2876	GPX1	glutathione peroxidase 1	32	30
2879	GPX4	glutathione peroxidase 4	9	13
2882	GPX7	glutathione peroxidase 7	4	5
2885	GRB2	growth factor receptor bound protein 2	11	12
2896	GRN	granulin precursor	2	2
2908	NR3C1	nuclear receptor subfamily 3 group C member 1	3	6
2909	ARHGAP35	Rho GTPase activating protein 35	6	8
2923	PDIA3	protein disulfide isomerase family A member 3	140	112
2926	GRSF1	G-rich RNA sequence binding factor 1	11	4
2931	GSK3A	glycogen synthase kinase 3 alpha	3	3
2932	GSK3B	glycogen synthase kinase 3 beta	12	4
2934	GSN	gelsolin	108	148
2935	GSPT1	G1 to S phase transition 1	13	15
2936	GSR	glutathione-disulfide reductase	13	10
2937	GSS	glutathione synthetase	7	15
2944	GSTM1	glutathione S-transferase mu 1	3	4
2946	GSTM2	glutathione S-transferase mu 2	6	15
2947	GSTM3	glutathione S-transferase mu 3	33	41
2950	GSTP1	glutathione S-transferase pi 1	79	77
2952	GSTT1	glutathione S-transferase theta 1	2	8
2954	GSTZ1	glutathione S-transferase zeta 1	2	1
2956	MSH6	mutS homolog 6	10	0
2957	GTF2A1	general transcription factor IIA subunit 1	5	2
2958	GTF2A2	general transcription factor IIA subunit 2	1	2
2959	GTF2B	general transcription factor IIB	3	2
2960	GTF2E1	general transcription factor IIE subunit 1	6	3
2961	GTF2E2	general transcription factor IIE subunit 2	4	0
2962	GTF2F1	general transcription factor IIF subunit 1	17	10
2963	GTF2F2	general transcription factor IIF subunit 2	11	5
2965	GTF2H1	general transcription factor IIH subunit 1	2	0
2967	GTF2H3	general transcription factor IIH subunit 3	4	0
2968	GTF2H4	general transcription factor IIH subunit 4	5	0
2969	GTF2I	general transcription factor IIi	30	7
2975	GTF3C1	general transcription factor IIIC subunit 1	9	1
2987	GUK1	guanylate kinase 1	4	5
2992	GYG1	glycogenin 1	5	6
2995	GYPC	glycophorin C (Gerbich blood group)	0	2
2997	GYS1	glycogen synthase 1	10	13
3005	H1F0	H1 histone family member 0	8	4
3008	HIST1H1E	histone cluster 1 H1 family member e	2	1
3009	HIST1H1B	histone cluster 1 H1 family member b	8	3
3028	HSD17B10	hydroxysteroid 17-beta dehydrogenase 10	62	21
3029	HAGH	hydroxyacylglutathione hydrolase	10	15
3030	HADHA	hydroxyacyl-CoA dehydrogenase trifunctional multienzyme complex subunit alpha	142	35
3032	HADHB	hydroxyacyl-CoA dehydrogenase trifunctional multienzyme complex subunit beta	75	12
3033	HADH	hydroxyacyl-CoA dehydrogenase	24	8
3035	HARS	histidyl-tRNA synthetase	28	36
3043	HBB	hemoglobin subunit beta	3	3
3052	HCCS	holocytochrome c synthase	9	3
3054	HCFC1	host cell factor C1	18	0
3064	HTT	huntingtin	3	13
3065	HDAC1	histone deacetylase 1	7	5
3066	HDAC2	histone deacetylase 2	6	3
3068	HDGF	heparin binding growth factor	45	45
3069	HDLBP	high density lipoprotein binding protein	108	58
3073	HEXA	hexosaminidase subunit alpha	51	43
3074	HEXB	hexosaminidase subunit beta	78	43
3093	UBE2K	ubiquitin conjugating enzyme E2 K	9	19
3094	HINT1	histidine triad nucleotide binding protein 1	8	10
3098	HK1	hexokinase 1	90	39
3099	HK2	hexokinase 2	20	21
3135	HLA-G	major histocompatibility complex, class I, G	2	2
3145	HMBS	hydroxymethylbilane synthase	4	6
3146	HMGB1	high mobility group box 1	22	16
3148	HMGB2	high mobility group box 2	13	6
3149	HMGB3	high mobility group box 3	6	3
3150	HMGN1	high mobility group nucleosome binding domain 1	10	6
3151	HMGN2	high mobility group nucleosomal binding domain 2	4	2
3155	HMGCL	3-hydroxy-3-methylglutaryl-CoA lyase	18	4
3157	HMGCS1	3-hydroxy-3-methylglutaryl-CoA synthase 1	1	6
3159	HMGA1	high mobility group AT-hook 1	16	6
3162	HMOX1	heme oxygenase 1	6	3
3163	HMOX2	heme oxygenase 2	10	6
3176	HNMT	histamine N-methyltransferase	2	4
3178	HNRNPA1	heterogeneous nuclear ribonucleoprotein A1	19	13
3181	HNRNPA2B1	heterogeneous nuclear ribonucleoprotein A2/B1	56	30
3182	HNRNPAB	heterogeneous nuclear ribonucleoprotein A/B	8	2
3183	HNRNPC	heterogeneous nuclear ribonucleoprotein C (C1/C2)	5	4
3184	HNRNPD	heterogeneous nuclear ribonucleoprotein D	47	33
3185	HNRNPF	heterogeneous nuclear ribonucleoprotein F	22	13
3187	HNRNPH1	heterogeneous nuclear ribonucleoprotein H1	17	7
3188	HNRNPH2	heterogeneous nuclear ribonucleoprotein H2	12	3
3189	HNRNPH3	heterogeneous nuclear ribonucleoprotein H3	12	5
3190	HNRNPK	heterogeneous nuclear ribonucleoprotein K	81	50
3191	HNRNPL	heterogeneous nuclear ribonucleoprotein L	41	9
3192	HNRNPU	heterogeneous nuclear ribonucleoprotein U	71	35
3241	HPCAL1	hippocalcin like 1	3	5
3248	HPGD	15-hydroxyprostaglandin dehydrogenase	2	0
3251	HPRT1	hypoxanthine phosphoribosyltransferase 1	8	11
3263	HPX	hemopexin	3	2
3265	HRAS	HRas proto-oncogene, GTPase	0	3
3267	AGFG1	ArfGAP with FG repeats 1	8	8
3276	PRMT1	protein arginine methyltransferase 1	41	18
3281	HSBP1	heat shock factor binding protein 1	6	6
3295	HSD17B4	hydroxysteroid 17-beta dehydrogenase 4	103	31
3297	HSF1	heat shock transcription factor 1	3	0
3300	DNAJB2	DnaJ heat shock protein family (Hsp40) member B2	3	4
3301	DNAJA1	DnaJ heat shock protein family (Hsp40) member A1	30	31
3305	HSPA1L	heat shock protein family A (Hsp70) member 1 like	3	3
3306	HSPA2	heat shock protein family A (Hsp70) member 2	18	22
3308	HSPA4	heat shock protein family A (Hsp70) member 4	103	112
3309	HSPA5	heat shock protein family A (Hsp70) member 5	183	167
3310	HSPA6	heat shock protein family A (Hsp70) member 6	4	4
3312	HSPA8	heat shock protein family A (Hsp70) member 8	94	101
3313	HSPA9	heat shock protein family A (Hsp70) member 9	142	74
3315	HSPB1	heat shock protein family B (small) member 1	58	62
3320	HSP90AA1	heat shock protein 90 alpha family class A member 1	143	111
3326	HSP90AB1	heat shock protein 90 alpha family class B member 1	110	81
3329	HSPD1	heat shock protein family D (Hsp60) member 1	174	76
3336	HSPE1	heat shock protein family E (Hsp10) member 1	14	11
3337	DNAJB1	DnaJ heat shock protein family (Hsp40) member B1	17	16
3339	HSPG2	heparan sulfate proteoglycan 2	8	1
3371	TNC	tenascin C	2	10
3376	IARS	isoleucyl-tRNA synthetase	86	77
3383	ICAM1	intercellular adhesion molecule 1	17	19
3396	MRPL58	mitochondrial ribosomal protein L58	9	2
3416	IDE	insulin degrading enzyme	6	13
3417	IDH1	isocitrate dehydrogenase (NADP(+)) 1, cytosolic	36	54
3418	IDH2	isocitrate dehydrogenase (NADP(+)) 2, mitochondrial	39	17
3419	IDH3A	isocitrate dehydrogenase (NAD(+)) 3 alpha	30	8
3420	IDH3B	isocitrate dehydrogenase (NAD(+)) 3 beta	19	2
3421	IDH3G	isocitrate dehydrogenase (NAD(+)) 3 gamma	9	2
3422	IDI1	isopentenyl-diphosphate delta isomerase 1	3	6
3425	IDUA	iduronidase alpha-L-	20	4
3428	IFI16	interferon gamma inducible protein 16	70	20
3430	IFI35	interferon induced protein 35	6	2
3433	IFIT2	interferon induced protein with tetratricopeptide repeats 2	0	3
3434	IFIT1	interferon induced protein with tetratricopeptide repeats 1	6	6
3437	IFIT3	interferon induced protein with tetratricopeptide repeats 3	6	10
3458	IFNG	interferon gamma	3	2
3476	IGBP1	immunoglobulin binding protein 1	3	10
3482	IGF2R	insulin like growth factor 2 receptor	34	24
3486	IGFBP3	insulin like growth factor binding protein 3	13	9
3487	IGFBP4	insulin like growth factor binding protein 4	5	4
3488	IGFBP5	insulin like growth factor binding protein 5	12	9
3490	IGFBP7	insulin like growth factor binding protein 7	22	19
3491	CCN1	cellular communication network factor 1	8	6
3550	IK	IK cytokine	5	0
3551	IKBKB	inhibitor of nuclear factor kappa B kinase subunit beta	8	9
3572	IL6ST	interleukin 6 signal transducer	5	6
3608	ILF2	interleukin enhancer binding factor 2	48	16
3609	ILF3	interleukin enhancer binding factor 3	71	24
3611	ILK	integrin linked kinase	33	21
3612	IMPA1	inositol monophosphatase 1	9	23
3614	IMPDH1	inosine monophosphate dehydrogenase 1	3	4
3615	IMPDH2	inosine monophosphate dehydrogenase 2	28	38
3628	INPP1	inositol polyphosphate-1-phosphatase	12	20
3636	INPPL1	inositol polyphosphate phosphatase like 1	9	15
3646	EIF3E	eukaryotic translation initiation factor 3 subunit E	41	30
3655	ITGA6	integrin subunit alpha 6	5	6
3658	IREB2	iron responsive element binding protein 2	3	2
3661	IRF3	interferon regulatory factor 3	2	8
3667	IRS1	insulin receptor substrate 1	2	1
3672	ITGA1	integrin subunit alpha 1	1	2
3673	ITGA2	integrin subunit alpha 2	50	58
3675	ITGA3	integrin subunit alpha 3	12	12
3676	ITGA4	integrin subunit alpha 4	6	8
3678	ITGA5	integrin subunit alpha 5	6	8
3685	ITGAV	integrin subunit alpha V	27	31
3688	ITGB1	integrin subunit beta 1	50	47
3692	EIF6	eukaryotic translation initiation factor 6	14	22
3693	ITGB5	integrin subunit beta 5	3	1
3698	ITIH2	inter-alpha-trypsin inhibitor heavy chain 2	6	12
3699	ITIH3	inter-alpha-trypsin inhibitor heavy chain 3	27	17
3703	STT3A	STT3 oligosaccharyltransferase complex catalytic subunit A	21	8
3704	ITPA	inosine triphosphatase	7	14
3705	ITPK1	inositol-tetrakisphosphate 1-kinase	2	3
3707	ITPKB	inositol-trisphosphate 3-kinase B	3	1
3709	ITPR2	inositol 1,4,5-trisphosphate receptor type 2	3	1
3710	ITPR3	inositol 1,4,5-trisphosphate receptor type 3	11	1
3712	IVD	isovaleryl-CoA dehydrogenase	24	7
3716	JAK1	Janus kinase 1	2	1
3727	JUND	JunD proto-oncogene, AP-1 transcription factor subunit	3	0
3728	JUP	junction plakoglobin	1	4
3735	KARS	lysyl-tRNA synthetase	39	40
3796	KIF2A	kinesin family member 2A	6	5
3799	KIF5B	kinesin family member 5B	51	90
3831	KLC1	kinesin light chain 1	19	33
3836	KPNA1	karyopherin subunit alpha 1	6	6
3837	KPNB1	karyopherin subunit beta 1	77	86
3838	KPNA2	karyopherin subunit alpha 2	7	6
3839	KPNA3	karyopherin subunit alpha 3	13	8
3840	KPNA4	karyopherin subunit alpha 4	19	14
3842	TNPO1	transportin 1	29	33
3843	IPO5	importin 5	87	88
3855	KRT7	keratin 7	5	2
3895	KTN1	kinectin 1	151	70
3897	L1CAM	L1 cell adhesion molecule	3	5
3908	LAMA2	laminin subunit alpha 2	2	1
3910	LAMA4	laminin subunit alpha 4	17	3
3912	LAMB1	laminin subunit beta 1	24	14
3913	LAMB2	laminin subunit beta 2	23	14
3915	LAMC1	laminin subunit gamma 1	36	27
3916	LAMP1	lysosomal associated membrane protein 1	18	14
3920	LAMP2	lysosomal associated membrane protein 2	3	1
3921	RPSA	ribosomal protein SA	50	36
3925	STMN1	stathmin 1	9	13
3927	LASP1	LIM and SH3 protein 1	54	43
3939	LDHA	lactate dehydrogenase A	56	71
3945	LDHB	lactate dehydrogenase B	43	56
3949	LDLR	low density lipoprotein receptor	3	0
3954	LETM1	leucine zipper and EF-hand containing transmembrane protein 1	46	7
3956	LGALS1	galectin 1	65	69
3958	LGALS3	galectin 3	37	24
3959	LGALS3BP	galectin 3 binding protein	3	4
3964	LGALS8	galectin 8	1	2
3978	LIG1	DNA ligase 1	2	0
3980	LIG3	DNA ligase 3	6	0
3981	LIG4	DNA ligase 4	8	1
3983	ABLIM1	actin binding LIM protein 1	2	1
3984	LIMK1	LIM domain kinase 1	2	0
3987	LIMS1	LIM zinc finger domain containing 1	13	8
3988	LIPA	lipase A, lysosomal acid type	10	5
3995	FADS3	fatty acid desaturase 3	2	0
3996	LLGL1	LLGL scribble cell polarity complex component 1	6	5
3998	LMAN1	lectin, mannose binding 1	36	21
4000	LMNA	lamin A/C	117	53
4001	LMNB1	lamin B1	11	1
4008	LMO7	LIM domain 7	144	100
4012	LNPEP	leucyl and cystinyl aminopeptidase	13	9
4015	LOX	lysyl oxidase	8	3
4017	LOXL2	lysyl oxidase like 2	10	6
4026	LPP	LIM domain containing preferred translocation partner in lipoma	23	35
4034	LRCH4	leucine rich repeats and calponin homology domain containing 4	3	1
4035	LRP1	LDL receptor related protein 1	160	109
4043	LRPAP1	LDL receptor related protein associated protein 1	33	34
4047	LSS	lanosterol synthase	12	9
4048	LTA4H	leukotriene A4 hydrolase	30	60
4052	LTBP1	latent transforming growth factor beta binding protein 1	2	1
4053	LTBP2	latent transforming growth factor beta binding protein 2	3	0
4054	LTBP3	latent transforming growth factor beta binding protein 3	1	2
4060	LUM	lumican	12	9
4067	LYN	LYN proto-oncogene, Src family tyrosine kinase	3	1
4074	M6PR	mannose-6-phosphate receptor, cation dependent	9	3
4076	CAPRIN1	cell cycle associated protein 1	23	7
4077	NBR1	NBR1 autophagy cargo receptor	3	0
4081	MAB21L1	mab-21 like 1	2	0
4082	MARCKS	myristoylated alanine rich protein kinase C substrate	43	69
4085	MAD2L1	mitotic arrest deficient 2 like 1	3	0
4089	SMAD4	SMAD family member 4	2	1
4121	MAN1A1	mannosidase alpha class 1A member 1	3	1
4123	MAN2C1	mannosidase alpha class 2C member 1	3	2
4124	MAN2A1	mannosidase alpha class 2A member 1	6	0
4125	MAN2B1	mannosidase alpha class 2B member 1	46	51
4126	MANBA	mannosidase beta	11	9
4130	MAP1A	microtubule associated protein 1A	139	169
4131	MAP1B	microtubule associated protein 1B	194	194
4133	MAP2	microtubule associated protein 2	2	0
4134	MAP4	microtubule associated protein 4	169	179
4140	MARK3	microtubule affinity regulating kinase 3	1	3
4141	MARS	methionyl-tRNA synthetase	59	51
4144	MAT2A	methionine adenosyltransferase 2A	18	14
4154	MBNL1	muscleblind like splicing regulator 1	4	1
4163	MCC	MCC regulator of WNT signaling pathway	2	1
4170	MCL1	MCL1 apoptosis regulator, BCL2 family member	2	0
4171	MCM2	minichromosome maintenance complex component 2	7	3
4172	MCM3	minichromosome maintenance complex component 3	9	0
4173	MCM4	minichromosome maintenance complex component 4	6	2
4174	MCM5	minichromosome maintenance complex component 5	4	4
4175	MCM6	minichromosome maintenance complex component 6	4	0
4176	MCM7	minichromosome maintenance complex component 7	5	2
4190	MDH1	malate dehydrogenase 1	44	62
4191	MDH2	malate dehydrogenase 2	111	51
4193	MDM2	MDM2 proto-oncogene	6	4
4199	ME1	malic enzyme 1	24	26
4200	ME2	malic enzyme 2	34	9
4201	MEA1	male-enhanced antigen 1	1	2
4204	MECP2	methyl-CpG binding protein 2	8	1
4216	MAP3K4	mitogen-activated protein kinase kinase kinase 4	0	3
4218	RAB8A	RAB8A, member RAS oncogene family	5	5
4221	MEN1	menin 1	2	0
4240	MFGE8	milk fat globule-EGF factor 8 protein	10	6
4247	MGAT2	mannosyl (alpha-1,6-)-glycoprotein beta-1,2-N-acetylglucosaminyltransferase	3	0
4253	MIA2	MIA SH3 domain ER export factor 2	3	3
4255	MGMT	O-6-methylguanine-DNA methyltransferase	3	1
4257	MGST1	microsomal glutathione S-transferase 1	6	2
4258	MGST2	microsomal glutathione S-transferase 2	3	1
4259	MGST3	microsomal glutathione S-transferase 3	17	6
4267	CD99	CD99 molecule (Xg blood group)	17	23
4281	MID1	midline 1	13	8
4282	MIF	macrophage migration inhibitory factor	12	14
4285	MIPEP	mitochondrial intermediate peptidase	11	0
4287	ATXN3	ataxin 3	3	4
4289	MKLN1	muskelin 1	0	2
4292	MLH1	mutL homolog 1	4	0
4298	MLLT1	MLLT1 super elongation complex subunit	4	0
4301	AFDN	afadin, adherens junction formation factor	2	2
4311	MME	membrane metalloendopeptidase	25	29
4313	MMP2	matrix metallopeptidase 2	12	4
4314	MMP3	matrix metallopeptidase 3	1	2
4323	MMP14	matrix metallopeptidase 14	29	18
4329	ALDH6A1	aldehyde dehydrogenase 6 family member A1	15	4
4331	MNAT1	MNAT1 component of CDK activating kinase	4	0
4338	MOCS2	molybdenum cofactor synthesis 2	2	1
4343	MOV10	Mov10 RISC complex RNA helicase	7	3
4351	MPI	mannose phosphate isomerase	6	13
4357	MPST	mercaptopyruvate sulfurtransferase	7	8
4361	MRE11	MRE11 homolog, double strand break repair nuclease	21	4
4363	ABCC1	ATP binding cassette subfamily C member 1	6	14
4430	MYO1B	myosin IB	20	41
4436	MSH2	mutS homolog 2	15	1
4478	MSN	moesin	80	77
4482	MSRA	methionine sulfoxide reductase A	4	5
4493	MT1E	metallothionein 1E	0	3
4502	MT2A	metallothionein 2A	9	12
4507	MTAP	methylthioadenosine phosphorylase	22	23
4513	COX2	cytochrome c oxidase subunit II	7	6
4521	NUDT1	nudix hydrolase 1	0	4
4522	MTHFD1	methylenetetrahydrofolate dehydrogenase, cyclohydrolase and formyltetrahydrofolate synthetase 1	49	50
4524	MTHFR	methylenetetrahydrofolate reductase	2	0
4528	MTIF2	mitochondrial translational initiation factor 2	14	1
4540	ND5	NADH dehydrogenase, subunit 5 (complex I)	3	0
4548	MTR	5-methyltetrahydrofolate-homocysteine methyltransferase	4	8
4552	MTRR	5-methyltetrahydrofolate-homocysteine methyltransferase reductase	1	2
4580	MTX1	metaxin 1	5	1
4594	MMUT	methylmalonyl-CoA mutase	30	4
4597	MVD	mevalonate diphosphate decarboxylase	5	7
4598	MVK	mevalonate kinase	5	5
4599	MX1	MX dynamin like GTPase 1	1	3
4615	MYD88	MYD88 innate immune signal transduction adaptor	4	12
4620	MYH2	myosin heavy chain 2	0	2
4627	MYH9	myosin heavy chain 9	358	413
4628	MYH10	myosin heavy chain 10	85	136
4637	MYL6	myosin light chain 6	37	36
4638	MYLK	myosin light chain kinase	98	71
4641	MYO1C	myosin IC	71	66
4642	MYO1D	myosin ID	17	24
4643	MYO1E	myosin IE	6	19
4644	MYO5A	myosin VA	15	19
4646	MYO6	myosin VI	30	51
4648	MYO7B	myosin VIIB	0	2
4650	MYO9B	myosin IXB	12	18
4659	PPP1R12A	protein phosphatase 1 regulatory subunit 12A	76	72
4665	NAB2	NGFI-A binding protein 2	5	1
4666	NACA	nascent polypeptide associated complex subunit alpha	15	22
4668	NAGA	alpha-N-acetylgalactosaminidase	10	5
4669	NAGLU	N-acetyl-alpha-glucosaminidase	5	3
4670	HNRNPM	heterogeneous nuclear ribonucleoprotein M	43	19
4673	NAP1L1	nucleosome assembly protein 1 like 1	33	37
4676	NAP1L4	nucleosome assembly protein 1 like 4	17	13
4677	NARS	asparaginyl-tRNA synthetase	57	81
4678	NASP	nuclear autoantigenic sperm protein	18	12
4682	NUBP1	nucleotide binding protein 1	4	3
4683	NBN	nibrin	5	1
4686	NCBP1	nuclear cap binding protein subunit 1	21	8
4690	NCK1	NCK adaptor protein 1	5	8
4691	NCL	nucleolin	86	42
4695	NDUFA2	NADH:ubiquinone oxidoreductase subunit A2	3	3
4697	NDUFA4	NDUFA4 mitochondrial complex associated	5	3
4698	NDUFA5	NADH:ubiquinone oxidoreductase subunit A5	8	3
4700	NDUFA6	NADH:ubiquinone oxidoreductase subunit A6	3	2
4701	NDUFA7	NADH:ubiquinone oxidoreductase subunit A7	2	0
4702	NDUFA8	NADH:ubiquinone oxidoreductase subunit A8	4	3
4703	NEB	nebulin	0	2
4704	NDUFA9	NADH:ubiquinone oxidoreductase subunit A9	10	1
4705	NDUFA10	NADH:ubiquinone oxidoreductase subunit A10	12	6
4706	NDUFAB1	NADH:ubiquinone oxidoreductase subunit AB1	16	8
4707	NDUFB1	NADH:ubiquinone oxidoreductase subunit B1	3	2
4710	NDUFB4	NADH:ubiquinone oxidoreductase subunit B4	1	2
4711	NDUFB5	NADH:ubiquinone oxidoreductase subunit B5	4	1
4712	NDUFB6	NADH:ubiquinone oxidoreductase subunit B6	5	2
4713	NDUFB7	NADH:ubiquinone oxidoreductase subunit B7	2	1
4714	NDUFB8	NADH:ubiquinone oxidoreductase subunit B8	2	0
4715	NDUFB9	NADH:ubiquinone oxidoreductase subunit B9	2	4
4716	NDUFB10	NADH:ubiquinone oxidoreductase subunit B10	4	1
4718	NDUFC2	NADH:ubiquinone oxidoreductase subunit C2	2	2
4719	NDUFS1	NADH:ubiquinone oxidoreductase core subunit S1	20	8
4720	NDUFS2	NADH:ubiquinone oxidoreductase core subunit S2	11	2
4722	NDUFS3	NADH:ubiquinone oxidoreductase core subunit S3	12	5
4723	NDUFV1	NADH:ubiquinone oxidoreductase core subunit V1	10	4
4724	NDUFS4	NADH:ubiquinone oxidoreductase subunit S4	5	3
4725	NDUFS5	NADH:ubiquinone oxidoreductase subunit S5	2	1
4726	NDUFS6	NADH:ubiquinone oxidoreductase subunit S6	4	3
4729	NDUFV2	NADH:ubiquinone oxidoreductase core subunit V2	10	5
4731	NDUFV3	NADH:ubiquinone oxidoreductase subunit V3	2	0
4733	DRG1	developmentally regulated GTP binding protein 1	14	14
4734	NEDD4	NEDD4 E3 ubiquitin protein ligase	1	5
4735	SEPTIN2	septin 2	92	55
4736	RPL10A	ribosomal protein L10a	47	46
4738	NEDD8	NEDD8 ubiquitin like modifier	8	7
4750	NEK1	NIMA related kinase 1	2	1
4758	NEU1	neuraminidase 1	8	6
4763	NF1	neurofibromin 1	7	1
4771	NF2	neurofibromin 2	8	1
4776	NFATC4	nuclear factor of activated T cells 4	1	9
4782	NFIC	nuclear factor I C	4	2
4784	NFIX	nuclear factor I X	5	0
4790	NFKB1	nuclear factor kappa B subunit 1	5	10
4791	NFKB2	nuclear factor kappa B subunit 2	1	4
4793	NFKBIB	NFKB inhibitor beta	3	4
4794	NFKBIE	NFKB inhibitor epsilon	1	2
4799	NFX1	nuclear transcription factor, X-box binding 1	5	3
4809	SNU13	small nuclear ribonucleoprotein 13	8	1
4817	NIT1	nitrilase 1	3	10
4830	NME1	NME/NM23 nucleoside diphosphate kinase 1	12	20
4835	NQO2	N-ribosyldihydronicotinamide:quinone reductase 2	7	20
4836	NMT1	N-myristoyltransferase 1	26	20
4837	NNMT	nicotinamide N-methyltransferase	34	43
4839	NOP2	NOP2 nucleolar protein	14	0
4841	NONO	non-POU domain containing octamer binding	63	10
4848	CNOT2	CCR4-NOT transcription complex subunit 2	3	2
4849	CNOT3	CCR4-NOT transcription complex subunit 3	5	2
4850	CNOT4	CCR4-NOT transcription complex subunit 4	1	3
4853	NOTCH2	notch receptor 2	4	6
4860	PNP	purine nucleoside phosphorylase	27	35
4864	NPC1	NPC intracellular cholesterol transporter 1	11	7
4869	NPM1	nucleophosmin 1	61	27
4898	NRDC	nardilysin convertase	26	32
4904	YBX1	Y-box binding protein 1	32	40
4905	NSF	N-ethylmaleimide sensitive factor, vesicle fusing ATPase	34	29
4907	NT5E	5'-nucleotidase ecto	14	17
4921	DDR2	discoidin domain receptor tyrosine kinase 2	11	8
4924	NUCB1	nucleobindin 1	57	34
4925	NUCB2	nucleobindin 2	35	24
4926	NUMA1	nuclear mitotic apparatus protein 1	84	8
4927	NUP88	nucleoporin 88	10	8
4928	NUP98	nucleoporin 98	18	5
4940	OAS3	2'-5'-oligoadenylate synthetase 3	2	0
4942	OAT	ornithine aminotransferase	59	17
4952	OCRL	OCRL inositol polyphosphate-5-phosphatase	8	4
4967	OGDH	oxoglutarate dehydrogenase	63	8
4976	OPA1	OPA1 mitochondrial dynamin like GTPase	49	14
4982	TNFRSF11B	TNF receptor superfamily member 11b	2	1
5007	OSBP	oxysterol binding protein	37	41
5019	OXCT1	3-oxoacid CoA-transferase 1	38	11
5033	P4HA1	prolyl 4-hydroxylase subunit alpha 1	81	47
5034	P4HB	prolyl 4-hydroxylase subunit beta	148	140
5036	PA2G4	proliferation-associated 2G4	65	47
5037	PEBP1	phosphatidylethanolamine binding protein 1	40	46
5048	PAFAH1B1	platelet activating factor acetylhydrolase 1b regulatory subunit 1	26	39
5049	PAFAH1B2	platelet activating factor acetylhydrolase 1b catalytic subunit 2	12	13
5050	PAFAH1B3	platelet activating factor acetylhydrolase 1b catalytic subunit 3	3	7
5051	PAFAH2	platelet activating factor acetylhydrolase 2	0	3
5052	PRDX1	peroxiredoxin 1	36	41
5054	SERPINE1	serpin family E member 1	8	7
5055	SERPINB2	serpin family B member 2	23	30
5058	PAK1	p21 (RAC1) activated kinase 1	2	3
5062	PAK2	p21 (RAC1) activated kinase 2	13	22
5064	PALM	paralemmin	2	5
5066	PAM	peptidylglycine alpha-amidating monooxygenase	5	1
5073	PARN	poly(A)-specific ribonuclease	5	1
5074	PAWR	pro-apoptotic WT1 regulator	24	18
5082	PDCL	phosducin like	0	3
5091	PC	pyruvate carboxylase	23	1
5092	PCBD1	pterin-4 alpha-carbinolamine dehydratase 1	6	8
5093	PCBP1	poly(rC) binding protein 1	33	31
5094	PCBP2	poly(rC) binding protein 2	22	21
5095	PCCA	propionyl-CoA carboxylase subunit alpha	10	1
5096	PCCB	propionyl-CoA carboxylase subunit beta	14	2
5098	PCDHGC3	protocadherin gamma subfamily C, 3	1	4
5106	PCK2	phosphoenolpyruvate carboxykinase 2, mitochondrial	36	11
5108	PCM1	pericentriolar material 1	11	9
5110	PCMT1	protein-L-isoaspartate (D-aspartate) O-methyltransferase	14	12
5111	PCNA	proliferating cell nuclear antigen	36	24
5118	PCOLCE	procollagen C-endopeptidase enhancer	14	4
5119	CHMP1A	charged multivesicular body protein 1A	6	7
5130	PCYT1A	phosphate cytidylyltransferase 1, choline, alpha	14	4
5137	PDE1C	phosphodiesterase 1C	5	7
5143	PDE4C	phosphodiesterase 4C	2	2
5147	PDE6D	phosphodiesterase 6D	3	1
5156	PDGFRA	platelet derived growth factor receptor alpha	1	2
5159	PDGFRB	platelet derived growth factor receptor beta	7	9
5160	PDHA1	pyruvate dehydrogenase E1 alpha 1 subunit	26	4
5162	PDHB	pyruvate dehydrogenase E1 beta subunit	44	5
5164	PDK2	pyruvate dehydrogenase kinase 2	3	0
5167	ENPP1	ectonucleotide pyrophosphatase/phosphodiesterase 1	1	3
5170	PDPK1	3-phosphoinositide dependent protein kinase 1	4	4
5176	SERPINF1	serpin family F member 1	2	0
5184	PEPD	peptidase D	34	40
5188	GATB	glutamyl-tRNA amidotransferase subunit B	5	0
5190	PEX6	peroxisomal biogenesis factor 6	3	6
5195	PEX14	peroxisomal biogenesis factor 14	11	2
5198	PFAS	phosphoribosylformylglycinamidine synthase	12	23
5201	PFDN1	prefoldin subunit 1	5	7
5202	PFDN2	prefoldin subunit 2	8	10
5203	PFDN4	prefoldin subunit 4	9	12
5204	PFDN5	prefoldin subunit 5	8	9
5208	PFKFB2	6-phosphofructo-2-kinase/fructose-2,6-biphosphatase 2	2	3
5211	PFKL	phosphofructokinase, liver type	29	32
5213	PFKM	phosphofructokinase, muscle	21	20
5214	PFKP	phosphofructokinase, platelet	14	28
5216	PFN1	profilin 1	55	69
5217	PFN2	profilin 2	14	26
5223	PGAM1	phosphoglycerate mutase 1	20	22
5226	PGD	phosphogluconate dehydrogenase	48	53
5229	PGGT1B	protein geranylgeranyltransferase type I subunit beta	2	4
5230	PGK1	phosphoglycerate kinase 1	64	62
5232	PGK2	phosphoglycerate kinase 2	1	2
5236	PGM1	phosphoglucomutase 1	19	37
5238	PGM3	phosphoglucomutase 3	19	26
5239	PGM5	phosphoglucomutase 5	3	2
5241	PGR	progesterone receptor	2	2
5245	PHB	prohibitin	28	21
5250	SLC25A3	solute carrier family 25 member 3	27	3
5256	PHKA2	phosphorylase kinase regulatory subunit alpha 2	0	3
5257	PHKB	phosphorylase kinase regulatory subunit beta	0	2
5269	SERPINB6	serpin family B member 6	11	10
5270	SERPINE2	serpin family E member 2	37	23
5271	SERPINB8	serpin family B member 8	5	6
5272	SERPINB9	serpin family B member 9	1	4
5286	PIK3C2A	phosphatidylinositol-4-phosphate 3-kinase catalytic subunit type 2 alpha	6	4
5289	PIK3C3	phosphatidylinositol 3-kinase catalytic subunit type 3	3	4
5293	PIK3CD	phosphatidylinositol-4,5-bisphosphate 3-kinase catalytic subunit delta	0	2
5295	PIK3R1	phosphoinositide-3-kinase regulatory subunit 1	3	9
5296	PIK3R2	phosphoinositide-3-kinase regulatory subunit 2	2	0
5297	PI4KA	phosphatidylinositol 4-kinase alpha	17	13
5298	PI4KB	phosphatidylinositol 4-kinase beta	0	2
5300	PIN1	peptidylprolyl cis/trans isomerase, NIMA-interacting 1	7	5
5305	PIP4K2A	phosphatidylinositol-5-phosphate 4-kinase type 2 alpha	4	6
5306	PITPNA	phosphatidylinositol transfer protein alpha	12	12
5311	PKD2	polycystin 2, transient receptor potential cation channel	11	5
5313	PKLR	pyruvate kinase L/R	2	2
5315	PKM	pyruvate kinase M1/2	218	227
5327	PLAT	plasminogen activator, tissue type	5	2
5329	PLAUR	plasminogen activator, urokinase receptor	4	2
5331	PLCB3	phospholipase C beta 3	7	6
5332	PLCB4	phospholipase C beta 4	1	5
5333	PLCD1	phospholipase C delta 1	28	38
5335	PLCG1	phospholipase C gamma 1	3	5
5339	PLEC	plectin	524	369
5347	PLK1	polo like kinase 1	1	2
5351	PLOD1	procollagen-lysine,2-oxoglutarate 5-dioxygenase 1	56	25
5352	PLOD2	procollagen-lysine,2-oxoglutarate 5-dioxygenase 2	43	29
5355	PLP2	proteolipid protein 2	3	3
5356	PLRG1	pleiotropic regulator 1	3	0
5358	PLS3	plastin 3	62	75
5361	PLXNA1	plexin A1	2	2
5364	PLXNB1	plexin B1	0	2
5371	PML	promyelocytic leukemia	19	7
5372	PMM1	phosphomannomutase 1	3	2
5373	PMM2	phosphomannomutase 2	8	17
5393	EXOSC9	exosome component 9	3	1
5394	EXOSC10	exosome component 10	9	0
5411	PNN	pinin, desmosome associated protein	17	1
5413	SEPTIN5	septin 5	3	0
5423	POLB	DNA polymerase beta	4	0
5428	POLG	DNA polymerase gamma, catalytic subunit	3	0
5430	POLR2A	RNA polymerase II subunit A	5	4
5431	POLR2B	RNA polymerase II subunit B	14	8
5432	POLR2C	RNA polymerase II subunit C	6	2
5433	POLR2D	RNA polymerase II subunit D	2	3
5434	POLR2E	RNA polymerase II subunit E	4	1
5435	POLR2F	RNA polymerase II subunit F	2	0
5437	POLR2H	RNA polymerase II subunit H	5	6
5438	POLR2I	RNA polymerase II subunit I	0	2
5440	POLR2K	RNA polymerase II subunit K	3	2
5441	POLR2L	RNA polymerase II subunit L	3	0
5445	PON2	paraoxonase 2	19	7
5447	POR	cytochrome p450 oxidoreductase	27	8
5464	PPA1	pyrophosphatase (inorganic) 1	38	35
5476	CTSA	cathepsin A	24	19
5478	PPIA	peptidylprolyl isomerase A	55	59
5479	PPIB	peptidylprolyl isomerase B	44	34
5480	PPIC	peptidylprolyl isomerase C	13	6
5481	PPID	peptidylprolyl isomerase D	12	13
5493	PPL	periplakin	9	6
5494	PPM1A	protein phosphatase, Mg2+/Mn2+ dependent 1A	11	16
5495	PPM1B	protein phosphatase, Mg2+/Mn2+ dependent 1B	3	10
5496	PPM1G	protein phosphatase, Mg2+/Mn2+ dependent 1G	24	19
5499	PPP1CA	protein phosphatase 1 catalytic subunit alpha	10	5
5500	PPP1CB	protein phosphatase 1 catalytic subunit beta	17	14
5501	PPP1CC	protein phosphatase 1 catalytic subunit gamma	3	4
5504	PPP1R2	protein phosphatase 1 regulatory inhibitor subunit 2	4	4
5510	PPP1R7	protein phosphatase 1 regulatory subunit 7	26	37
5511	PPP1R8	protein phosphatase 1 regulatory subunit 8	10	3
5514	PPP1R10	protein phosphatase 1 regulatory subunit 10	3	0
5515	PPP2CA	protein phosphatase 2 catalytic subunit alpha	4	5
5516	PPP2CB	protein phosphatase 2 catalytic subunit beta	4	6
5518	PPP2R1A	protein phosphatase 2 scaffold subunit Aalpha	61	47
5519	PPP2R1B	protein phosphatase 2 scaffold subunit Abeta	0	2
5520	PPP2R2A	protein phosphatase 2 regulatory subunit Balpha	5	5
5523	PPP2R3A	protein phosphatase 2 regulatory subunit B''alpha	1	3
5524	PTPA	protein phosphatase 2 phosphatase activator	15	27
5525	PPP2R5A	protein phosphatase 2 regulatory subunit B'alpha	1	2
5527	PPP2R5C	protein phosphatase 2 regulatory subunit B'gamma	4	6
5528	PPP2R5D	protein phosphatase 2 regulatory subunit B'delta	5	11
5529	PPP2R5E	protein phosphatase 2 regulatory subunit B'epsilon	6	5
5530	PPP3CA	protein phosphatase 3 catalytic subunit alpha	12	12
5531	PPP4C	protein phosphatase 4 catalytic subunit	5	6
5533	PPP3CC	protein phosphatase 3 catalytic subunit gamma	2	3
5534	PPP3R1	protein phosphatase 3 regulatory subunit B, alpha	8	16
5536	PPP5C	protein phosphatase 5 catalytic subunit	13	21
5537	PPP6C	protein phosphatase 6 catalytic subunit	4	6
5538	PPT1	palmitoyl-protein thioesterase 1	11	9
5547	PRCP	prolylcarboxypeptidase	28	18
5550	PREP	prolyl endopeptidase	21	45
5562	PRKAA1	protein kinase AMP-activated catalytic subunit alpha 1	6	9
5564	PRKAB1	protein kinase AMP-activated non-catalytic subunit beta 1	2	4
5565	PRKAB2	protein kinase AMP-activated non-catalytic subunit beta 2	2	2
5566	PRKACA	protein kinase cAMP-activated catalytic subunit alpha	6	9
5567	PRKACB	protein kinase cAMP-activated catalytic subunit beta	2	1
5571	PRKAG1	protein kinase AMP-activated non-catalytic subunit gamma 1	10	8
5573	PRKAR1A	protein kinase cAMP-dependent type I regulatory subunit alpha	14	16
5575	PRKAR1B	protein kinase cAMP-dependent type I regulatory subunit beta	2	1
5576	PRKAR2A	protein kinase cAMP-dependent type II regulatory subunit alpha	26	28
5577	PRKAR2B	protein kinase cAMP-dependent type II regulatory subunit beta	1	4
5578	PRKCA	protein kinase C alpha	9	10
5580	PRKCD	protein kinase C delta	0	4
5584	PRKCI	protein kinase C iota	13	5
5585	PKN1	protein kinase N1	4	16
5586	PKN2	protein kinase N2	17	15
5587	PRKD1	protein kinase D1	1	2
5589	PRKCSH	protein kinase C substrate 80K-H	53	57
5591	PRKDC	protein kinase, DNA-activated, catalytic subunit	366	75
5592	PRKG1	protein kinase cGMP-dependent 1	9	16
5594	MAPK1	mitogen-activated protein kinase 1	13	16
5595	MAPK3	mitogen-activated protein kinase 3	8	12
5598	MAPK7	mitogen-activated protein kinase 7	2	4
5601	MAPK9	mitogen-activated protein kinase 9	1	2
5604	MAP2K1	mitogen-activated protein kinase kinase 1	13	14
5605	MAP2K2	mitogen-activated protein kinase kinase 2	20	25
5606	MAP2K3	mitogen-activated protein kinase kinase 3	6	8
5610	EIF2AK2	eukaryotic translation initiation factor 2 alpha kinase 2	13	4
5611	DNAJC3	DnaJ heat shock protein family (Hsp40) member C3	34	20
5621	PRNP	prion protein	1	5
5631	PRPS1	phosphoribosyl pyrophosphate synthetase 1	8	8
5634	PRPS2	phosphoribosyl pyrophosphate synthetase 2	1	3
5635	PRPSAP1	phosphoribosyl pyrophosphate synthetase associated protein 1	4	5
5636	PRPSAP2	phosphoribosyl pyrophosphate synthetase associated protein 2	3	1
5641	LGMN	legumain	6	2
5646	PRSS3	serine protease 3	4	2
5654	HTRA1	HtrA serine peptidase 1	1	4
5660	PSAP	prosaposin	26	18
5663	PSEN1	presenilin 1	1	3
5664	PSEN2	presenilin 2	2	3
5682	PSMA1	proteasome subunit alpha 1	41	38
5683	PSMA2	proteasome subunit alpha 2	44	31
5684	PSMA3	proteasome subunit alpha 3	39	28
5685	PSMA4	proteasome subunit alpha 4	47	41
5686	PSMA5	proteasome subunit alpha 5	41	38
5687	PSMA6	proteasome subunit alpha 6	42	39
5688	PSMA7	proteasome subunit alpha 7	23	20
5689	PSMB1	proteasome subunit beta 1	39	40
5690	PSMB2	proteasome subunit beta 2	29	25
5691	PSMB3	proteasome subunit beta 3	26	18
5692	PSMB4	proteasome subunit beta 4	32	30
5693	PSMB5	proteasome subunit beta 5	30	27
5694	PSMB6	proteasome subunit beta 6	23	22
5695	PSMB7	proteasome subunit beta 7	26	27
5696	PSMB8	proteasome subunit beta 8	11	8
5698	PSMB9	proteasome subunit beta 9	11	6
5699	PSMB10	proteasome subunit beta 10	8	4
5700	PSMC1	proteasome 26S subunit, ATPase 1	48	41
5701	PSMC2	proteasome 26S subunit, ATPase 2	54	53
5702	PSMC3	proteasome 26S subunit, ATPase 3	55	51
5704	PSMC4	proteasome 26S subunit, ATPase 4	51	44
5705	PSMC5	proteasome 26S subunit, ATPase 5	43	34
5706	PSMC6	proteasome 26S subunit, ATPase 6	38	28
5707	PSMD1	proteasome 26S subunit, non-ATPase 1	88	73
5708	PSMD2	proteasome 26S subunit, non-ATPase 2	85	72
5709	PSMD3	proteasome 26S subunit, non-ATPase 3	41	36
5710	PSMD4	proteasome 26S subunit, non-ATPase 4	36	35
5711	PSMD5	proteasome 26S subunit, non-ATPase 5	26	20
5713	PSMD7	proteasome 26S subunit, non-ATPase 7	26	20
5714	PSMD8	proteasome 26S subunit, non-ATPase 8	28	22
5715	PSMD9	proteasome 26S subunit, non-ATPase 9	17	16
5716	PSMD10	proteasome 26S subunit, non-ATPase 10	8	21
5717	PSMD11	proteasome 26S subunit, non-ATPase 11	29	32
5718	PSMD12	proteasome 26S subunit, non-ATPase 12	43	47
5719	PSMD13	proteasome 26S subunit, non-ATPase 13	39	32
5720	PSME1	proteasome activator subunit 1	35	28
5721	PSME2	proteasome activator subunit 2	34	24
5723	PSPH	phosphoserine phosphatase	6	8
5725	PTBP1	polypyrimidine tract binding protein 1	52	17
5728	PTEN	phosphatase and tensin homolog	1	3
5740	PTGIS	prostaglandin I2 synthase	17	9
5742	PTGS1	prostaglandin-endoperoxide synthase 1	18	9
5747	PTK2	protein tyrosine kinase 2	2	4
5754	PTK7	protein tyrosine kinase 7 (inactive)	51	59
5756	TWF1	twinfilin actin binding protein 1	16	24
5757	PTMA	prothymosin alpha	11	16
5763	PTMS	parathymosin	9	12
5764	PTN	pleiotrophin	2	1
5768	QSOX1	quiescin sulfhydryl oxidase 1	3	1
5770	PTPN1	protein tyrosine phosphatase non-receptor type 1	13	4
5771	PTPN2	protein tyrosine phosphatase non-receptor type 2	3	2
5781	PTPN11	protein tyrosine phosphatase non-receptor type 11	29	29
5782	PTPN12	protein tyrosine phosphatase non-receptor type 12	4	11
5783	PTPN13	protein tyrosine phosphatase non-receptor type 13	3	6
5784	PTPN14	protein tyrosine phosphatase non-receptor type 14	4	1
5786	PTPRA	protein tyrosine phosphatase receptor type A	2	1
5796	PTPRK	protein tyrosine phosphatase receptor type K	2	2
5805	PTS	6-pyruvoyltetrahydropterin synthase	0	2
5806	PTX3	pentraxin 3	1	2
5813	PURA	purine rich element binding protein A	19	15
5814	PURB	purine rich element binding protein B	12	11
5817	PVR	PVR cell adhesion molecule	1	2
5824	PEX19	peroxisomal biogenesis factor 19	5	5
5825	ABCD3	ATP binding cassette subfamily D member 3	18	4
5829	PXN	paxillin	11	20
5830	PEX5	peroxisomal biogenesis factor 5	1	2
5831	PYCR1	pyrroline-5-carboxylate reductase 1	15	1
5832	ALDH18A1	aldehyde dehydrogenase 18 family member A1	64	15
5833	PCYT2	phosphate cytidylyltransferase 2, ethanolamine	8	13
5834	PYGB	glycogen phosphorylase B	48	64
5836	PYGL	glycogen phosphorylase L	38	63
5859	QARS	glutaminyl-tRNA synthetase	39	40
5860	QDPR	quinoid dihydropteridine reductase	12	13
5861	RAB1A	RAB1A, member RAS oncogene family	21	16
5862	RAB2A	RAB2A, member RAS oncogene family	11	6
5864	RAB3A	RAB3A, member RAS oncogene family	2	1
5865	RAB3B	RAB3B, member RAS oncogene family	15	12
5866	RAB3IL1	RAB3A interacting protein like 1	4	1
5867	RAB4A	RAB4A, member RAS oncogene family	2	2
5868	RAB5A	RAB5A, member RAS oncogene family	8	13
5869	RAB5B	RAB5B, member RAS oncogene family	8	6
5870	RAB6A	RAB6A, member RAS oncogene family	9	5
5871	MAP4K2	mitogen-activated protein kinase kinase kinase kinase 2	2	0
5872	RAB13	RAB13, member RAS oncogene family	8	8
5874	RAB27B	RAB27B, member RAS oncogene family	3	2
5875	RABGGTA	Rab geranylgeranyltransferase subunit alpha	8	12
5876	RABGGTB	Rab geranylgeranyltransferase subunit beta	3	5
5878	RAB5C	RAB5C, member RAS oncogene family	22	20
5879	RAC1	Rac family small GTPase 1	9	6
5885	RAD21	RAD21 cohesin complex component	9	1
5886	RAD23A	RAD23 homolog A, nucleotide excision repair protein	8	14
5887	RAD23B	RAD23 homolog B, nucleotide excision repair protein	32	34
5898	RALA	RAS like proto-oncogene A	11	10
5899	RALB	RAS like proto-oncogene B	2	1
5901	RAN	RAN, member RAS oncogene family	35	34
5902	RANBP1	RAN binding protein 1	12	17
5903	RANBP2	RAN binding protein 2	49	26
5905	RANGAP1	Ran GTPase activating protein 1	36	25
5906	RAP1A	RAP1A, member of RAS oncogene family	10	2
5908	RAP1B	RAP1B, member of RAS oncogene family	16	14
5910	RAP1GDS1	Rap1 GTPase-GDP dissociation stimulator 1	22	37
5912	RAP2B	RAP2B, member of RAS oncogene family	5	3
5917	RARS	arginyl-tRNA synthetase	50	46
5921	RASA1	RAS p21 protein activator 1	6	11
5922	RASA2	RAS p21 protein activator 2	9	18
5928	RBBP4	RB binding protein 4, chromatin remodeling factor	9	5
5929	RBBP5	RB binding protein 5, histone lysine methyltransferase complex subunit	3	0
5930	RBBP6	RB binding protein 6, ubiquitin ligase	5	0
5931	RBBP7	RB binding protein 7, chromatin remodeling factor	2	6
5935	RBM3	RNA binding motif protein 3	2	0
5937	RBMS1	RNA binding motif single stranded interacting protein 1	3	2
5954	RCN1	reticulocalbin 1	63	59
5955	RCN2	reticulocalbin 2	51	43
5962	RDX	radixin	31	35
5965	RECQL	RecQ like helicase	38	15
5966	REL	REL proto-oncogene, NF-kB subunit	0	2
5970	RELA	RELA proto-oncogene, NF-kB subunit	4	8
5976	UPF1	UPF1 RNA helicase and ATPase	24	26
5980	REV3L	REV3 like, DNA directed polymerase zeta catalytic subunit	2	2
5981	RFC1	replication factor C subunit 1	4	0
5982	RFC2	replication factor C subunit 2	4	0
5984	RFC4	replication factor C subunit 4	2	0
5985	RFC5	replication factor C subunit 5	2	0
6001	RGS10	regulator of G protein signaling 10	2	4
6009	RHEB	Ras homolog, mTORC1 binding	5	5
6015	RING1	ring finger protein 1	4	0
6041	RNASEL	ribonuclease L	3	2
6050	RNH1	ribonuclease/angiogenin inhibitor 1	76	78
6051	RNPEP	arginyl aminopeptidase	35	57
6059	ABCE1	ATP binding cassette subfamily E member 1	36	35
6093	ROCK1	Rho associated coiled-coil containing protein kinase 1	26	42
6102	RP2	RP2 activator of ARL3 GTPase	0	3
6117	RPA1	replication protein A1	38	13
6118	RPA2	replication protein A2	8	2
6119	RPA3	replication protein A3	4	2
6120	RPE	ribulose-5-phosphate-3-epimerase	5	6
6122	RPL3	ribosomal protein L3	35	27
6124	RPL4	ribosomal protein L4	35	22
6125	RPL5	ribosomal protein L5	34	22
6128	RPL6	ribosomal protein L6	28	21
6129	RPL7	ribosomal protein L7	19	15
6130	RPL7A	ribosomal protein L7a	30	22
6132	RPL8	ribosomal protein L8	23	14
6133	RPL9	ribosomal protein L9	28	19
6134	RPL10	ribosomal protein L10	15	9
6135	RPL11	ribosomal protein L11	23	16
6136	RPL12	ribosomal protein L12	32	25
6137	RPL13	ribosomal protein L13	20	17
6138	RPL15	ribosomal protein L15	14	10
6141	RPL18	ribosomal protein L18	16	10
6142	RPL18A	ribosomal protein L18a	15	8
6143	RPL19	ribosomal protein L19	8	6
6144	RPL21	ribosomal protein L21	11	7
6146	RPL22	ribosomal protein L22	19	9
6147	RPL23A	ribosomal protein L23a	20	12
6152	RPL24	ribosomal protein L24	9	8
6155	RPL27	ribosomal protein L27	10	9
6156	RPL30	ribosomal protein L30	21	13
6157	RPL27A	ribosomal protein L27a	7	7
6158	RPL28	ribosomal protein L28	9	9
6159	RPL29	ribosomal protein L29	6	4
6160	RPL31	ribosomal protein L31	16	14
6161	RPL32	ribosomal protein L32	9	5
6164	RPL34	ribosomal protein L34	5	4
6165	RPL35A	ribosomal protein L35a	8	6
6167	RPL37	ribosomal protein L37	5	1
6168	RPL37A	ribosomal protein L37a	9	5
6169	RPL38	ribosomal protein L38	3	0
6175	RPLP0	ribosomal protein lateral stalk subunit P0	67	42
6176	RPLP1	ribosomal protein lateral stalk subunit P1	25	12
6181	RPLP2	ribosomal protein lateral stalk subunit P2	35	30
6182	MRPL12	mitochondrial ribosomal protein L12	23	3
6183	MRPS12	mitochondrial ribosomal protein S12	4	0
6184	RPN1	ribophorin I	55	26
6185	RPN2	ribophorin II	62	26
6187	RPS2	ribosomal protein S2	32	18
6188	RPS3	ribosomal protein S3	28	27
6189	RPS3A	ribosomal protein S3A	31	32
6191	RPS4X	ribosomal protein S4 X-linked	16	11
6193	RPS5	ribosomal protein S5	24	13
6194	RPS6	ribosomal protein S6	25	16
6197	RPS6KA3	ribosomal protein S6 kinase A3	4	6
6201	RPS7	ribosomal protein S7	28	21
6202	RPS8	ribosomal protein S8	35	25
6203	RPS9	ribosomal protein S9	10	7
6205	RPS11	ribosomal protein S11	15	11
6206	RPS12	ribosomal protein S12	23	16
6207	RPS13	ribosomal protein S13	17	13
6208	RPS14	ribosomal protein S14	16	14
6209	RPS15	ribosomal protein S15	23	9
6210	RPS15A	ribosomal protein S15a	13	11
6217	RPS16	ribosomal protein S16	12	5
6218	RPS17	ribosomal protein S17	31	19
6222	RPS18	ribosomal protein S18	13	7
6223	RPS19	ribosomal protein S19	13	10
6224	RPS20	ribosomal protein S20	12	8
6227	RPS21	ribosomal protein S21	7	8
6228	RPS23	ribosomal protein S23	17	10
6229	RPS24	ribosomal protein S24	9	7
6230	RPS25	ribosomal protein S25	6	5
6231	RPS26	ribosomal protein S26	13	10
6233	RPS27A	ribosomal protein S27a	9	7
6234	RPS28	ribosomal protein S28	11	11
6236	RRAD	RRAD, Ras related glycolysis inhibitor and calcium channel regulator	1	4
6237	RRAS	RAS related	8	10
6238	RRBP1	ribosome binding protein 1	163	90
6240	RRM1	ribonucleotide reductase catalytic subunit M1	3	10
6249	CLIP1	CAP-Gly domain containing linker protein 1	33	43
6251	RSU1	Ras suppressor protein 1	28	24
6252	RTN1	reticulon 1	1	2
6272	SORT1	sortilin 1	2	0
6275	S100A4	S100 calcium binding protein A4	32	33
6277	S100A6	S100 calcium binding protein A6	32	35
6281	S100A10	S100 calcium binding protein A10	14	20
6282	S100A11	S100 calcium binding protein A11	47	43
6284	S100A13	S100 calcium binding protein A13	14	17
6293	VPS52	VPS52 subunit of GARP complex	5	5
6294	SAFB	scaffold attachment factor B	22	4
6301	SARS	seryl-tRNA synthetase	34	35
6305	SBF1	SET binding factor 1	10	3
6311	ATXN2	ataxin 2	9	6
6319	SCD	stearoyl-CoA desaturase	1	2
6341	SCO1	SCO cytochrome c oxidase assembly protein 1	8	1
6342	SCP2	sterol carrier protein 2	48	32
6382	SDC1	syndecan 1	3	3
6383	SDC2	syndecan 2	1	2
6385	SDC4	syndecan 4	3	6
6386	SDCBP	syndecan binding protein	22	21
6388	SDF2	stromal cell derived factor 2	6	5
6389	SDHA	succinate dehydrogenase complex flavoprotein subunit A	29	12
6390	SDHB	succinate dehydrogenase complex iron sulfur subunit B	13	3
6396	SEC13	SEC13 homolog, nuclear pore and COPII coat complex component	30	38
6400	SEL1L	SEL1L adaptor subunit of ERAD E3 ubiquitin ligase	5	3
6416	MAP2K4	mitogen-activated protein kinase kinase 4	6	7
6418	SET	SET nuclear proto-oncogene	21	9
6421	SFPQ	splicing factor proline and glutamine rich	101	18
6426	SRSF1	serine and arginine rich splicing factor 1	19	6
6427	SRSF2	serine and arginine rich splicing factor 2	7	4
6428	SRSF3	serine and arginine rich splicing factor 3	10	8
6429	SRSF4	serine and arginine rich splicing factor 4	12	4
6430	SRSF5	serine and arginine rich splicing factor 5	7	2
6431	SRSF6	serine and arginine rich splicing factor 6	13	2
6432	SRSF7	serine and arginine rich splicing factor 7	10	3
6433	SFSWAP	splicing factor SWAP	2	1
6434	TRA2B	transformer 2 beta homolog	7	2
6444	SGCD	sarcoglycan delta	3	1
6448	SGSH	N-sulfoglucosamine sulfohydrolase	9	8
6449	SGTA	small glutamine rich tetratricopeptide repeat containing alpha	11	11
6451	SH3BGRL	SH3 domain binding glutamate rich protein like	21	30
6453	ITSN1	intersectin 1	9	15
6455	SH3GL1	SH3 domain containing GRB2 like 1, endophilin A2	16	15
6464	SHC1	SHC adaptor protein 1	5	6
6472	SHMT2	serine hydroxymethyltransferase 2	35	7
6499	SKIV2L	Ski2 like RNA helicase	33	18
6500	SKP1	S-phase kinase associated protein 1	34	25
6510	SLC1A5	solute carrier family 1 member 5	10	8
6513	SLC2A1	solute carrier family 2 member 1	4	3
6520	SLC3A2	solute carrier family 3 member 2	21	22
6525	SMTN	smoothelin	4	3
6546	SLC8A1	solute carrier family 8 member A1	0	4
6548	SLC9A1	solute carrier family 9 member A1	7	8
6558	SLC12A2	solute carrier family 12 member 2	3	8
6560	SLC12A4	solute carrier family 12 member 4	8	4
6566	SLC16A1	solute carrier family 16 member 1	4	6
6567	SLC16A2	solute carrier family 16 member 2	6	6
6574	SLC20A1	solute carrier family 20 member 1	2	2
6576	SLC25A1	solute carrier family 25 member 1	11	4
6586	SLIT3	slit guidance ligand 3	4	0
6594	SMARCA1	SWI/SNF related, matrix associated, actin dependent regulator of chromatin, subfamily a, member 1	3	1
6596	HLTF	helicase like transcription factor	2	0
6599	SMARCC1	SWI/SNF related, matrix associated, actin dependent regulator of chromatin subfamily c member 1	6	0
6601	SMARCC2	SWI/SNF related, matrix associated, actin dependent regulator of chromatin subfamily c member 2	25	8
6605	SMARCE1	SWI/SNF related, matrix associated, actin dependent regulator of chromatin, subfamily e, member 1	9	3
6609	SMPD1	sphingomyelin phosphodiesterase 1	5	3
6611	SMS	spermine synthase	15	21
6612	SUMO3	small ubiquitin like modifier 3	3	1
6613	SUMO2	small ubiquitin like modifier 2	4	4
6623	SNCG	synuclein gamma	0	2
6624	FSCN1	fascin actin-bundling protein 1	73	93
6625	SNRNP70	small nuclear ribonucleoprotein U1 subunit 70	19	9
6626	SNRPA	small nuclear ribonucleoprotein polypeptide A	16	5
6627	SNRPA1	small nuclear ribonucleoprotein polypeptide A'	19	0
6629	SNRPB2	small nuclear ribonucleoprotein polypeptide B2	8	4
6631	SNRPC	small nuclear ribonucleoprotein polypeptide C	4	1
6632	SNRPD1	small nuclear ribonucleoprotein D1 polypeptide	7	2
6633	SNRPD2	small nuclear ribonucleoprotein D2 polypeptide	13	11
6634	SNRPD3	small nuclear ribonucleoprotein D3 polypeptide	10	4
6635	SNRPE	small nuclear ribonucleoprotein polypeptide E	7	6
6636	SNRPF	small nuclear ribonucleoprotein polypeptide F	7	2
6637	SNRPG	small nuclear ribonucleoprotein polypeptide G	5	3
6641	SNTB1	syntrophin beta 1	2	3
6642	SNX1	sorting nexin 1	18	24
6643	SNX2	sorting nexin 2	22	22
6645	SNTB2	syntrophin beta 2	10	4
6646	SOAT1	sterol O-acyltransferase 1	4	2
6647	SOD1	superoxide dismutase 1	15	21
6648	SOD2	superoxide dismutase 2	14	13
6651	SON	SON DNA binding protein	7	1
6652	SORD	sorbitol dehydrogenase	5	5
6654	SOS1	SOS Ras/Rac guanine nucleotide exchange factor 1	1	8
6672	SP100	SP100 nuclear antigen	15	8
6675	UAP1	UDP-N-acetylglucosamine pyrophosphorylase 1	19	21
6678	SPARC	secreted protein acidic and cysteine rich	28	27
6683	SPAST	spastin	1	3
6697	SPR	sepiapterin reductase	10	7
6708	SPTA1	spectrin alpha, erythrocytic 1	3	0
6709	SPTAN1	spectrin alpha, non-erythrocytic 1	321	181
6710	SPTB	spectrin beta, erythrocytic	2	0
6711	SPTBN1	spectrin beta, non-erythrocytic 1	221	122
6713	SQLE	squalene epoxidase	5	3
6714	SRC	SRC proto-oncogene, non-receptor tyrosine kinase	4	1
6717	SRI	sorcin	22	22
6723	SRM	spermidine synthase	14	18
6726	SRP9	signal recognition particle 9	15	14
6727	SRP14	signal recognition particle 14	13	11
6728	SRP19	signal recognition particle 19	3	5
6729	SRP54	signal recognition particle 54	25	23
6730	SRP68	signal recognition particle 68	37	32
6731	SRP72	signal recognition particle 72	25	27
6732	SRPK1	SRSF protein kinase 1	3	3
6733	SRPK2	SRSF protein kinase 2	2	2
6734	SRPRA	SRP receptor subunit alpha	21	11
6737	TRIM21	tripartite motif containing 21	2	9
6738	RO60	Ro60, Y RNA binding protein	44	44
6741	SSB	small RNA binding exonuclease protection factor La	71	41
6742	SSBP1	single stranded DNA binding protein 1	31	11
6744	ITPRID2	ITPR interacting domain containing 2	5	3
6745	SSR1	signal sequence receptor subunit 1	9	4
6746	SSR2	signal sequence receptor subunit 2	2	1
6747	SSR3	signal sequence receptor subunit 3	8	1
6748	SSR4	signal sequence receptor subunit 4	6	3
6749	SSRP1	structure specific recognition protein 1	13	1
6764	ST5	suppression of tumorigenicity 5	3	2
6767	ST13	ST13 Hsp70 interacting protein	40	37
6772	STAT1	signal transducer and activator of transcription 1	62	77
6773	STAT2	signal transducer and activator of transcription 2	12	15
6774	STAT3	signal transducer and activator of transcription 3	24	27
6778	STAT6	signal transducer and activator of transcription 6	5	8
6780	STAU1	staufen double-stranded RNA binding protein 1	12	8
6782	HSPA13	heat shock protein family A (Hsp70) member 13	5	5
6786	STIM1	stromal interaction molecule 1	7	2
6788	STK3	serine/threonine kinase 3	6	2
6789	STK4	serine/threonine kinase 4	1	3
6793	STK10	serine/threonine kinase 10	16	15
6801	STRN	striatin	9	11
6809	STX3	syntaxin 3	3	3
6810	STX4	syntaxin 4	6	8
6811	STX5	syntaxin 5	4	3
6812	STXBP1	syntaxin binding protein 1	22	17
6814	STXBP3	syntaxin binding protein 3	19	17
6821	SUOX	sulfite oxidase	9	4
6827	SUPT4H1	SPT4 homolog, DSIF elongation factor subunit	1	2
6829	SUPT5H	SPT5 homolog, DSIF elongation factor subunit	17	7
6830	SUPT6H	SPT6 homolog, histone chaperone and transcription elongation factor	7	0
6832	SUPV3L1	Suv3 like RNA helicase	11	2
6836	SURF4	surfeit 4	20	7
6837	MED22	mediator complex subunit 22	1	2
6838	SURF6	surfeit 6	3	0
6840	SVIL	supervillin	13	17
6845	VAMP7	vesicle associated membrane protein 7	12	7
6867	TACC1	transforming acidic coiled-coil containing protein 1	11	15
6868	ADAM17	ADAM metallopeptidase domain 17	3	1
6873	TAF2	TATA-box binding protein associated factor 2	0	2
6876	TAGLN	transgelin	68	72
6885	MAP3K7	mitogen-activated protein kinase kinase kinase 7	4	4
6888	TALDO1	transaldolase 1	53	42
6890	TAP1	transporter 1, ATP binding cassette subfamily B member	14	4
6891	TAP2	transporter 2, ATP binding cassette subfamily B member	8	2
6892	TAPBP	TAP binding protein	6	1
6897	TARS	threonyl-tRNA synthetase	57	58
6902	TBCA	tubulin folding cofactor A	9	11
6903	TBCC	tubulin folding cofactor C	4	4
6904	TBCD	tubulin folding cofactor D	2	11
6905	TBCE	tubulin folding cofactor E	2	9
6917	TCEA1	transcription elongation factor A1	16	9
6921	ELOC	elongin C	15	18
6923	ELOB	elongin B	15	26
6924	ELOA	elongin A	7	0
6926	TBX3	T-box 3	3	0
6949	TCOF1	treacle ribosome biogenesis factor 1	33	3
6950	TCP1	t-complex 1	93	58
6990	DYNLT3	dynein light chain Tctex-type 3	6	9
6992	PPP1R11	protein phosphatase 1 regulatory inhibitor subunit 11	2	3
6993	DYNLT1	dynein light chain Tctex-type 1	13	11
7001	PRDX2	peroxiredoxin 2	20	19
7011	TEP1	telomerase associated protein 1	3	2
7014	TERF2	telomeric repeat binding factor 2	4	0
7019	TFAM	transcription factor A, mitochondrial	10	2
7030	TFE3	transcription factor binding to IGHM enhancer 3	2	0
7037	TFRC	transferrin receptor	34	27
7041	TGFB1I1	transforming growth factor beta 1 induced transcript 1	1	9
7046	TGFBR1	transforming growth factor beta receptor 1	2	0
7052	TGM2	transglutaminase 2	113	108
7057	THBS1	thrombospondin 1	110	61
7058	THBS2	thrombospondin 2	14	8
7059	THBS3	thrombospondin 3	2	0
7062	TCHH	trichohyalin	4	1
7064	THOP1	thimet oligopeptidase 1	19	23
7070	THY1	Thy-1 cell surface antigen	2	5
7072	TIA1	TIA1 cytotoxic granule associated RNA binding protein	3	0
7073	TIAL1	TIA1 cytotoxic granule associated RNA binding protein like 1	5	3
7076	TIMP1	TIMP metallopeptidase inhibitor 1	5	4
7077	TIMP2	TIMP metallopeptidase inhibitor 2	15	8
7078	TIMP3	TIMP metallopeptidase inhibitor 3	5	4
7082	TJP1	tight junction protein 1	33	32
7084	TK2	thymidine kinase 2	3	2
7086	TKT	transketolase	75	87
7094	TLN1	talin 1	280	332
7095	SEC62	SEC62 homolog, preprotein translocation factor	12	13
7109	TRAPPC10	trafficking protein particle complex 10	2	1
7110	TMF1	TATA element modulatory factor 1	15	3
7111	TMOD1	tropomodulin 1	3	3
7112	TMPO	thymopoietin	19	6
7114	TMSB4X	thymosin beta 4 X-linked	11	14
7145	TNS1	tensin 1	14	5
7148	TNXB	tenascin XB	12	2
7150	TOP1	DNA topoisomerase I	29	6
7155	TOP2B	DNA topoisomerase II beta	12	0
7157	TP53	tumor protein p53	17	4
7158	TP53BP1	tumor protein p53 binding protein 1	43	13
7159	TP53BP2	tumor protein p53 binding protein 2	3	4
7162	TPBG	trophoblast glycoprotein	7	7
7165	TPD52L2	TPD52 like 2	21	33
7167	TPI1	triosephosphate isomerase 1	43	53
7168	TPM1	tropomyosin 1	15	13
7169	TPM2	tropomyosin 2	17	15
7170	TPM3	tropomyosin 3	10	13
7171	TPM4	tropomyosin 4	29	39
7172	TPMT	thiopurine S-methyltransferase	2	7
7174	TPP2	tripeptidyl peptidase 2	39	49
7175	TPR	translocated promoter region, nuclear basket protein	92	12
7178	TPT1	tumor protein, translationally-controlled 1	25	18
7184	HSP90B1	heat shock protein 90 beta family member 1	188	178
7189	TRAF6	TNF receptor associated factor 6	4	4
7203	CCT3	chaperonin containing TCP1 subunit 3	85	85
7204	TRIO	trio Rho guanine nucleotide exchange factor	16	10
7205	TRIP6	thyroid hormone receptor interactor 6	14	18
7247	TSN	translin	24	26
7248	TSC1	TSC complex subunit 1	3	7
7249	TSC2	TSC complex subunit 2	3	12
7251	TSG101	tumor susceptibility 101	12	12
7257	TSNAX	translin associated factor X	19	14
7259	TSPYL1	TSPY like 1	2	1
7260	EIPR1	EARP complex and GARP complex interacting protein 1	7	4
7263	TST	thiosulfate sulfurtransferase	12	0
7264	TSTA3	tissue specific transplantation antigen P35B	9	14
7265	TTC1	tetratricopeptide repeat domain 1	14	17
7266	DNAJC7	DnaJ heat shock protein family (Hsp40) member C7	16	15
7268	TTC4	tetratricopeptide repeat domain 4	2	0
7273	TTN	titin	4	3
7276	TTR	transthyretin	3	3
7277	TUBA4A	tubulin alpha 4a	7	12
7280	TUBB2A	tubulin beta 2A class IIa	2	4
7283	TUBG1	tubulin gamma 1	2	1
7284	TUFM	Tu translation elongation factor, mitochondrial	117	47
7295	TXN	thioredoxin	22	28
7296	TXNRD1	thioredoxin reductase 1	75	76
7298	TYMS	thymidylate synthetase	0	2
7311	UBA52	ubiquitin A-52 residue ribosomal protein fusion product 1	4	2
7317	UBA1	ubiquitin like modifier activating enzyme 1	157	166
7318	UBA7	ubiquitin like modifier activating enzyme 7	1	5
7319	UBE2A	ubiquitin conjugating enzyme E2 A	2	1
7320	UBE2B	ubiquitin conjugating enzyme E2 B	2	1
7324	UBE2E1	ubiquitin conjugating enzyme E2 E1	2	5
7325	UBE2E2	ubiquitin conjugating enzyme E2 E2	3	3
7326	UBE2G1	ubiquitin conjugating enzyme E2 G1	2	4
7327	UBE2G2	ubiquitin conjugating enzyme E2 G2	2	0
7328	UBE2H	ubiquitin conjugating enzyme E2 H	4	3
7329	UBE2I	ubiquitin conjugating enzyme E2 I	19	13
7332	UBE2L3	ubiquitin conjugating enzyme E2 L3	31	30
7334	UBE2N	ubiquitin conjugating enzyme E2 N	13	15
7336	UBE2V2	ubiquitin conjugating enzyme E2 V2	4	8
7337	UBE3A	ubiquitin protein ligase E3A	11	15
7341	SUMO1	small ubiquitin like modifier 1	3	4
7343	UBTF	upstream binding transcription factor	9	0
7345	UCHL1	ubiquitin C-terminal hydrolase L1	69	81
7347	UCHL3	ubiquitin C-terminal hydrolase L3	14	18
7353	UFD1	ubiquitin recognition factor in ER associated degradation 1	10	8
7358	UGDH	UDP-glucose 6-dehydrogenase	43	56
7360	UGP2	UDP-glucose pyrophosphorylase 2	41	59
7371	UCK2	uridine-cytidine kinase 2	2	1
7372	UMPS	uridine monophosphate synthetase	9	9
7373	COL14A1	collagen type XIV alpha 1 chain	4	3
7375	USP4	ubiquitin specific peptidase 4	4	4
7378	UPP1	uridine phosphorylase 1	15	9
7381	UQCRB	ubiquinol-cytochrome c reductase binding protein	8	3
7384	UQCRC1	ubiquinol-cytochrome c reductase core protein 1	28	14
7385	UQCRC2	ubiquinol-cytochrome c reductase core protein 2	15	11
7386	UQCRFS1	ubiquinol-cytochrome c reductase, Rieske iron-sulfur polypeptide 1	11	2
7389	UROD	uroporphyrinogen decarboxylase	12	12
7402	UTRN	utrophin	106	78
7405	UVRAG	UV radiation resistance associated	0	2
7407	VARS	valyl-tRNA synthetase	66	58
7408	VASP	vasodilator stimulated phosphoprotein	14	14
7410	VAV2	vav guanine nucleotide exchange factor 2	5	7
7411	VBP1	VHL binding protein 1	19	19
7414	VCL	vinculin	167	227
7415	VCP	valosin containing protein	141	118
7416	VDAC1	voltage dependent anion channel 1	20	27
7417	VDAC2	voltage dependent anion channel 2	7	17
7419	VDAC3	voltage dependent anion channel 3	5	9
7430	EZR	ezrin	36	26
7431	VIM	vimentin	232	201
7448	VTN	vitronectin	2	4
7453	WARS	tryptophanyl-tRNA synthetase	56	66
7456	WIPF1	WAS/WASL interacting protein family member 1	2	0
7458	EIF4H	eukaryotic translation initiation factor 4H	36	35
7461	CLIP2	CAP-Gly domain containing linker protein 2	11	8
7466	WFS1	wolframin ER transmembrane glycoprotein	11	4
7469	NELFA	negative elongation factor complex member A	8	2
7474	WNT5A	Wnt family member 5A	3	5
7508	XPC	XPC complex subunit, DNA damage recognition and repair factor	7	0
7511	XPNPEP1	X-prolyl aminopeptidase 1	18	30
7514	XPO1	exportin 1	92	92
7518	XRCC4	X-ray repair cross complementing 4	6	4
7520	XRCC5	X-ray repair cross complementing 5	133	55
7525	YES1	YES proto-oncogene 1, Src family tyrosine kinase	3	4
7529	YWHAB	tyrosine 3-monooxygenase/tryptophan 5-monooxygenase activation protein beta	30	39
7531	YWHAE	tyrosine 3-monooxygenase/tryptophan 5-monooxygenase activation protein epsilon	74	79
7532	YWHAG	tyrosine 3-monooxygenase/tryptophan 5-monooxygenase activation protein gamma	42	39
7533	YWHAH	tyrosine 3-monooxygenase/tryptophan 5-monooxygenase activation protein eta	36	43
7534	YWHAZ	tyrosine 3-monooxygenase/tryptophan 5-monooxygenase activation protein zeta	44	55
7536	SF1	splicing factor 1	30	10
7542	ZFPL1	zinc finger protein like 1	4	2
7555	CNBP	CCHC-type zinc finger nucleic acid binding protein	14	18
7706	TRIM25	tripartite motif containing 25	29	12
7726	TRIM26	tripartite motif containing 26	2	0
7737	RNF113A	ring finger protein 113A	3	3
7739	ZNF185	zinc finger protein 185 with LIM domain	5	5
7745	ZKSCAN8	zinc finger with KRAB and SCAN domains 8	2	0
7756	ZNF207	zinc finger protein 207	14	8
7779	SLC30A1	solute carrier family 30 member 1	3	1
7791	ZYX	zyxin	60	69
7798	LUZP1	leucine zipper protein 1	21	7
7812	CSDE1	cold shock domain containing E1	43	42
7818	DAP3	death associated protein 3	8	1
7837	PXDN	peroxidasin	17	6
7841	MOGS	mannosyl-oligosaccharide glucosidase	34	7
7867	MAPKAPK3	MAPK activated protein kinase 3	2	1
7871	SLMAP	sarcolemma associated protein	4	0
7873	MANF	mesencephalic astrocyte derived neurotrophic factor	8	5
7874	USP7	ubiquitin specific peptidase 7	34	15
7879	RAB7A	RAB7A, member RAS oncogene family	42	30
7905	REEP5	receptor accessory protein 5	5	4
7913	DEK	DEK proto-oncogene	10	2
7915	ALDH5A1	aldehyde dehydrogenase 5 family member A1	5	0
7916	PRRC2A	proline rich coiled-coil 2A	16	13
7917	BAG6	BCL2 associated athanogene 6	26	20
7919	DDX39B	DExD-box helicase 39B	18	12
7920	ABHD16A	abhydrolase domain containing 16A	3	0
7922	SLC39A7	solute carrier family 39 member 7	7	3
7936	NELFE	negative elongation factor complex member E	5	3
7965	AIMP2	aminoacyl tRNA synthetase complex interacting multifunctional protein 2	16	17
8021	NUP214	nucleoporin 214	12	8
8027	STAM	signal transducing adaptor molecule	20	25
8030	CCDC6	coiled-coil domain containing 6	7	14
8031	NCOA4	nuclear receptor coactivator 4	2	1
8036	SHOC2	SHOC2 leucine rich repeat scaffold protein	10	2
8048	CSRP3	cysteine and glycine rich protein 3	2	2
8050	PDHX	pyruvate dehydrogenase complex component X	21	3
8065	CUL5	cullin 5	25	16
8073	PTP4A2	protein tyrosine phosphatase 4A2	2	4
8078	USP5	ubiquitin specific peptidase 5	41	51
8079	MLF2	myeloid leukemia factor 2	3	0
8087	FXR1	FMR1 autosomal homolog 1	17	19
8091	HMGA2	high mobility group AT-hook 2	9	4
8106	PABPN1	poly(A) binding protein nuclear 1	3	4
8125	ANP32A	acidic nuclear phosphoprotein 32 family member A	10	10
8140	SLC7A5	solute carrier family 7 member 5	6	8
8148	TAF15	TATA-box binding protein associated factor 15	15	5
8175	SF3A2	splicing factor 3a subunit 2	9	1
8189	SYMPK	symplekin	13	1
8192	CLPP	caseinolytic mitochondrial matrix peptidase proteolytic subunit	14	4
8218	CLTCL1	clathrin heavy chain like 1	1	2
8225	GTPBP6	GTP binding protein 6 (putative)	2	0
8226	PUDP	pseudouridine 5'-phosphatase	1	5
8227	AKAP17A	A-kinase anchoring protein 17A	3	0
8237	USP11	ubiquitin specific peptidase 11	4	4
8239	USP9X	ubiquitin specific peptidase 9 X-linked	19	27
8241	RBM10	RNA binding motif protein 10	4	0
8242	KDM5C	lysine demethylase 5C	2	0
8243	SMC1A	structural maintenance of chromosomes 1A	37	1
8260	NAA10	N(alpha)-acetyltransferase 10, NatA catalytic subunit	10	12
8266	UBL4A	ubiquitin like 4A	9	5
8270	LAGE3	L antigen family member 3	3	3
8287	USP9Y	ubiquitin specific peptidase 9 Y-linked	2	2
8291	DYSF	dysferlin	3	1
8295	TRRAP	transformation/transcription domain associated protein	6	0
8301	PICALM	phosphatidylinositol binding clathrin assembly protein	17	15
8309	ACOX2	acyl-CoA oxidase 2	2	1
8310	ACOX3	acyl-CoA oxidase 3, pristanoyl	14	1
8315	BRAP	BRCA1 associated protein	1	3
8323	FZD6	frizzled class receptor 6	2	0
8324	FZD7	frizzled class receptor 7	2	1
8379	MAD1L1	mitotic arrest deficient 1 like 1	10	1
8394	PIP5K1A	phosphatidylinositol-4-phosphate 5-kinase type 1 alpha	3	1
8396	PIP4K2B	phosphatidylinositol-5-phosphate 4-kinase type 2 beta	9	5
8402	SLC25A11	solute carrier family 25 member 11	9	2
8407	TAGLN2	transgelin 2	75	79
8409	UXT	ubiquitously expressed prefoldin like chaperone	3	1
8411	EEA1	early endosome antigen 1	146	154
8417	STX7	syntaxin 7	12	11
8428	STK24	serine/threonine kinase 24	7	5
8434	RECK	reversion inducing cysteine rich protein with kazal motifs	5	7
8436	CAVIN2	caveolae associated protein 2	19	11
8443	GNPAT	glyceronephosphate O-acyltransferase	12	3
8446	DUSP11	dual specificity phosphatase 11	2	0
8449	DHX16	DEAH-box helicase 16	16	3
8450	CUL4B	cullin 4B	58	42
8451	CUL4A	cullin 4A	11	9
8452	CUL3	cullin 3	16	19
8453	CUL2	cullin 2	22	20
8454	CUL1	cullin 1	14	12
8467	SMARCA5	SWI/SNF related, matrix associated, actin dependent regulator of chromatin, subfamily a, member 5	7	1
8473	OGT	O-linked N-acetylglucosamine (GlcNAc) transferase	5	4
8476	CDC42BPA	CDC42 binding protein kinase alpha	18	10
8480	RAE1	ribonucleic acid export 1	6	1
8482	SEMA7A	semaphorin 7A (John Milton Hagen blood group)	1	2
8487	GEMIN2	gem nuclear organelle associated protein 2	1	2
8491	MAP4K3	mitogen-activated protein kinase kinase kinase kinase 3	3	0
8495	PPFIBP2	PPFIA binding protein 2	1	2
8496	PPFIBP1	PPFIA binding protein 1	32	35
8498	RANBP3	RAN binding protein 3	16	8
8500	PPFIA1	PTPRF interacting protein alpha 1	12	16
8508	NIPSNAP1	nipsnap homolog 1	12	2
8517	IKBKG	inhibitor of nuclear factor kappa B kinase regulatory subunit gamma	2	5
8518	ELP1	elongator complex protein 1	5	11
8520	HAT1	histone acetyltransferase 1	6	4
8525	DGKZ	diacylglycerol kinase zeta	2	0
8531	YBX3	Y-box binding protein 3	11	14
8533	COPS3	COP9 signalosome subunit 3	28	24
8536	CAMK1	calcium/calmodulin dependent protein kinase I	2	0
8539	API5	apoptosis inhibitor 5	31	9
8540	AGPS	alkylglycerone phosphate synthase	22	10
8544	PIR	pirin	0	2
8545	CGGBP1	CGG triplet repeat binding protein 1	4	2
8546	AP3B1	adaptor related protein complex 3 subunit beta 1	40	32
8560	DEGS1	delta 4-desaturase, sphingolipid 1	2	0
8562	DENR	density regulated re-initiation and release factor	13	10
8563	THOC5	THO complex 5	8	0
8565	YARS	tyrosyl-tRNA synthetase	29	32
8566	PDXK	pyridoxal kinase	21	31
8568	RRP1	ribosomal RNA processing 1	4	0
8570	KHSRP	KH-type splicing regulatory protein	52	23
8572	PDLIM4	PDZ and LIM domain 4	8	6
8573	CASK	calcium/calmodulin dependent serine protein kinase	19	18
8574	AKR7A2	aldo-keto reductase family 7 member A2	11	11
8575	PRKRA	protein activator of interferon induced protein kinase EIF2AK2	5	4
8602	NOP14	NOP14 nucleolar protein	3	1
8604	SLC25A12	solute carrier family 25 member 12	5	3
8605	PLA2G4C	phospholipase A2 group IVC	1	4
8607	RUVBL1	RuvB like AAA ATPase 1	31	23
8614	STC2	stanniocalcin 2	3	1
8615	USO1	USO1 vesicle transport factor	75	86
8623	ASMTL	acetylserotonin O-methyltransferase like	1	4
8624	PSMG1	proteasome assembly chaperone 1	10	7
8634	RTCA	RNA 3'-terminal phosphate cyclase	16	11
8644	AKR1C3	aldo-keto reductase family 1 member C3	3	4
8649	LAMTOR3	late endosomal/lysosomal adaptor, MAPK and MTOR activator 3	5	4
8650	NUMB	NUMB endocytic adaptor protein	4	6
8653	DDX3Y	DEAD-box helicase 3 Y-linked	6	5
8654	PDE5A	phosphodiesterase 5A	3	7
8655	DYNLL1	dynein light chain LC8-type 1	6	6
8659	ALDH4A1	aldehyde dehydrogenase 4 family member A1	35	5
8660	IRS2	insulin receptor substrate 2	1	3
8661	EIF3A	eukaryotic translation initiation factor 3 subunit A	117	80
8662	EIF3B	eukaryotic translation initiation factor 3 subunit B	60	51
8663	EIF3C	eukaryotic translation initiation factor 3 subunit C	2	2
8664	EIF3D	eukaryotic translation initiation factor 3 subunit D	48	40
8665	EIF3F	eukaryotic translation initiation factor 3 subunit F	27	22
8666	EIF3G	eukaryotic translation initiation factor 3 subunit G	28	30
8667	EIF3H	eukaryotic translation initiation factor 3 subunit H	29	27
8668	EIF3I	eukaryotic translation initiation factor 3 subunit I	33	26
8669	EIF3J	eukaryotic translation initiation factor 3 subunit J	22	20
8672	EIF4G3	eukaryotic translation initiation factor 4 gamma 3	28	20
8674	VAMP4	vesicle associated membrane protein 4	3	0
8675	STX16	syntaxin 16	2	1
8678	BECN1	beclin 1	3	3
8682	PEA15	proliferation and apoptosis adaptor protein 15	19	20
8683	SRSF9	serine and arginine rich splicing factor 9	5	0
8697	CDC23	cell division cycle 23	3	2
8717	TRADD	TNFRSF1A associated via death domain	2	3
8721	EDF1	endothelial differentiation related factor 1	9	5
8723	SNX4	sorting nexin 4	5	8
8724	SNX3	sorting nexin 3	11	8
8725	URI1	URI1 prefoldin like chaperone	0	4
8729	GBF1	golgi brefeldin A resistant guanine nucleotide exchange factor 1	28	37
8731	RNMT	RNA guanine-7 methyltransferase	18	9
8732	RNGTT	RNA guanylyltransferase and 5'-phosphatase	5	0
8735	MYH13	myosin heavy chain 13	3	2
8737	RIPK1	receptor interacting serine/threonine kinase 1	6	7
8738	CRADD	CASP2 and RIPK1 domain containing adaptor with death domain	2	1
8754	ADAM9	ADAM metallopeptidase domain 9	3	1
8760	CDS2	CDP-diacylglycerol synthase 2	5	3
8761	PABPC4	poly(A) binding protein cytoplasmic 4	14	11
8767	RIPK2	receptor interacting serine/threonine kinase 2	3	4
8772	FADD	Fas associated via death domain	3	2
8773	SNAP23	synaptosome associated protein 23	9	12
8774	NAPG	NSF attachment protein gamma	9	11
8775	NAPA	NSF attachment protein alpha	15	16
8776	MTMR1	myotubularin related protein 1	3	2
8777	MPDZ	multiple PDZ domain crumbs cell polarity complex component	5	8
8780	RIOK3	RIO kinase 3	3	3
8793	TNFRSF10D	TNF receptor superfamily member 10d	2	1
8794	TNFRSF10C	TNF receptor superfamily member 10c	1	2
8799	PEX11B	peroxisomal biogenesis factor 11 beta	4	1
8801	SUCLG2	succinate-CoA ligase GDP-forming beta subunit	28	12
8802	SUCLG1	succinate-CoA ligase alpha subunit	31	4
8803	SUCLA2	succinate-CoA ligase ADP-forming beta subunit	47	9
8804	CREG1	cellular repressor of E1A stimulated genes 1	2	1
8812	CCNK	cyclin K	4	1
8813	DPM1	dolichyl-phosphate mannosyltransferase subunit 1, catalytic	8	3
8815	BANF1	barrier to autointegration factor 1	9	5
8816	DCAF5	DDB1 and CUL4 associated factor 5	3	1
8821	INPP4B	inositol polyphosphate-4-phosphatase type II B	2	7
8824	CES2	carboxylesterase 2	14	22
8826	IQGAP1	IQ motif containing GTPase activating protein 1	248	235
8829	NRP1	neuropilin 1	7	7
8833	GMPS	guanine monophosphate synthase	41	37
8836	GGH	gamma-glutamyl hydrolase	9	4
8844	KSR1	kinase suppressor of ras 1	0	2
8848	TSC22D1	TSC22 domain family member 1	0	5
8853	ASAP2	ArfGAP with SH3 domain, ankyrin repeat and PH domain 2	6	4
8867	SYNJ1	synaptojanin 1	2	2
8871	SYNJ2	synaptojanin 2	5	4
8874	ARHGEF7	Rho guanine nucleotide exchange factor 7	10	16
8878	SQSTM1	sequestosome 1	99	64
8879	SGPL1	sphingosine-1-phosphate lyase 1	4	0
8880	FUBP1	far upstream element binding protein 1	44	15
8881	CDC16	cell division cycle 16	4	2
8882	ZPR1	ZPR1 zinc finger	3	10
[truncated: 2,969 more rows]
