# Supplementary material for: Disruption of nucleocytoplasmic trafficking as a cellular senescence driver
Source: Exp Mol Med. 2021 Jun 29;53(6):1092–108. doi: 10.1038/s12276-021-00643-6 (PMC8257587; doi:10.1038/s12276-021-00643-6)
Supplement: Supplementary file 1 — Supplementary Information [file 12276_2021_643_MOESM1_ESM.zip › Supplementary Table S2.xlsx]

## Sheet: Nucleus_Senescent versus Young
Nuclear proteins differentially expressed between senescent and young cells
Entrez ID	Symbol	Description	U/D	Overall log2-fold-change (Senescent / Young)	Overall P value	GOBPs/KEGG pathways (listed in Figs. 1d and 2j)
30	ACAA1	acetyl-CoA acyltransferase 1	U	2.29564	1.14717e-05	Fatty acid metabolism
37	ACADVL	acyl-CoA dehydrogenase very long chain	U	2.63422	1.16351e-12	Fatty acid metabolism
53	ACP2	acid phosphatase 2, lysosomal	U	2.31119	0.000175396	Lysosome
81	ACTN4	actinin alpha 4	U	2.52159	1.11022e-16	endocytosis
87	ACTN1	actinin alpha 1	U	2.32387	1.11022e-16	--
128	ADH5	alcohol dehydrogenase 5 (class III), chi polypeptide	U	2.91836	3.68383e-12	Glycolysis / Gluconeogenesis
217	ALDH2	aldehyde dehydrogenase 2 family member	U	2.23111	2.92454e-07	Glycolysis / Gluconeogenesis
223	ALDH9A1	aldehyde dehydrogenase 9 family member A1	U	2.63932	4.96362e-07	Glycolysis / Gluconeogenesis
290	ANPEP	alanyl aminopeptidase, membrane	U	2.41272	1.11022e-16	--
302	ANXA2	annexin A2	U	2.64519	1.11022e-16	endocytosis
307	ANXA4	annexin A4	U	1.98562	1.88022e-05	--
372	ARCN1	archain 1	U	2.42533	1.44329e-15	--
411	ARSB	arylsulfatase B	U	2.42671	9.25414e-05	Lysosome
439	ASNA1	arsA arsenite transporter, ATP-binding, homolog 1 (bacterial)	U	2.02533	0.000391755	--
498	ATP5F1A	ATP synthase F1 subunit alpha	U	2.21761	2.4592e-07	mitochondrial transport
501	ALDH7A1	aldehyde dehydrogenase 7 family member A1	U	2.41352	1.89737e-13	Glycolysis / Gluconeogenesis
506	ATP5F1B	ATP synthase F1 subunit beta	U	2.4169	1.55419e-07	mitochondrial transport, mitochondrion organization
529	ATP6V1E1	ATPase H+ transporting V1 subunit E1	U	3.03761	1.17615e-08	--
586	BCAT1	branched chain amino acid transaminase 1	U	2.3226	4.40407e-05	--
811	CALR	calreticulin	U	2.26171	1.11022e-16	nuclear export, endocytosis
813	CALU	calumenin	U	2.38315	1.11022e-16	--
871	SERPINH1	serpin family H member 1	U	2.69343	1.11022e-16	--
950	SCARB2	scavenger receptor class B member 2	U	3.06823	6.61763e-06	Lysosome
1153	CIRBP	cold inducible RNA binding protein	U	3.01512	2.9523e-05	--
1200	TPP1	tripeptidyl peptidase 1	U	2.53479	4.98665e-07	Lysosome
1213	CLTC	clathrin heavy chain	U	2.70791	1.11022e-16	endocytosis, Lysosome
1264	CNN1	calponin 1	U	2.74002	3.33067e-16	--
1265	CNN2	calponin 2	U	2.88997	1.41331e-13	endocytosis
1266	CNN3	calponin 3	U	3.33896	2.70783e-13	--
1280	COL2A1	collagen type II alpha 1 chain	U	2.96328	0.000465945	--
1289	COL5A1	collagen type V alpha 1 chain	U	2.32584	4.56718e-05	--
1303	COL12A1	collagen type XII alpha 1 chain	U	3.13582	1.11022e-16	--
1376	CPT2	carnitine palmitoyltransferase 2	U	2.15147	0.00026892	mitochondrial transport, Fatty acid metabolism
1384	CRAT	carnitine O-acetyltransferase	U	2.14717	0.000129783	--
1397	CRIP2	cysteine rich protein 2	U	2.8627	2.27752e-06	--
1429	CRYZ	crystallin zeta	U	2.24617	4.03278e-05	--
1431	CS	citrate synthase	U	2.33332	1.54198e-09	--
1465	CSRP1	cysteine and glycine rich protein 1	U	3.27786	1.16795e-13	--
1509	CTSD	cathepsin D	U	2.57927	1.11022e-16	Lysosome
1514	CTSL	cathepsin L	U	2.33791	0.000296016	Lysosome, immune response-activating signal transduction, innate immune response
1632	ECI1	enoyl-CoA delta isomerase 1	U	1.92166	6.85069e-06	--
1639	DCTN1	dynactin subunit 1	U	2.43507	4.35583e-10	--
1666	DECR1	2,4-dienoyl-CoA reductase 1	U	2.32857	1.10219e-07	--
1738	DLD	dihydrolipoamide dehydrogenase	U	2.54187	8.99443e-11	Glycolysis / Gluconeogenesis
1783	DYNC1LI2	dynein cytoplasmic 1 light intermediate chain 2	U	2.27761	1.71133e-09	--
1892	ECHS1	enoyl-CoA hydratase, short chain 1	U	2.79524	1.22125e-15	Fatty acid metabolism
1965	EIF2S1	eukaryotic translation initiation factor 2 subunit alpha	U	2.90151	2.25324e-09	--
1973	EIF4A1	eukaryotic translation initiation factor 4A1	U	2.55478	1.32859e-10	--
1981	EIF4G1	eukaryotic translation initiation factor 4 gamma 1	U	2.35361	7.21645e-15	mitochondrion organization
1982	EIF4G2	eukaryotic translation initiation factor 4 gamma 2	U	3.42418	0.000109894	--
1984	EIF5A	eukaryotic translation initiation factor 5A	U	2.95906	4.12003e-09	RNA transport, nuclear export
2059	EPS8	epidermal growth factor receptor pathway substrate 8	U	1.89207	0.000684093	--
2108	ETFA	electron transfer flavoprotein subunit alpha	U	2.70623	2.95564e-12	--
2109	ETFB	electron transfer flavoprotein subunit beta	U	2.05365	4.38733e-07	--
2193	FARSA	phenylalanyl-tRNA synthetase subunit alpha	U	2.38529	2.12008e-05	--
2200	FBN1	fibrillin 1	U	2.22877	1.52716e-05	--
2232	FDXR	ferredoxin reductase	U	2.24897	9.99489e-09	--
2235	FECH	ferrochelatase	U	2.28419	1.87553e-05	--
2247	FGF2	fibroblast growth factor 2	U	2.26749	8.03864e-05	--
2273	FHL1	four and a half LIM domains 1	U	3.23711	1.12943e-05	--
2517	FUCA1	alpha-L-fucosidase 1	U	2.34654	2.5069e-05	--
2539	G6PD	glucose-6-phosphate dehydrogenase	U	3.01969	3.82844e-10	--
2744	GLS	glutaminase	U	2.52094	1.11022e-16	--
2745	GLRX	glutaredoxin	U	2.73178	1.909e-11	--
2799	GNS	glucosamine (N-acetyl)-6-sulfatase	U	2.52883	1.11022e-16	Lysosome
2806	GOT2	glutamic-oxaloacetic transaminase 2	U	2.22326	3.89917e-05	--
2873	GPS1	G protein pathway suppressor 1	U	2.60088	2.85631e-05	DNA repair, chromosome organization
2876	GPX1	glutathione peroxidase 1	U	2.32018	1.25759e-07	mitochondrion organization
2923	PDIA3	protein disulfide isomerase family A member 3	U	2.38751	1.11022e-16	nuclear import
2947	GSTM3	glutathione S-transferase mu 3	U	2.33065	2.05882e-07	--
3005	H1F0	H1 histone family member 0	U	3.08426	0.000102573	chromosome organization
3028	HSD17B10	hydroxysteroid 17-beta dehydrogenase 10	U	2.42631	1.11022e-16	RNA processing, mitochondrion organization
3030	HADHA	hydroxyacyl-CoA dehydrogenase trifunctional multienzyme complex subunit alpha	U	2.89122	1.11022e-16	Fatty acid metabolism
3033	HADH	hydroxyacyl-CoA dehydrogenase	U	2.80148	3.33076e-11	Fatty acid metabolism
3073	HEXA	hexosaminidase subunit alpha	U	2.27796	1.43907e-12	Lysosome
3074	HEXB	hexosaminidase subunit beta	U	2.39912	1.11022e-16	Lysosome
3094	HINT1	histidine triad nucleotide binding protein 1	U	2.40006	0.000219621	--
3098	HK1	hexokinase 1	U	2.46771	1.11022e-16	Glycolysis / Gluconeogenesis
3155	HMGCL	3-hydroxy-3-methylglutaryl-CoA lyase	U	2.80348	1.19948e-05	mitochondrion organization
3276	PRMT1	protein arginine methyltransferase 1	U	2.84735	5.22508e-09	chromosome organization
3295	HSD17B4	hydroxysteroid 17-beta dehydrogenase 4	U	2.6464	1.11022e-16	--
3309	HSPA5	heat shock protein family A (Hsp70) member 5	U	2.70471	1.11022e-16	--
3320	HSP90AA1	heat shock protein 90 alpha family class A member 1	U	2.55382	1.69864e-14	nuclear import, endocytosis, mitochondrial transport, mitochondrion organization, immune response-activating signal transduction
3329	HSPD1	heat shock protein family D (Hsp60) member 1	U	2.3168	1.11022e-16	mitochondrion organization, immune response-activating signal transduction, innate immune response
3419	IDH3A	isocitrate dehydrogenase (NAD(+)) 3 alpha	U	2.41386	7.90336e-06	--
3488	IGFBP5	insulin like growth factor binding protein 5	U	1.9145	0.00248096	--
3490	IGFBP7	insulin like growth factor binding protein 7	U	2.33273	5.82785e-10	--
3491	CCN1	cellular communication network factor 1	U	2.35855	5.18552e-05	--
3611	ILK	integrin linked kinase	U	2.58548	5.85118e-07	integrin-mediated signaling pathway
3646	EIF3E	eukaryotic translation initiation factor 3 subunit E	U	1.91118	0.000174939	--
3685	ITGAV	integrin subunit alpha V	U	2.44744	1.01292e-05	integrin-mediated signaling pathway, endocytosis
3837	KPNB1	karyopherin subunit beta 1	U	2.36562	5.21805e-13	chromosome organization, nuclear import
3895	KTN1	kinectin 1	U	2.48144	2.22045e-16	--
3916	LAMP1	lysosomal associated membrane protein 1	U	2.53849	0.00195947	Lysosome, innate immune response
3927	LASP1	LIM and SH3 protein 1	U	2.88985	2.85252e-09	--
3988	LIPA	lipase A, lysosomal acid type	U	1.92324	0.000570823	Lysosome
4017	LOXL2	lysyl oxidase like 2	U	2.50504	4.21426e-09	chromosome organization, endocytosis
4076	CAPRIN1	cell cycle associated protein 1	U	2.05393	8.83608e-06	--
4126	MANBA	mannosidase beta	U	1.91656	0.000122388	Lysosome
4134	MAP4	microtubule associated protein 4	U	2.74137	1.11022e-16	--
4190	MDH1	malate dehydrogenase 1	U	2.8506	0.000932692	--
4191	MDH2	malate dehydrogenase 2	U	2.31968	1.11022e-16	--
4594	MMUT	methylmalonyl-CoA mutase	U	2.19643	2.03032e-05	--
4627	MYH9	myosin heavy chain 9	U	2.70052	1.11022e-16	integrin-mediated signaling pathway, endocytosis
4637	MYL6	myosin light chain 6	U	2.11083	4.20189e-11	--
4666	NACA	nascent polypeptide associated complex subunit alpha	U	2.67741	3.56775e-05	--
4673	NAP1L1	nucleosome assembly protein 1 like 1	U	2.38128	0.00011005	chromosome organization
4924	NUCB1	nucleobindin 1	U	2.2014	7.04695e-08	--
4942	OAT	ornithine aminotransferase	U	2.42654	1.11022e-16	--
5019	OXCT1	3-oxoacid CoA-transferase 1	U	2.20507	9.574e-08	--
5033	P4HA1	prolyl 4-hydroxylase subunit alpha 1	U	2.81431	1.11022e-16	--
5034	P4HB	prolyl 4-hydroxylase subunit beta	U	2.53631	1.11022e-16	--
5037	PEBP1	phosphatidylethanolamine binding protein 1	U	2.58763	2.35489e-10	--
5093	PCBP1	poly(rC) binding protein 1	U	2.01145	2.01767e-08	Spliceosome, RNA processing
5094	PCBP2	poly(rC) binding protein 2	U	4.00187	0.0126051	RNA processing, innate immune response
5106	PCK2	phosphoenolpyruvate carboxykinase 2, mitochondrial	U	3.27889	8.51097e-13	Glycolysis / Gluconeogenesis
5160	PDHA1	pyruvate dehydrogenase E1 alpha 1 subunit	U	3.0752	9.16846e-09	Glycolysis / Gluconeogenesis
5162	PDHB	pyruvate dehydrogenase E1 beta subunit	U	2.38091	1.09524e-08	Glycolysis / Gluconeogenesis
5269	SERPINB6	serpin family B member 6	U	3.09425	2.40363e-13	--
5270	SERPINE2	serpin family E member 2	U	2.29596	1.11022e-16	--
5339	PLEC	plectin	U	2.33281	1.11022e-16	--
5351	PLOD1	procollagen-lysine,2-oxoglutarate 5-dioxygenase 1	U	2.50839	1.11022e-16	--
5352	PLOD2	procollagen-lysine,2-oxoglutarate 5-dioxygenase 2	U	2.37806	1.11022e-16	--
5480	PPIC	peptidylprolyl isomerase C	U	2.27699	2.46236e-11	--
5530	PPP3CA	protein phosphatase 3 catalytic subunit alpha	U	2.32066	0.000333139	RNA processing, nuclear import
5576	PRKAR2A	protein kinase cAMP-dependent type II regulatory subunit alpha	U	2.82511	2.66307e-08	--
5589	PRKCSH	protein kinase C substrate 80K-H	U	2.83933	3.70814e-14	--
5594	MAPK1	mitogen-activated protein kinase 1	U	1.99916	0.000263289	chromosome organization, nuclear import, endocytosis, immune response-activating signal transduction
5611	DNAJC3	DnaJ heat shock protein family (Hsp40) member C3	U	2.81097	1.09322e-08	--
5631	PRPS1	phosphoribosyl pyrophosphate synthetase 1	U	2.41905	0.00111329	--
5706	PSMC6	proteasome 26S subunit, ATPase 6	U	2.46115	7.15033e-08	immune response-activating signal transduction, innate immune response, cytokine-mediated signaling pathway
5711	PSMD5	proteasome 26S subunit, non-ATPase 5	U	2.52372	0.000683967	immune response-activating signal transduction, innate immune response, cytokine-mediated signaling pathway
5715	PSMD9	proteasome 26S subunit, non-ATPase 9	U	1.91052	0.0045215	immune response-activating signal transduction, innate immune response, cytokine-mediated signaling pathway
5721	PSME2	proteasome activator subunit 2	U	1.975	0.00133023	immune response-activating signal transduction, innate immune response, cytokine-mediated signaling pathway
5763	PTMS	parathymosin	U	2.73052	0.00212607	--
5814	PURB	purine rich element binding protein B	U	2.23644	6.59448e-05	--
5869	RAB5B	RAB5B, member RAS oncogene family	U	2.63569	2.69686e-06	--
5954	RCN1	reticulocalbin 1	U	2.4117	1.11022e-16	--
5955	RCN2	reticulocalbin 2	U	2.40958	2.29816e-14	--
6059	ABCE1	ATP binding cassette subfamily E member 1	U	3.09511	7.99782e-11	nuclear export
6128	RPL6	ribosomal protein L6	U	3.2308	6.70851e-05	RNA processing, ribosome assembly
6130	RPL7A	ribosomal protein L7a	U	3.30528	1.08618e-08	RNA processing
6135	RPL11	ribosomal protein L11	U	2.52957	1.81416e-05	RNA processing, ribosome assembly
6138	RPL15	ribosomal protein L15	U	2.03331	3.74842e-05	RNA processing
6142	RPL18A	ribosomal protein L18a	U	2.89295	0.00140506	RNA processing
6143	RPL19	ribosomal protein L19	U	2.31681	0.000233483	RNA processing
6146	RPL22	ribosomal protein L22	U	2.68381	8.0549e-10	RNA processing
6147	RPL23A	ribosomal protein L23a	U	2.53057	1.42303e-07	RNA processing, ribosome assembly
6159	RPL29	ribosomal protein L29	U	2.17735	0.000337908	RNA processing
6160	RPL31	ribosomal protein L31	U	2.27455	2.64835e-07	RNA processing
6168	RPL37A	ribosomal protein L37a	U	2.52907	7.69274e-06	RNA processing
6187	RPS2	ribosomal protein S2	U	3.15883	4.63518e-13	RNA processing
6202	RPS8	ribosomal protein S8	U	2.55607	8.98093e-08	RNA processing
6210	RPS15A	ribosomal protein S15a	U	2.27532	0.00126839	RNA processing
6217	RPS16	ribosomal protein S16	U	3.41698	0.00174749	RNA processing
6228	RPS23	ribosomal protein S23	U	3.1331	9.12504e-07	RNA processing
6234	RPS28	ribosomal protein S28	U	2.33765	3.6886e-06	RNA processing, ribosome assembly
6277	S100A6	S100 calcium binding protein A6	U	2.04091	2.32598e-10	--
6284	S100A13	S100 calcium binding protein A13	U	2.40768	8.35903e-06	--
6301	SARS	seryl-tRNA synthetase	U	2.35874	3.70939e-08	RNA processing
6342	SCP2	sterol carrier protein 2	U	2.55087	1.11022e-16	--
6386	SDCBP	syndecan binding protein	U	2.10078	0.00319439	endocytosis
6396	SEC13	SEC13 homolog, nuclear pore and COPII coat complex component	U	2.65576	0.000183009	chromosome organization, RNA transport
6418	SET	SET nuclear proto-oncogene	U	3.04803	6.9767e-05	chromosome organization
6448	SGSH	N-sulfoglucosamine sulfohydrolase	U	2.38151	0.000282358	Lysosome
6499	SKIV2L	Ski2 like RNA helicase	U	2.12814	5.56148e-07	--
6609	SMPD1	sphingomyelin phosphodiesterase 1	U	2.24074	0.00194606	Lysosome
6642	SNX1	sorting nexin 1	U	2.3831	0.000582338	endocytosis
6730	SRP68	signal recognition particle 68	U	2.27333	2.67639e-09	--
6731	SRP72	signal recognition particle 72	U	2.43122	2.46254e-07	--
6742	SSBP1	single stranded DNA binding protein 1	U	2.32368	7.07671e-05	DNA replication, mitochondrion organization
6950	TCP1	t-complex 1	U	2.12242	1.52656e-13	chromosome organization
7001	PRDX2	peroxiredoxin 2	U	3.07403	1.50551e-07	--
7057	THBS1	thrombospondin 1	U	2.66872	1.11022e-16	endocytosis
7077	TIMP2	TIMP metallopeptidase inhibitor 2	U	2.62086	5.21579e-07	regulation of small GTPase mediated signal transduction, regulation of Ras protein signal transduction
7114	TMSB4X	thymosin beta 4 X-linked	U	2.67076	0.000506961	--
7167	TPI1	triosephosphate isomerase 1	U	2.79463	2.14179e-05	Glycolysis / Gluconeogenesis
7168	TPM1	tropomyosin 1	U	2.12508	1.11761e-08	--
7184	HSP90B1	heat shock protein 90 beta family member 1	U	2.50097	1.11022e-16	endocytosis, immune response-activating signal transduction, innate immune response
7251	TSG101	tumor susceptibility 101	U	2.0482	0.00013723	endocytosis
7263	TST	thiosulfate sulfurtransferase	U	1.86904	0.000154735	RNA transport, mitochondrial transport
7284	TUFM	Tu translation elongation factor, mitochondrial	U	2.44325	1.11022e-16	mitochondrion organization
7415	VCP	valosin containing protein	U	2.59866	1.11022e-16	DNA repair
7531	YWHAE	tyrosine 3-monooxygenase/tryptophan 5-monooxygenase activation protein epsilon	U	2.6087	3.47536e-10	Cell cycle, mitochondrial transport, mitochondrion organization
7706	TRIM25	tripartite motif containing 25	U	2.5071	9.32978e-05	DNA repair, innate immune response, cytokine-mediated signaling pathway
7837	PXDN	peroxidasin	U	2.24202	0.000413821	cytokine-mediated signaling pathway
7873	MANF	mesencephalic astrocyte derived neurotrophic factor	U	2.28369	0.00232841	--
7879	RAB7A	RAB7A, member RAS oncogene family	U	2.46674	1.67844e-07	endocytosis
7905	REEP5	receptor accessory protein 5	U	2.6115	2.71115e-05	--
8291	DYSF	dysferlin	U	2.78684	1.67912e-05	--
8310	ACOX3	acyl-CoA oxidase 3, pristanoyl	U	2.26507	4.65918e-06	Fatty acid metabolism
8407	TAGLN2	transgelin 2	U	2.32531	2.84106e-13	--
8411	EEA1	early endosome antigen 1	U	2.41574	1.11022e-16	endocytosis
8476	CDC42BPA	CDC42 binding protein kinase alpha	U	2.00383	0.000241055	--
8540	AGPS	alkylglycerone phosphate synthase	U	1.98576	4.70832e-07	--
8546	AP3B1	adaptor related protein complex 3 subunit beta 1	U	2.45688	1.64782e-10	Lysosome
8607	RUVBL1	RuvB like AAA ATPase 1	U	2.93393	7.35005e-06	DNA repair, chromosome organization, mitochondrial transport, mitochondrion organization
8615	USO1	USO1 vesicle transport factor	U	2.17649	2.42983e-12	--
8659	ALDH4A1	aldehyde dehydrogenase 4 family member A1	U	2.47817	4.44089e-16	--
8661	EIF3A	eukaryotic translation initiation factor 3 subunit A	U	2.31225	3.67363e-11	--
8665	EIF3F	eukaryotic translation initiation factor 3 subunit F	U	2.51184	1.67131e-06	--
8666	EIF3G	eukaryotic translation initiation factor 3 subunit G	U	3.47077	0.00126479	--
8667	EIF3H	eukaryotic translation initiation factor 3 subunit H	U	2.24944	1.6219e-06	--
8669	EIF3J	eukaryotic translation initiation factor 3 subunit J	U	2.5702	6.70635e-07	--
8672	EIF4G3	eukaryotic translation initiation factor 4 gamma 3	U	2.79432	0.00117083	--
8682	PEA15	proliferation and apoptosis adaptor protein 15	U	2.98492	0.000162352	--
8724	SNX3	sorting nexin 3	U	2.41356	0.000236328	endocytosis
8802	SUCLG1	succinate-CoA ligase alpha subunit	U	2.02951	4.32104e-06	--
8882	ZPR1	ZPR1 zinc finger	U	2.7855	2.15971e-05	RNA processing, nuclear import
8907	AP1M1	adaptor related protein complex 1 subunit mu 1	U	2.41532	1.52995e-05	Lysosome
8939	FUBP3	far upstream element binding protein 3	U	2.13859	0.000216714	--
8943	AP3D1	adaptor related protein complex 3 subunit delta 1	U	2.39024	4.90369e-06	Lysosome
8974	P4HA2	prolyl 4-hydroxylase subunit alpha 2	U	2.80398	1.11022e-16	--
8985	PLOD3	procollagen-lysine,2-oxoglutarate 5-dioxygenase 3	U	2.41561	2.30779e-11	--
9039	UBA3	ubiquitin like modifier activating enzyme 3	U	2.22195	0.00017736	--
9260	PDLIM7	PDZ and LIM domain 7	U	2.85893	1.11022e-16	endocytosis
9320	TRIP12	thyroid hormone receptor interactor 12	U	2.31378	4.54851e-06	DNA repair, chromosome organization
9349	RPL23	ribosomal protein L23	U	3.02643	3.63813e-08	RNA processing, nuclear import
9520	NPEPPS	aminopeptidase puromycin sensitive	U	2.77136	9.99201e-16	mitochondrial transport, mitochondrion organization
9559	VPS26A	VPS26, retromer complex component A	U	2.36861	2.76733e-05	--
9601	PDIA4	protein disulfide isomerase family A member 4	U	2.6604	1.11022e-16	--
9879	DDX46	DEAD-box helicase 46	U	2.2669	1.66344e-05	Spliceosome, RNA processing
9961	MVP	major vault protein	U	2.69017	1.11022e-16	RNA transport
10005	ACOT8	acyl-CoA thioesterase 8	U	2.10127	3.59167e-05	--
10007	GNPDA1	glucosamine-6-phosphate deaminase 1	U	2.64139	3.56669e-06	--
10056	FARSB	phenylalanyl-tRNA synthetase subunit beta	U	2.15118	3.02817e-11	--
10096	ACTR3	actin related protein 3	U	2.42686	3.02003e-11	endocytosis, immune response-activating signal transduction
10109	ARPC2	actin related protein 2/3 complex subunit 2	U	2.54005	4.46166e-11	endocytosis, immune response-activating signal transduction
10120	ACTR1B	actin related protein 1B	U	2.92962	0.00506812	--
10121	ACTR1A	actin related protein 1A	U	2.22963	0.000162907	--
10130	PDIA6	protein disulfide isomerase family A member 6	U	2.7569	1.11022e-16	endocytosis
10131	TRAP1	TNF receptor associated protein 1	U	2.09849	2.51576e-06	--
10134	BCAP31	B cell receptor associated protein 31	U	2.39109	0.00274544	--
10197	PSME3	proteasome activator subunit 3	U	2.13078	1.76809e-05	immune response-activating signal transduction, innate immune response, cytokine-mediated signaling pathway
10213	PSMD14	proteasome 26S subunit, non-ATPase 14	U	2.70139	3.14482e-06	DNA repair, immune response-activating signal transduction, innate immune response, cytokine-mediated signaling pathway
10330	CNPY2	canopy FGF signaling regulator 2	U	3.02729	7.36296e-07	--
10469	TIMM44	translocase of inner mitochondrial membrane 44	U	2.11329	0.00107535	mitochondrial transport, mitochondrion organization
10492	SYNCRIP	synaptotagmin binding cytoplasmic RNA interacting protein	U	2.85143	2.23334e-08	RNA processing, innate immune response
10512	SEMA3C	semaphorin 3C	U	2.41082	2.1814e-05	--
10525	HYOU1	hypoxia up-regulated 1	U	2.73098	1.11022e-16	endocytosis
10531	PITRM1	pitrilysin metallopeptidase 1	U	2.38587	3.31069e-12	--
10536	P3H3	prolyl 3-hydroxylase 3	U	2.16521	0.000404725	--
10540	DCTN2	dynactin subunit 2	U	2.3226	4.87215e-09	--
10541	ANP32B	acidic nuclear phosphoprotein 32 family member B	U	2.43782	3.56351e-06	chromosome organization, nuclear export
10549	PRDX4	peroxiredoxin 4	U	2.31857	8.10065e-06	--
10657	KHDRBS1	KH RNA binding domain containing, signal transduction associated 1	U	2.05398	0.00169149	RNA processing, RNA transport, nuclear export
10787	NCKAP1	NCK associated protein 1	U	2.09057	9.95841e-10	endocytosis, immune response-activating signal transduction
10802	SEC24A	SEC24 homolog A, COPII coat complex component	U	1.89842	0.000360671	--
10920	COPS8	COP9 signalosome subunit 8	U	2.45591	0.00111876	DNA repair, chromosome organization
10935	PRDX3	peroxiredoxin 3	U	2.64993	1.17643e-11	mitochondrion organization
10961	ERP29	endoplasmic reticulum protein 29	U	3.53896	2.63681e-11	--
10979	FERMT2	fermitin family member 2	U	2.10724	1.11022e-16	integrin-mediated signaling pathway
11047	ADRM1	adhesion regulating molecule 1	U	2.28997	0.000109417	--
11112	HIBADH	3-hydroxyisobutyrate dehydrogenase	U	2.24368	2.09439e-09	--
11167	FSTL1	follistatin like 1	U	3.14385	6.25587e-11	--
23019	CNOT1	CCR4-NOT transcription complex subunit 1	U	2.77832	7.50698e-05	--
23191	CYFIP1	cytoplasmic FMR1 interacting protein 1	U	2.25118	0.000374183	endocytosis, immune response-activating signal transduction
23193	GANAB	glucosidase II alpha subunit	U	2.67347	1.11022e-16	--
23196	FAM120A	family with sequence similarity 120A	U	2.1964	0.000289372	--
23203	PMPCA	peptidase, mitochondrial processing alpha subunit	U	3.27389	0.000206153	mitochondrial transport, mitochondrion organization
23317	DNAJC13	DnaJ heat shock protein family (Hsp40) member C13	U	2.29599	2.7711e-05	--
23499	MACF1	microtubule actin crosslinking factor 1	U	2.30045	1.11022e-16	--
23603	CORO1C	coronin 1C	U	2.08792	4.07452e-14	endocytosis
23646	PLD3	phospholipase D family member 3	U	2.30214	3.89857e-06	--
25828	TXN2	thioredoxin 2	U	2.34177	1.91364e-09	--
25902	MTHFD1L	methylenetetrahydrofolate dehydrogenase (NADP+ dependent) 1 like	U	2.10855	4.23269e-10	--
25940	FAM98A	family with sequence similarity 98 member A	U	2.42776	0.000126288	--
26227	PHGDH	phosphoglycerate dehydrogenase	U	2.2526	1.14461e-07	--
26275	HIBCH	3-hydroxyisobutyryl-CoA hydrolase	U	1.9099	0.00221363	--
27044	SND1	staphylococcal nuclease and tudor domain containing 1	U	2.21535	5.55112e-16	--
27068	PPA2	pyrophosphatase (inorganic) 2	U	2.38465	0.000213623	--
27247	NFU1	NFU1 iron-sulfur cluster scaffold	U	2.28624	3.52161e-06	--
28952	CCDC22	coiled-coil domain containing 22	U	3.40278	2.72648e-07	nuclear import
28985	MCTS1	MCTS1 re-initiation and release factor	U	2.48633	1.15864e-07	--
28988	DBNL	drebrin like	U	2.0967	0.000787104	endocytosis
29085	PHPT1	phosphohistidine phosphatase 1	U	2.39741	5.03832e-05	immune response-activating signal transduction
29937	NENF	neudesin neurotrophic factor	U	2.17125	0.000111279	--
30011	SH3KBP1	SH3 domain containing kinase binding protein 1	U	3.77923	5.34312e-10	endocytosis
30851	TAX1BP3	Tax1 binding protein 3	U	2.76518	9.35752e-06	--
50808	AK3	adenylate kinase 3	U	2.40368	1.84541e-07	--
50809	HP1BP3	heterochromatin protein 1 binding protein 3	U	2.71224	2.59756e-07	chromosome organization
51031	GLOD4	glyoxalase domain containing 4	U	2.0924	0.000900595	--
51067	YARS2	tyrosyl-tRNA synthetase 2	U	2.59121	2.46835e-05	mitochondrion organization
51226	COPZ2	coatomer protein complex subunit zeta 2	U	2.2038	3.15508e-05	--
51232	CRIM1	cysteine rich transmembrane BMP regulator 1	U	2.29917	0.00320136	--
51386	EIF3L	eukaryotic translation initiation factor 3 subunit L	U	2.35605	3.30352e-06	--
51479	ANKFY1	ankyrin repeat and FYVE domain containing 1	U	2.06356	0.000434071	endocytosis
51661	FKBP7	FKBP prolyl isomerase 7	U	2.42496	8.59982e-10	--
51699	VPS29	VPS29 retromer complex component	U	2.51907	0.000378066	--
54205	CYCS	cytochrome c, somatic	U	2.37569	1.70608e-05	mitochondrion organization
54947	LPCAT2	lysophosphatidylcholine acyltransferase 2	U	2.34795	0.000277448	--
55033	FKBP14	FKBP prolyl isomerase 14	U	2.00352	0.000104078	--
55066	PDPR	pyruvate dehydrogenase phosphatase regulatory subunit	U	2.0581	2.93064e-06	--
55075	UACA	uveal autoantigen with coiled-coil domains and ankyrin repeats	U	2.6664	1.11022e-16	--
55201	MAP1S	microtubule associated protein 1S	U	2.07902	2.54039e-07	chromosome organization
55347	ABHD10	abhydrolase domain containing 10	U	2.44056	1.9151e-08	--
55573	CDV3	CDV3 homolog	U	2.30778	0.000315137	--
55699	IARS2	isoleucyl-tRNA synthetase 2, mitochondrial	U	2.25884	7.40925e-11	--
55968	NSFL1C	NSFL1 cofactor	U	2.34442	4.08317e-05	--
56005	MYDGF	myeloid derived growth factor	U	2.19079	0.00189416	--
56886	UGGT1	UDP-glucose glycoprotein glucosyltransferase 1	U	2.11912	8.04888e-10	--
56983	POGLUT1	protein O-glucosyltransferase 1	U	2.12229	0.000898758	--
57120	GOPC	golgi associated PDZ and coiled-coil motif containing	U	2.31049	1.60094e-07	--
57175	CORO1B	coronin 1B	U	2.1592	2.86882e-13	--
57333	RCN3	reticulocalbin 3	U	2.28335	6.46424e-08	--
57617	VPS18	VPS18 core subunit of CORVET and HOPS complexes	U	2.10238	2.25322e-10	--
58527	ABRACL	ABRA C-terminal like	U	1.99524	0.000421607	--
58533	SNX6	sorting nexin 6	U	2.23832	2.67251e-05	endocytosis
60681	FKBP10	FKBP prolyl isomerase 10	U	2.5862	1.11022e-16	--
63916	ELMO2	engulfment and cell motility 2	U	2.22539	0.00014	endocytosis, immune response-activating signal transduction
64175	P3H1	prolyl 3-hydroxylase 1	U	2.51865	3.86853e-10	--
64374	SIL1	SIL1 nucleotide exchange factor	U	2.36976	0.000853515	--
64601	VPS16	VPS16 core subunit of CORVET and HOPS complexes	U	2.29133	5.58513e-07	--
64841	GNPNAT1	glucosamine-phosphate N-acetyltransferase 1	U	2.49687	6.77274e-06	--
65082	VPS33A	VPS33A core subunit of CORVET and HOPS complexes	U	2.50236	1.40089e-05	--
79587	CARS2	cysteinyl-tRNA synthetase 2, mitochondrial	U	2.31473	9.95072e-06	--
79709	COLGALT1	collagen beta(1-O)galactosyltransferase 1	U	3.4106	1.61942e-10	--
79784	MYH14	myosin heavy chain 14	U	2.87909	4.15845e-06	mitochondrion organization
80005	DOCK5	dedicator of cytokinesis 5	U	1.84901	9.23535e-05	--
80727	TTYH3	tweety family member 3	U	3.36752	1.29466e-05	--
81502	HM13	histocompatibility minor 13	U	2.18316	0.000200801	--
81567	TXNDC5	thioredoxin domain containing 5	U	2.48853	1.11022e-16	endocytosis
81889	FAHD1	fumarylacetoacetate hydrolase domain containing 1	U	2.11536	0.000369592	--
84263	HSDL2	hydroxysteroid dehydrogenase like 2	U	2.48846	3.36153e-12	--
84681	HINT2	histidine triad nucleotide binding protein 2	U	2.37049	0.00130777	--
84790	TUBA1C	tubulin alpha 1c	U	1.94127	0.000209191	--
84836	ABHD14B	abhydrolase domain containing 14B	U	2.19065	1.18879e-05	--
85476	GFM1	G elongation factor mitochondrial 1	U	1.94036	4.50868e-06	mitochondrion organization
92689	FAM114A1	family with sequence similarity 114 member A1	U	2.10686	0.00154246	--
140606	SELENOM	selenoprotein M	U	2.64934	0.000245912	--
162394	SLFN5	schlafen family member 5	U	2.07121	0.000469006	--
196463	PLBD2	phospholipase B domain containing 2	U	1.99052	0.00450223	--
203068	TUBB	tubulin beta class I	U	2.66193	1.02632e-06	innate immune response
283742	FAM98B	family with sequence similarity 98 member B	U	2.27685	1.29826e-05	RNA processing
373156	GSTK1	glutathione S-transferase kappa 1	U	2.77044	6.23668e-08	--
404636	FAM45A	family with sequence similarity 45 member A	U	2.24413	0.00220965	--
23	ABCF1	ATP binding cassette subfamily F member 1	D	-2.29324	5.09622e-07	--
38	ACAT1	acetyl-CoA acetyltransferase 1	D	-2.51264	8.73789e-10	Fatty acid metabolism
103	ADAR	adenosine deaminase RNA specific	D	-2.62355	4.91103e-05	RNA processing, nuclear export, nuclear import, innate immune response, cytokine-mediated signaling pathway
118	ADD1	adducin 1	D	-2.46993	1.03216e-06	--
120	ADD3	adducin 3	D	-2.36378	3.29947e-08	--
142	PARP1	poly(ADP-ribose) polymerase 1	D	-2.34412	1.11022e-16	DNA repair, chromosome organization, nuclear import, mitochondrion organization
160	AP2A1	adaptor related protein complex 2 subunit alpha 1	D	-2.06781	6.27663e-06	endocytosis
219	ALDH1B1	aldehyde dehydrogenase 1 family member B1	D	-2.13881	0.00118664	Glycolysis / Gluconeogenesis
328	APEX1	apurinic/apyrimidinic endodeoxyribonuclease 1	D	-2.8382	1.65928e-09	DNA repair, chromosome organization
391	RHOG	ras homolog family member G	D	-2.11751	0.00581337	regulation of small GTPase mediated signal transduction
493	ATP2B4	ATPase plasma membrane Ca2+ transporting 4	D	-2.30565	0.000104246	--
667	DST	dystonin	D	-1.86618	0.00434867	integrin-mediated signaling pathway
682	BSG	basigin (Ok blood group)	D	-1.94473	5.85373e-10	--
708	C1QBP	complement C1q binding protein	D	-2.51393	4.98537e-11	RNA processing, ribosome assembly, mitochondrion organization, immune response-activating signal transduction, innate immune res...
716	C1S	complement C1s	D	-2.64931	2.16751e-05	innate immune response
821	CANX	calnexin	D	-2.12512	1.75935e-05	endocytosis
822	CAPG	capping actin protein, gelsolin like	D	-1.90775	4.27883e-05	--
823	CAPN1	calpain 1	D	-3.02418	2.10174e-06	--
874	CBR3	carbonyl reductase 3	D	-2.27374	0.00291288	--
988	CDC5L	cell division cycle 5 like	D	-1.90069	8.18055e-06	DNA repair, Spliceosome, RNA processing
996	CDC27	cell division cycle 27	D	-1.89914	0.00205048	Cell cycle, chromosome organization
1075	CTSC	cathepsin C	D	-2.8619	0.00163944	Lysosome
1104	RCC1	regulator of chromosome condensation 1	D	-3.40477	0.000966057	--
1108	CHD4	chromodomain helicase DNA binding protein 4	D	-2.41159	2.64809e-07	chromosome organization
1209	CLPTM1	CLPTM1 regulator of GABA type A receptor forward trafficking	D	-2.61457	0.0260202	--
1267	CNP	2',3'-cyclic nucleotide 3' phosphodiesterase	D	-2.29753	1.60272e-05	mitochondrial transport, mitochondrion organization
1281	COL3A1	collagen type III alpha 1 chain	D	-2.18268	6.37359e-09	integrin-mediated signaling pathway, regulation of small GTPase mediated signal transduction, regulation of Ras protein signal t...
1290	COL5A2	collagen type V alpha 2 chain	D	-1.90608	0.00513108	--
1306	COL15A1	collagen type XV alpha 1 chain	D	-1.9151	0.000120126	--
1307	COL16A1	collagen type XVI alpha 1 chain	D	-2.54623	3.79292e-05	integrin-mediated signaling pathway
1374	CPT1A	carnitine palmitoyltransferase 1A	D	-2.28657	0.000380245	mitochondrial transport, Fatty acid metabolism
1460	CSNK2B	casein kinase 2 beta	D	-2.67298	0.00165594	Ribosome biogenesis in eukaryotes, cytokine-mediated signaling pathway
1479	CSTF3	cleavage stimulation factor subunit 3	D	-2.36924	0.00128394	RNA processing
1528	CYB5A	cytochrome b5 type A	D	-2.43699	0.00143934	--
1634	DCN	decorin	D	-2.15234	4.31932e-07	mitochondrion organization, cytokine-mediated signaling pathway
1656	DDX6	DEAD-box helicase 6	D	-2.41966	1.6728e-09	--
1660	DHX9	DExH-box helicase 9	D	-2.6379	3.43468e-09	chromosome organization, RNA processing
1718	DHCR24	24-dehydrocholesterol reductase	D	-2.37609	0.00101153	--
1759	DNM1	dynamin 1	D	-2.38333	9.59671e-05	endocytosis, mitochondrion organization
1785	DNM2	dynamin 2	D	-2.84436	0.000265457	endocytosis, mitochondrion organization, regulation of small GTPase mediated signal transduction, regulation of Ras protein sign...
1786	DNMT1	DNA methyltransferase 1	D	-2.14146	7.50537e-10	chromosome organization
1793	DOCK1	dedicator of cytokinesis 1	D	-2.12464	1.16382e-05	integrin-mediated signaling pathway, endocytosis, immune response-activating signal transduction
1891	ECH1	enoyl-CoA hydratase 1	D	-2.38045	0.00200344	--
2037	EPB41L2	erythrocyte membrane protein band 4.1 like 2	D	-2.18807	3.7359e-12	--
2071	ERCC3	ERCC excision repair 3, TFIIH core complex helicase subunit	D	-1.9685	0.000417093	DNA repair, chromosome organization, RNA processing
2079	ERH	ERH mRNA splicing and mitosis factor	D	-2.76137	1.57592e-05	--
2130	EWSR1	EWS RNA binding protein 1	D	-2.51472	7.21147e-09	--
2192	FBLN1	fibulin 1	D	-3.22761	1.11022e-16	integrin-mediated signaling pathway
2237	FEN1	flap structure-specific endonuclease 1	D	-3.20586	6.00916e-08	DNA replication, DNA repair, chromosome organization
2271	FH	fumarate hydratase	D	-2.19566	2.32565e-10	--
2289	FKBP5	FKBP prolyl isomerase 5	D	-2.82485	0.00078155	--
2734	GLG1	golgi glycoprotein 1	D	-2.50671	0.00117973	--
2804	GOLGB1	golgin B1	D	-2.24862	0.000169623	--
2820	GPD2	glycerol-3-phosphate dehydrogenase 2	D	-2.32223	0.00379074	--
2956	MSH6	mutS homolog 6	D	-1.99163	2.24092e-05	DNA repair, chromosome organization
2961	GTF2E2	general transcription factor IIE subunit 2	D	-2.2637	9.23694e-05	--
3054	HCFC1	host cell factor C1	D	-2.28948	0.00024377	chromosome organization, mitochondrion organization
3065	HDAC1	histone deacetylase 1	D	-2.61402	1.39077e-06	Cell cycle, chromosome organization
3150	HMGN1	high mobility group nucleosome binding domain 1	D	-1.9528	0.000874466	DNA repair, chromosome organization
3178	HNRNPA1	heterogeneous nuclear ribonucleoprotein A1	D	-3.71492	0.00101275	chromosome organization, Spliceosome, RNA processing, RNA transport, nuclear export, nuclear import
3184	HNRNPD	heterogeneous nuclear ribonucleoprotein D	D	-2.5028	1.22125e-15	RNA processing
3185	HNRNPF	heterogeneous nuclear ribonucleoprotein F	D	-2.37628	1.55418e-08	RNA processing
3187	HNRNPH1	heterogeneous nuclear ribonucleoprotein H1	D	-2.56755	0.000205534	RNA processing
3190	HNRNPK	heterogeneous nuclear ribonucleoprotein K	D	-2.45058	1.11022e-16	Spliceosome, RNA processing, endocytosis
3191	HNRNPL	heterogeneous nuclear ribonucleoprotein L	D	-2.04077	8.68292e-09	RNA processing
3192	HNRNPU	heterogeneous nuclear ribonucleoprotein U	D	-2.55913	8.58202e-14	chromosome organization, Spliceosome, RNA processing
3337	DNAJB1	DnaJ heat shock protein family (Hsp40) member B1	D	-1.91013	0.00101915	--
3428	IFI16	interferon gamma inducible protein 16	D	-2.25769	1.11022e-16	innate immune response
3430	IFI35	interferon induced protein 35	D	-2.57567	0.000422167	innate immune response, cytokine-mediated signaling pathway
3608	ILF2	interleukin enhancer binding factor 2	D	-2.14187	1.69375e-11	--
3609	ILF3	interleukin enhancer binding factor 3	D	-2.7773	1.11022e-16	--
3707	ITPKB	inositol-trisphosphate 3-kinase B	D	-2.13038	6.0984e-07	regulation of small GTPase mediated signal transduction, regulation of Ras protein signal transduction
3710	ITPR3	inositol 1,4,5-trisphosphate receptor type 3	D	-2.35005	0.000203135	--
3735	KARS	lysyl-tRNA synthetase	D	-2.41451	3.03975e-06	RNA processing
3840	KPNA4	karyopherin subunit alpha 4	D	-2.0676	0.000248941	nuclear import
3910	LAMA4	laminin subunit alpha 4	D	-2.0143	2.0819e-05	--
3958	LGALS3	galectin 3	D	-2.0432	0.000128462	RNA processing, endocytosis, immune response-activating signal transduction, innate immune response
4000	LMNA	lamin A/C	D	-2.29472	1.11022e-16	nuclear import, mitochondrion organization
4001	LMNB1	lamin B1	D	-2.16403	5.96357e-07	--
4171	MCM2	minichromosome maintenance complex component 2	D	-2.81294	3.27058e-09	Cell cycle, DNA replication, chromosome organization
4172	MCM3	minichromosome maintenance complex component 3	D	-2.34581	1.0153e-07	Cell cycle, DNA replication, chromosome organization
4173	MCM4	minichromosome maintenance complex component 4	D	-2.28019	3.53539e-08	Cell cycle, DNA replication, chromosome organization
4174	MCM5	minichromosome maintenance complex component 5	D	-2.18826	4.0222e-06	Cell cycle, DNA replication, chromosome organization
4175	MCM6	minichromosome maintenance complex component 6	D	-2.06053	5.89182e-06	Cell cycle, DNA replication, chromosome organization
4176	MCM7	minichromosome maintenance complex component 7	D	-2.5519	6.88434e-06	Cell cycle, DNA replication, chromosome organization
4200	ME2	malic enzyme 2	D	-2.21074	0.00283099	--
4313	MMP2	matrix metallopeptidase 2	D	-3.15961	5.93874e-05	innate immune response
4361	MRE11	MRE11 homolog, double strand break repair nuclease	D	-2.28207	1.41495e-08	DNA repair, chromosome organization
4436	MSH2	mutS homolog 2	D	-2.48239	0.000177772	DNA repair, chromosome organization
4522	MTHFD1	methylenetetrahydrofolate dehydrogenase, cyclohydrolase and formyltetrahydrofolate synthetase 1	D	-2.16655	5.03717e-05	--
4638	MYLK	myosin light chain kinase	D	-2.1352	1.11022e-16	--
4659	PPP1R12A	protein phosphatase 1 regulatory subunit 12A	D	-2.52311	6.9709e-09	--
4678	NASP	nuclear autoantigenic sperm protein	D	-2.10792	2.64083e-10	chromosome organization
4683	NBN	nibrin	D	-2.26914	5.17907e-07	DNA repair, chromosome organization
4841	NONO	non-POU domain containing octamer binding	D	-2.39686	3.1225e-12	DNA repair, RNA processing
4869	NPM1	nucleophosmin 1	D	-2.54852	1.11022e-16	DNA repair, chromosome organization, ribosome assembly
4926	NUMA1	nuclear mitotic apparatus protein 1	D	-2.51284	1.11022e-16	--
4928	NUP98	nucleoporin 98	D	-1.84061	0.000261366	chromosome organization, RNA transport, nuclear export, nuclear import
4967	OGDH	oxoglutarate dehydrogenase	D	-2.49665	0.000981267	--
4976	OPA1	OPA1 mitochondrial dynamin like GTPase	D	-2.28389	1.53262e-06	mitochondrion organization
5007	OSBP	oxysterol binding protein	D	-2.43084	3.32121e-06	--
5036	PA2G4	proliferation-associated 2G4	D	-2.48287	2.68772e-06	RNA processing
5095	PCCA	propionyl-CoA carboxylase subunit alpha	D	-2.15619	0.00593975	--
5108	PCM1	pericentriolar material 1	D	-2.74287	0.000260565	--
5111	PCNA	proliferating cell nuclear antigen	D	-2.50843	1.07626e-07	Cell cycle, DNA replication, DNA repair, chromosome organization
5118	PCOLCE	procollagen C-endopeptidase enhancer	D	-2.65997	0.00047412	--
5176	SERPINF1	serpin family F member 1	D	-2.94969	8.68612e-06	--
5431	POLR2B	RNA polymerase II subunit B	D	-2.91642	0.00019384	DNA repair, RNA processing
5437	POLR2H	RNA polymerase II subunit H	D	-2.53699	0.000490643	DNA repair, RNA processing
5447	POR	cytochrome p450 oxidoreductase	D	-2.56943	0.00104176	--
5493	PPL	periplakin	D	-3.19303	5.39188e-11	--
5500	PPP1CB	protein phosphatase 1 catalytic subunit beta	D	-3.63788	9.25131e-06	--
5511	PPP1R8	protein phosphatase 1 regulatory subunit 8	D	-2.31031	7.03907e-06	RNA processing
5547	PRCP	prolylcarboxypeptidase	D	-2.28571	7.44013e-05	--
5578	PRKCA	protein kinase C alpha	D	-1.85217	0.00321569	chromosome organization
5591	PRKDC	protein kinase, DNA-activated, catalytic subunit	D	-2.27232	1.11022e-16	Cell cycle, DNA repair, chromosome organization
5682	PSMA1	proteasome subunit alpha 1	D	-1.93641	0.00055083	immune response-activating signal transduction, innate immune response, cytokine-mediated signaling pathway
5699	PSMB10	proteasome subunit beta 10	D	-2.03477	5.96352e-05	immune response-activating signal transduction, innate immune response, cytokine-mediated signaling pathway
5700	PSMC1	proteasome 26S subunit, ATPase 1	D	-2.87684	2.87491e-06	immune response-activating signal transduction, innate immune response, cytokine-mediated signaling pathway
5710	PSMD4	proteasome 26S subunit, non-ATPase 4	D	-1.94499	2.00808e-06	immune response-activating signal transduction, innate immune response, cytokine-mediated signaling pathway
5725	PTBP1	polypyrimidine tract binding protein 1	D	-1.94957	1.25742e-06	RNA processing
5903	RANBP2	RAN binding protein 2	D	-2.39418	7.43849e-15	chromosome organization, RNA transport, nuclear export, nuclear import
5908	RAP1B	RAP1B, member of RAS oncogene family	D	-1.9657	2.88459e-05	--
5928	RBBP4	RB binding protein 4, chromatin remodeling factor	D	-2.37276	2.8044e-06	chromosome organization
5965	RECQL	RecQ like helicase	D	-2.55012	7.90911e-07	DNA repair, chromosome organization
6122	RPL3	ribosomal protein L3	D	-2.88462	3.89796e-08	RNA processing, ribosome assembly
6176	RPLP1	ribosomal protein lateral stalk subunit P1	D	-2.35841	5.57512e-07	RNA processing
6184	RPN1	ribophorin I	D	-1.9587	1.73318e-05	--
6185	RPN2	ribophorin II	D	-1.97412	0.00331492	--
6193	RPS5	ribosomal protein S5	D	-2.14563	2.68151e-06	RNA processing, ribosome assembly
6222	RPS18	ribosomal protein S18	D	-2.87269	0.00329627	RNA processing
6294	SAFB	scaffold attachment factor B	D	-2.44237	2.64122e-12	chromosome organization
6421	SFPQ	splicing factor proline and glutamine rich	D	-2.37316	1.11022e-16	DNA repair, chromosome organization, RNA processing
6429	SRSF4	serine and arginine rich splicing factor 4	D	-2.55757	0.000335611	Spliceosome, RNA processing, RNA transport, nuclear export
6431	SRSF6	serine and arginine rich splicing factor 6	D	-1.96512	0.000464351	Spliceosome, RNA processing, RNA transport, nuclear export
6601	SMARCC2	SWI/SNF related, matrix associated, actin dependent regulator of chromatin subfamily c member 2	D	-2.13063	1.36103e-07	chromosome organization
6626	SNRPA	small nuclear ribonucleoprotein polypeptide A	D	-2.90395	1.52261e-05	Spliceosome, RNA processing
6634	SNRPD3	small nuclear ribonucleoprotein D3 polypeptide	D	-2.96918	3.19295e-05	Spliceosome, RNA processing, nuclear import
6636	SNRPF	small nuclear ribonucleoprotein polypeptide F	D	-2.05065	1.20366e-06	Spliceosome, RNA processing, nuclear import
6672	SP100	SP100 nuclear antigen	D	-2.81481	0.000147321	chromosome organization, nuclear export, innate immune response, cytokine-mediated signaling pathway
6741	SSB	small RNA binding exonuclease protection factor La	D	-2.1849	6.21757e-06	RNA processing
6744	ITPRID2	ITPR interacting domain containing 2	D	-2.34678	0.000170273	--
6778	STAT6	signal transducer and activator of transcription 6	D	-2.64868	0.000207353	cytokine-mediated signaling pathway
6812	STXBP1	syntaxin binding protein 1	D	-2.28337	7.44072e-05	--
6814	STXBP3	syntaxin binding protein 3	D	-2.13075	0.000545056	--
6926	TBX3	T-box 3	D	-2.22351	0.00104802	--
6949	TCOF1	treacle ribosome biogenesis factor 1	D	-2.15358	1.51649e-11	Ribosome biogenesis in eukaryotes
7082	TJP1	tight junction protein 1	D	-2.14012	1.1091e-05	--
7112	TMPO	thymopoietin	D	-2.43805	1.65423e-14	--
7148	TNXB	tenascin XB	D	-2.69717	1.06663e-10	--
7150	TOP1	DNA topoisomerase I	D	-2.51914	6.76376e-06	chromosome organization
7155	TOP2B	DNA topoisomerase II beta	D	-2.07106	9.69371e-08	chromosome organization
7158	TP53BP1	tumor protein p53 binding protein 1	D	-2.37393	1.75897e-10	DNA repair
7175	TPR	translocated promoter region, nuclear basket protein	D	-2.39824	2.22045e-16	chromosome organization, RNA transport, nuclear export, nuclear import
7343	UBTF	upstream binding transcription factor	D	-2.18657	6.36098e-08	--
7373	COL14A1	collagen type XIV alpha 1 chain	D	-3.05063	2.58162e-05	--
7402	UTRN	utrophin	D	-2.17123	1.11022e-16	--
7508	XPC	XPC complex subunit, DNA damage recognition and repair factor	D	-2.44832	0.000225847	DNA repair, chromosome organization
7536	SF1	splicing factor 1	D	-2.84723	1.96476e-12	RNA processing
7913	DEK	DEK proto-oncogene	D	-2.96435	6.65535e-09	DNA repair, chromosome organization
7919	DDX39B	DExD-box helicase 39B	D	-2.24149	6.50078e-05	Spliceosome, RNA processing, RNA transport, nuclear export
8091	HMGA2	high mobility group AT-hook 2	D	-1.8868	5.07717e-05	DNA repair, chromosome organization
8125	ANP32A	acidic nuclear phosphoprotein 32 family member A	D	-1.87045	0.0019015	chromosome organization
8189	SYMPK	symplekin	D	-1.92053	0.000191126	RNA processing
8243	SMC1A	structural maintenance of chromosomes 1A	D	-2.23553	2.66454e-15	Cell cycle, DNA repair, chromosome organization
8379	MAD1L1	mitotic arrest deficient 1 like 1	D	-1.98807	0.000781748	Cell cycle, chromosome organization
8449	DHX16	DEAH-box helicase 16	D	-2.14409	0.000175561	Spliceosome, RNA processing
8450	CUL4B	cullin 4B	D	-2.11615	0.00010609	DNA repair, chromosome organization
8452	CUL3	cullin 3	D	-2.35894	0.000449031	chromosome organization, integrin-mediated signaling pathway, regulation of small GTPase mediated signal transduction, regulatio...
8498	RANBP3	RAN binding protein 3	D	-2.07032	4.21196e-06	nuclear export
8539	API5	apoptosis inhibitor 5	D	-2.85147	1.28021e-07	--
8563	THOC5	THO complex 5	D	-2.35462	2.42379e-06	RNA processing, RNA transport, nuclear export
8570	KHSRP	KH-type splicing regulatory protein	D	-2.36405	6.80567e-14	RNA processing, RNA transport
8761	PABPC4	poly(A) binding protein cytoplasmic 4	D	-2.07582	9.37646e-05	RNA processing
8815	BANF1	barrier to autointegration factor 1	D	-2.34354	0.00011398	--
8880	FUBP1	far upstream element binding protein 1	D	-2.41501	7.58281e-06	--
8893	EIF2B5	eukaryotic translation initiation factor 2B subunit epsilon	D	-2.16298	0.00206611	--
8894	EIF2S2	eukaryotic translation initiation factor 2 subunit beta	D	-2.8686	3.26198e-08	--
8971	H1FX	H1 histone family member X	D	-2.03044	0.000290334	chromosome organization
9043	SPAG9	sperm associated antigen 9	D	-2.34208	0.0013137	--
9061	PAPSS1	3'-phosphoadenosine 5'-phosphosulfate synthase 1	D	-2.26358	8.50024e-05	--
9092	SART1	spliceosome associated factor 1, recruiter of U4/U6.U5 tri-snRNP	D	-2.25498	7.69383e-07	Spliceosome, RNA processing
9126	SMC3	structural maintenance of chromosomes 3	D	-2.2701	1.23235e-14	Cell cycle, DNA repair, chromosome organization
9129	PRPF3	pre-mRNA processing factor 3	D	-2.05914	0.00146024	Spliceosome, RNA processing
9183	ZW10	zw10 kinetochore protein	D	-2.01757	0.0016935	chromosome organization
9188	DDX21	DExD-box helicase 21	D	-1.91485	4.94978e-05	RNA processing
9218	VAPA	VAMP associated protein A	D	-1.93145	0.000261682	--
9330	GTF3C3	general transcription factor IIIC subunit 3	D	-2.06607	0.00216936	--
9343	EFTUD2	elongation factor Tu GTP binding domain containing 2	D	-2.38514	2.3925e-05	Spliceosome, RNA processing
9361	LONP1	lon peptidase 1, mitochondrial	D	-2.02582	1.00386e-05	mitochondrion organization
9375	TM9SF2	transmembrane 9 superfamily member 2	D	-2.73261	0.00142735	--
9406	ZRANB2	zinc finger RANBP2-type containing 2	D	-2.0796	1.07375e-05	RNA processing
9416	DDX23	DEAD-box helicase 23	D	-2.40328	0.000300309	Spliceosome, RNA processing
9444	QKI	QKI, KH domain containing RNA binding	D	-2.89104	4.39644e-05	RNA processing, RNA transport
9537	TP53I11	tumor protein p53 inducible protein 11	D	-2.75502	0.00038877	--
9554	SEC22B	SEC22 homolog B, vesicle trafficking protein (gene/pseudogene)	D	-2.25	1.35813e-06	--
9578	CDC42BPB	CDC42 binding protein kinase beta	D	-1.96652	6.20581e-06	--
9589	WTAP	WT1 associated protein	D	-2.35023	0.000561136	RNA processing
9631	NUP155	nucleoporin 155	D	-2.04814	0.000184277	chromosome organization, RNA transport, nuclear export, nuclear import
9652	TTC37	tetratricopeptide repeat domain 37	D	-2.22587	0.000102033	--
9667	SAFB2	scaffold attachment factor B2	D	-2.13126	0.000791349	--
9689	BZW1	basic leucine zipper and W2 domains 1	D	-2.4102	3.41639e-05	--
9733	SART3	spliceosome associated factor 3, U4/U6 recycling protein	D	-2.13813	1.43579e-07	chromosome organization, RNA processing
9774	BCLAF1	BCL2 associated transcription factor 1	D	-3.12515	2.85957e-08	--
9782	MATR3	matrin 3	D	-2.562	1.42013e-08	--
9789	SPCS2	signal peptidase complex subunit 2	D	-2.04362	0.00188336	--
9897	WASHC5	WASH complex subunit 5	D	-2.20733	0.000610558	--
9898	UBAP2L	ubiquitin associated protein 2 like	D	-2.20549	2.71109e-05	--
9967	THRAP3	thyroid hormone receptor associated protein 3	D	-2.36294	1.11022e-16	RNA processing
9978	RBX1	ring-box 1	D	-2.64875	1.29538e-07	Cell cycle, DNA repair, chromosome organization
9987	HNRNPDL	heterogeneous nuclear ribonucleoprotein D like	D	-2.55932	1.68136e-05	RNA processing
10054	UBA2	ubiquitin like modifier activating enzyme 2	D	-3.06309	0.00065075	--
10111	RAD50	RAD50 double strand break repair protein	D	-2.16267	8.16673e-07	DNA repair, chromosome organization
10146	G3BP1	G3BP stress granule assembly factor 1	D	-1.99695	3.89989e-06	chromosome organization
10154	PLXNC1	plexin C1	D	-2.6299	0.000179847	--
10155	TRIM28	tripartite motif containing 28	D	-2.28658	4.44089e-16	DNA repair, chromosome organization, nuclear import, innate immune response
10160	FARP1	FERM, ARH/RhoGEF and pleckstrin domain protein 1	D	-1.95825	6.7919e-05	regulation of small GTPase mediated signal transduction, regulation of Ras protein signal transduction
10174	SORBS3	sorbin and SH3 domain containing 3	D	-2.19716	4.51903e-05	--
10236	HNRNPR	heterogeneous nuclear ribonucleoprotein R	D	-2.22495	2.78463e-06	RNA processing
10250	SRRM1	serine and arginine repetitive matrix 1	D	-2.57017	1.92293e-07	RNA processing, RNA transport, nuclear export
10270	AKAP8	A-kinase anchoring protein 8	D	-2.31954	0.00012233	chromosome organization, innate immune response
10291	SF3A1	splicing factor 3a subunit 1	D	-2.00858	9.49582e-07	Spliceosome, RNA processing
10342	TFG	trafficking from ER to golgi regulator	D	-2.8406	0.000175747	--
10397	NDRG1	N-myc downstream regulated 1	D	-1.94413	0.000623199	--
10404	CPQ	carboxypeptidase Q	D	-3.12096	5.01537e-05	--
10413	YAP1	Yes associated protein 1	D	-2.02291	7.66176e-07	--
10457	GPNMB	glycoprotein nmb	D	-2.06031	5.5319e-05	--
10521	DDX17	DEAD-box helicase 17	D	-2.28096	0.000120492	RNA processing
10528	NOP56	NOP56 ribonucleoprotein	D	-2.01798	0.00148802	RNA processing, Ribosome biogenesis in eukaryotes
10594	PRPF8	pre-mRNA processing factor 8	D	-2.10832	5.75706e-09	Spliceosome, RNA processing
10618	TGOLN2	trans-golgi network protein 2	D	-1.89018	8.94875e-05	--
10628	TXNIP	thioredoxin interacting protein	D	-3.09046	4.23834e-07	nuclear import
10643	IGF2BP3	insulin like growth factor 2 mRNA binding protein 3	D	-2.62233	3.81638e-05	RNA transport
10763	NES	nestin	D	-2.05198	1.11022e-16	--
10801	SEPTIN9	septin 9	D	-2.49778	1.11022e-16	--
10857	PGRMC1	progesterone receptor membrane component 1	D	-2.10871	0.000837138	--
10910	SUGT1	SGT1 homolog, MIS12 kinetochore complex assembly cochaperone	D	-2.14845	7.29869e-06	--
10915	TCERG1	transcription elongation regulator 1	D	-1.93975	2.35341e-06	Spliceosome
10923	SUB1	SUB1 homolog, transcriptional regulator	D	-2.50739	0.000243745	--
10946	SF3A3	splicing factor 3a subunit 3	D	-2.24346	3.17325e-07	Spliceosome, RNA processing
10949	HNRNPA0	heterogeneous nuclear ribonucleoprotein A0	D	-2.28511	5.4469e-05	RNA processing
10951	CBX1	chromobox 1	D	-2.52337	0.00067045	--
10954	PDIA5	protein disulfide isomerase family A member 5	D	-3.16117	4.00572e-05	--
10959	TMED2	transmembrane p24 trafficking protein 2	D	-2.11128	0.000772739	--
10972	TMED10	transmembrane p24 trafficking protein 10	D	-1.88288	0.00175913	--
10992	SF3B2	splicing factor 3b subunit 2	D	-1.99954	1.44515e-09	Spliceosome, RNA processing
10994	ILVBL	ilvB acetolactate synthase like	D	-1.91512	0.00250503	--
11083	DIDO1	death inducer-obliterator 1	D	-2.08788	2.50108e-06	--
11100	HNRNPUL1	heterogeneous nuclear ribonucleoprotein U like 1	D	-2.22689	1.38081e-07	RNA processing
11117	EMILIN1	elastin microfibril interfacer 1	D	-2.51152	3.3582e-08	--
11160	ERLIN2	ER lipid raft associated 2	D	-2.74584	0.00249218	--
11168	PSIP1	PC4 and SFRS1 interacting protein 1	D	-2.16851	2.14273e-14	RNA processing
11198	SUPT16H	SPT16 homolog, facilitates chromatin remodeling subunit	D	-2.12784	1.73509e-06	DNA repair, chromosome organization
11311	VPS45	vacuolar protein sorting 45 homolog	D	-2.12243	0.000810387	--
11325	DDX42	DEAD-box helicase 42	D	-2.59608	0.000437711	Spliceosome
11332	ACOT7	acyl-CoA thioesterase 7	D	-2.57864	0.000103814	--
11335	CBX3	chromobox 3	D	-2.39336	7.01584e-07	chromosome organization
11338	U2AF2	U2 small nuclear RNA auxiliary factor 2	D	-2.23882	1.85058e-11	Spliceosome, RNA processing, RNA transport, nuclear export, mitochondrial transport, mitochondrion organization
22803	XRN2	5'-3' exoribonuclease 2	D	-2.91167	3.71063e-06	RNA processing, Ribosome biogenesis in eukaryotes
22826	DNAJC8	DnaJ heat shock protein family (Hsp40) member C8	D	-2.84333	1.84941e-12	RNA processing
22828	SCAF8	SR-related CTD associated factor 8	D	-2.45147	0.000372602	RNA processing
22874	PLEKHA6	pleckstrin homology domain containing A6	D	-2.19203	3.36397e-05	--
22880	MORC2	MORC family CW-type zinc finger 2	D	-2.64606	2.66732e-05	--
22894	DIS3	DIS3 homolog, exosome endoribonuclease and 3'-5' exoribonuclease	D	-2.56677	3.6566e-08	RNA processing
22985	ACIN1	apoptotic chromatin condensation inducer 1	D	-2.18917	1.90093e-11	chromosome organization, Spliceosome, RNA processing
23016	EXOSC7	exosome component 7	D	-1.93886	0.000353083	RNA processing
23020	SNRNP200	small nuclear ribonucleoprotein U5 subunit 200	D	-2.55543	6.7559e-09	Spliceosome, RNA processing
23022	PALLD	palladin, cytoskeletal associated protein	D	-2.17253	5.83644e-13	--
23047	PDS5B	PDS5 cohesin associated factor B	D	-2.30459	1.77463e-08	DNA repair, chromosome organization
23091	ZC3H13	zinc finger CCCH-type containing 13	D	-2.40598	1.37938e-05	--
23164	MPRIP	myosin phosphatase Rho interacting protein	D	-2.69117	6.70985e-07	--
23204	ARL6IP1	ADP ribosylation factor like GTPase 6 interacting protein 1	D	-2.23891	0.00165666	--
23211	ZC3H4	zinc finger CCCH-type containing 4	D	-2.20235	1.28963e-05	--
23212	RRS1	ribosome biogenesis regulator 1 homolog	D	-2.16512	5.85905e-05	chromosome organization, RNA processing, nuclear export
23215	PRRC2C	proline rich coiled-coil 2C	D	-2.45807	0.000139815	--
23244	PDS5A	PDS5 cohesin associated factor A	D	-1.94878	2.50089e-08	DNA repair, chromosome organization
23256	SCFD1	sec1 family domain containing 1	D	-2.11935	7.11728e-11	endocytosis
23265	EXOC7	exocyst complex component 7	D	-2.66131	7.2821e-05	--
23347	SMCHD1	structural maintenance of chromosomes flexible hinge domain containing 1	D	-2.57941	6.54587e-12	chromosome organization
23394	ADNP	activity dependent neuroprotector homeobox	D	-2.85594	0.00116227	--
23398	PPWD1	peptidylprolyl isomerase domain and WD repeat containing 1	D	-3.46063	2.08262e-05	RNA processing
23450	SF3B3	splicing factor 3b subunit 3	D	-2.69753	1.864e-06	Spliceosome, RNA processing
23451	SF3B1	splicing factor 3b subunit 1	D	-2.09727	4.76425e-07	Spliceosome, RNA processing
23469	PHF3	PHD finger protein 3	D	-2.5662	0.00155304	--
23515	MORC3	MORC family CW-type zinc finger 3	D	-2.268	0.00110393	--
23517	MTREX	Mtr4 exosome RNA helicase	D	-2.20096	0.000171294	RNA processing
23524	SRRM2	serine/arginine repetitive matrix 2	D	-2.39678	1.11022e-16	RNA processing
23580	CDC42EP4	CDC42 effector protein 4	D	-2.06206	5.0762e-05	--
23786	BCL2L13	BCL2 like 13	D	-2.28994	0.000381801	--
24148	PRPF6	pre-mRNA processing factor 6	D	-2.36666	1.84629e-07	Spliceosome, RNA processing
25796	PGLS	6-phosphogluconolactonase	D	-2.39568	0.000852835	--
25939	SAMHD1	SAM and HD domain containing deoxynucleoside triphosphate triphosphohydrolase 1	D	-2.76243	5.55112e-16	innate immune response, cytokine-mediated signaling pathway
25959	KANK2	KN motif and ankyrin repeat domains 2	D	-2.36396	1.94895e-06	--
26145	IRF2BP1	interferon regulatory factor 2 binding protein 1	D	-2.3128	6.44918e-05	--
26589	MRPL46	mitochondrial ribosomal protein L46	D	-2.59027	0.00042105	mitochondrion organization
27101	CACYBP	calcyclin binding protein	D	-2.46636	4.91188e-06	--
27125	AFF4	AF4/FMR2 family member 4	D	-2.02737	0.000324149	--
27332	ZNF638	zinc finger protein 638	D	-1.98313	0.00153293	RNA processing
27336	HTATSF1	HIV-1 Tat specific factor 1	D	-2.05258	4.46643e-13	RNA processing
29886	SNX8	sorting nexin 8	D	-2.18913	0.00256773	endocytosis
51097	SCCPDH	saccharopine dehydrogenase (putative)	D	-2.09102	0.000578372	--
51150	SDF4	stromal cell derived factor 4	D	-2.42165	0.00123817	--
51170	HSD17B11	hydroxysteroid 17-beta dehydrogenase 11	D	-2.24141	0.00266282	--
51185	CRBN	cereblon	D	-2.10108	5.88805e-05	--
51248	PDZD11	PDZ domain containing 11	D	-2.40801	0.000127713	--
51366	UBR5	ubiquitin protein ligase E3 component n-recognin 5	D	-2.36553	0.000111766	DNA repair, chromosome organization, nuclear import
51429	SNX9	sorting nexin 9	D	-2.57388	3.67488e-11	endocytosis
51474	LIMA1	LIM domain and actin binding 1	D	-2.1058	5.30653e-07	--
51569	UFM1	ubiquitin fold modifier 1	D	-2.12662	0.000571444	--
51574	LARP7	La ribonucleoprotein domain family member 7	D	-2.47157	7.3386e-08	RNA processing
51593	SRRT	serrate, RNA effector molecule	D	-2.44407	1.08802e-14	RNA processing
51602	NOP58	NOP58 ribonucleoprotein	D	-1.97338	7.63737e-06	RNA processing, Ribosome biogenesis in eukaryotes, nuclear import
51690	LSM7	LSM7 homolog, U6 small nuclear RNA and mRNA degradation associated	D	-2.0503	0.000163647	Spliceosome, RNA processing
51729	WBP11	WW domain binding protein 11	D	-2.11446	0.000370751	Spliceosome, RNA processing, mitochondrial transport, mitochondrion organization
51747	LUC7L3	LUC7 like 3 pre-mRNA splicing factor	D	-2.25929	0.000215637	RNA processing
53981	CPSF2	cleavage and polyadenylation specific factor 2	D	-2.15003	0.00102813	RNA processing, RNA transport, nuclear export
54505	DHX29	DExH-box helicase 29	D	-2.06479	0.000283467	RNA processing
54512	EXOSC4	exosome component 4	D	-2.13976	0.000219088	RNA processing
54704	PDP1	pyruvate dehyrogenase phosphatase catalytic subunit 1	D	-2.62635	2.99826e-06	--
54913	RPP25	ribonuclease P and MRP subunit p25	D	-2.09679	3.6701e-05	RNA processing, Ribosome biogenesis in eukaryotes
54987	CZIB	CXXC motif containing zinc binding protein	D	-2.0138	0.00355355	--
55037	PTCD3	pentatricopeptide repeat domain 3	D	-2.61032	0.00103319	mitochondrion organization
55269	PSPC1	paraspeckle component 1	D	-2.29955	1.09586e-11	RNA processing
55339	WDR33	WD repeat domain 33	D	-2.02599	0.000721908	DNA repair, RNA processing
55596	ZCCHC8	zinc finger CCHC-type containing 8	D	-1.9982	0.00156803	RNA processing
55623	THUMPD1	THUMP domain containing 1	D	-2.81179	4.61532e-05	RNA processing
55646	LYAR	Ly1 antibody reactive	D	-2.19173	5.58525e-05	--
55660	PRPF40A	pre-mRNA processing factor 40 homolog A	D	-2.4943	4.07956e-08	Spliceosome, RNA processing
55666	NPLOC4	NPL4 homolog, ubiquitin recognition factor	D	-1.93341	0.000593709	DNA repair
55701	ARHGEF40	Rho guanine nucleotide exchange factor 40	D	-2.16882	4.10675e-05	regulation of small GTPase mediated signal transduction, regulation of Ras protein signal transduction
55746	NUP133	nucleoporin 133	D	-1.94988	2.26754e-06	chromosome organization, RNA transport, nuclear export, nuclear import
55749	CCAR1	cell division cycle and apoptosis regulator 1	D	-1.97568	7.94957e-07	RNA processing
55770	EXOC2	exocyst complex component 2	D	-2.63762	7.35203e-06	--
55920	RCC2	regulator of chromosome condensation 2	D	-2.41135	0.000427864	chromosome organization, integrin-mediated signaling pathway
56252	YLPM1	YLP motif containing 1	D	-2.09028	3.42031e-09	--
56259	CTNNBL1	catenin beta like 1	D	-2.199	4.68021e-05	Spliceosome, RNA processing
56681	SAR1A	secretion associated Ras related GTPase 1A	D	-3.29638	0.000753271	--
57092	PCNP	PEST proteolytic signal containing nuclear protein	D	-2.35675	0.00430105	--
57187	THOC2	THO complex 2	D	-2.58442	6.37883e-08	Spliceosome, RNA processing, RNA transport, nuclear export
57466	SCAF4	SR-related CTD associated factor 4	D	-2.1769	9.41306e-11	--
57470	LRRC47	leucine rich repeat containing 47	D	-2.43575	1.42273e-05	--
57728	WDR19	WD repeat domain 19	D	-2.49508	0.000274009	--
57794	SUGP1	SURP and G-patch domain containing 1	D	-1.93978	5.2325e-08	RNA processing
57805	CCAR2	cell cycle and apoptosis regulator 2	D	-2.26719	1.11022e-16	RNA processing, mitochondrion organization
58472	SQOR	sulfide quinone oxidoreductase	D	-3.00233	6.49349e-08	--
58490	RPRD1B	regulation of nuclear pre-mRNA domain containing 1B	D	-2.30685	0.000144963	--
58517	RBM25	RNA binding motif protein 25	D	-2.49838	2.80553e-13	Spliceosome, RNA processing
60312	AFAP1	actin filament associated protein 1	D	-2.30478	0.00011631	--
64207	IRF2BPL	interferon regulatory factor 2 binding protein like	D	-1.93534	0.00047023	--
64746	ACBD3	acyl-CoA binding domain containing 3	D	-2.1113	0.000864477	--
65095	KRI1	KRI1 homolog	D	-1.96972	0.000285762	--
79009	DDX50	DExD-box helicase 50	D	-2.19417	1.0263e-05	--
79443	FYCO1	FYVE and coiled-coil domain containing 1	D	-2.12658	1.23514e-10	--
79746	ECHDC3	enoyl-CoA hydratase domain containing 3	D	-2.01544	0.00138031	--
80781	COL18A1	collagen type XVIII alpha 1 chain	D	-2.10512	4.069e-08	--
80856	LNPK	lunapark, ER junction formation factor	D	-2.94938	0.0258139	--
83660	TLN2	talin 2	D	-2.20443	3.3486e-11	--
83939	EIF2A	eukaryotic translation initiation factor 2A	D	-1.99436	0.00035439	ribosome assembly
84295	PHF6	PHD finger protein 6	D	-2.2825	0.000283115	--
84324	SARNP	SAP domain containing ribonucleoprotein	D	-2.85616	6.84889e-05	RNA processing, RNA transport, nuclear export
84617	TUBB6	tubulin beta 6 class V	D	-2.33974	2.03516e-05	--
84717	HDGFL2	HDGF like 2	D	-2.32055	1.77244e-08	--
84823	LMNB2	lamin B2	D	-2.4359	0.00292864	--
85440	DOCK7	dedicator of cytokinesis 7	D	-2.17281	6.94745e-05	--
90861	JPT2	Jupiter microtubule associated homolog 2	D	-2.05545	0.00404966	--
91624	NEXN	nexilin F-actin binding protein	D	-2.56725	1.46191e-09	--
92017	SNX29	sorting nexin 29	D	-2.2377	0.00068523	--
92140	MTDH	metadherin	D	-2.30083	5.38464e-08	--
92906	HNRNPLL	heterogeneous nuclear ribonucleoprotein L like	D	-2.06974	1.62997e-05	RNA processing
114879	OSBPL5	oxysterol binding protein like 5	D	-1.93641	0.000214745	--
114882	OSBPL8	oxysterol binding protein like 8	D	-2.6192	0.00010974	--
117246	FTSJ3	FtsJ RNA 2'-O-methyltransferase 3	D	-2.01699	3.31325e-06	RNA processing
117583	PARD3B	par-3 family cell polarity regulator beta	D	-2.81864	1.49644e-05	--
123169	LEO1	LEO1 homolog, Paf1/RNA polymerase II complex component	D	-2.42349	4.89543e-09	chromosome organization, RNA processing
124245	ZC3H18	zinc finger CCCH-type containing 18	D	-2.40007	2.36758e-11	--
128239	IQGAP3	IQ motif containing GTPase activating protein 3	D	-2.03526	4.68592e-06	--
133686	NADK2	NAD kinase 2, mitochondrial	D	-2.06439	0.000607423	--
135228	CD109	CD109 molecule	D	-2.24431	0.000216137	--
139818	DOCK11	dedicator of cytokinesis 11	D	-3.34076	0.000181446	--
140890	SREK1	splicing regulatory glutamic acid and lysine rich protein 1	D	-2.58431	4.59446e-05	RNA processing
151011	SEPTIN10	septin 10	D	-3.04277	2.30485e-06	--
151636	DTX3L	deltex E3 ubiquitin ligase 3L	D	-2.80194	0.000410662	DNA repair, chromosome organization
170954	PPP1R18	protein phosphatase 1 regulatory subunit 18	D	-1.87412	0.00016589	--
219927	MRPL21	mitochondrial ribosomal protein L21	D	-2.14721	0.00103767	mitochondrion organization
221092	HNRNPUL2	heterogeneous nuclear ribonucleoprotein U like 2	D	-2.82223	4.18481e-08	--
259282	BOD1L1	biorientation of chromosomes in cell division 1 like 1	D	-1.94633	8.42648e-06	DNA repair
284119	CAVIN1	caveolae associated protein 1	D	-3.09232	1.11022e-16	--
285590	SH3PXD2B	SH3 and PX domains 2B	D	-2.22185	3.52389e-05	--
728642	CDK11A	cyclin dependent kinase 11A	D	-1.96555	0.00348404	--

## Sheet: Cyto_Senescent versus Young
Cytoplasmic proteins differentially expressed between senescent and young cells
Entrez ID	Symbol	Description	U/D	Overall log2-fold-change (Senescent / Young)	Overall P value	GOBPs/KEGG pathways (listed in Figs. 1d and 2j)
48	ACO1	aconitase 1	U	2.00554	2.60835e-10	--
52	ACP1	acid phosphatase 1	U	1.84328	1.5004e-07	--
98	ACYP2	acylphosphatase 2	U	1.79963	0.000103616	--
159	ADSS	adenylosuccinate synthase	U	2.06788	2.63904e-06	--
160	AP2A1	adaptor related protein complex 2 subunit alpha 1	U	2.27884	3.07394e-09	endocytosis
162	AP1B1	adaptor related protein complex 1 subunit beta 1	U	1.65681	2.53575e-09	Lysosome
163	AP2B1	adaptor related protein complex 2 subunit beta 1	U	1.93696	4.54124e-05	endocytosis
334	APLP2	amyloid beta precursor like protein 2	U	2.09396	0.000818517	--
351	APP	amyloid beta precursor protein	U	1.88255	1.07184e-06	RNA processing, endocytosis, innate immune response
353	APRT	adenine phosphoribosyltransferase	U	2.58809	2.27124e-08	--
382	ARF6	ADP ribosylation factor 6	U	1.98432	0.000218807	endocytosis, regulation of small GTPase mediated signal transduction, regulation of Ras protein signal transduction
392	ARHGAP1	Rho GTPase activating protein 1	U	1.62159	9.51653e-09	regulation of small GTPase mediated signal transduction
400	ARL1	ADP ribosylation factor like GTPase 1	U	2.048	3.09629e-05	--
411	ARSB	arylsulfatase B	U	1.92352	0.00275932	Lysosome
440	ASNS	asparagine synthetase (glutamine-hydrolyzing)	U	1.93588	2.01384e-08	--
493	ATP2B4	ATPase plasma membrane Ca2+ transporting 4	U	2.07308	0.000284062	--
523	ATP6V1A	ATPase H+ transporting V1 subunit A	U	1.82667	2.95175e-11	--
526	ATP6V1B2	ATPase H+ transporting V1 subunit B2	U	2.25441	1.3585e-07	--
529	ATP6V1E1	ATPase H+ transporting V1 subunit E1	U	3.30443	9.1101e-08	--
535	ATP6V0A1	ATPase H+ transporting V0 subunit a1	U	1.63371	5.62284e-05	Lysosome
586	BCAT1	branched chain amino acid transaminase 1	U	2.55282	7.1293e-05	--
595	CCND1	cyclin D1	U	2.02485	2.43029e-05	Cell cycle
667	DST	dystonin	U	1.53673	3.31432e-06	integrin-mediated signaling pathway
669	BPGM	bisphosphoglycerate mutase	U	1.76277	0.000305779	Glycolysis / Gluconeogenesis
800	CALD1	caldesmon 1	U	2.04863	2.22045e-16	--
821	CANX	calnexin	U	1.94648	4.4556e-07	endocytosis
822	CAPG	capping actin protein, gelsolin like	U	2.00756	3.05557e-07	--
833	CARS	cysteinyl-tRNA synthetase	U	1.67553	5.08419e-09	--
978	CDA	cytidine deaminase	U	2.01129	8.04298e-10	--
1000	CDH2	cadherin 2	U	1.7264	3.44776e-05	--
1021	CDK6	cyclin dependent kinase 6	U	2.80736	1.87514e-05	Cell cycle
1029	CDKN2A	cyclin dependent kinase inhibitor 2A	U	1.84567	2.84829e-06	Cell cycle, chromosome organization, RNA processing, mitochondrion organization
1107	CHD3	chromodomain helicase DNA binding protein 3	U	2.34015	9.39524e-05	chromosome organization
1152	CKB	creatine kinase B	U	2.27463	3.13762e-09	--
1476	CSTB	cystatin B	U	2.10158	5.89617e-08	--
1495	CTNNA1	catenin alpha 1	U	2.21279	4.38508e-11	integrin-mediated signaling pathway
1499	CTNNB1	catenin beta 1	U	1.67689	1.12841e-06	chromosome organization, nuclear import
1500	CTNND1	catenin delta 1	U	1.76887	4.77662e-05	--
1601	DAB2	DAB adaptor protein 2	U	1.66183	1.86328e-06	nuclear import, integrin-mediated signaling pathway, endocytosis
1606	DGKA	diacylglycerol kinase alpha	U	1.68267	7.17036e-07	--
1650	DDOST	dolichyl-diphosphooligosaccharide--protein glycosyltransferase non-catalytic subunit	U	3.12133	7.57367e-06	--
1653	DDX1	DEAD-box helicase 1	U	1.82064	1.88555e-09	DNA repair, chromosome organization, RNA processing
1728	NQO1	NAD(P)H quinone dehydrogenase 1	U	1.9386	5.37038e-07	--
1832	DSP	desmoplakin	U	2.09572	1.22402e-12	--
1982	EIF4G2	eukaryotic translation initiation factor 4 gamma 2	U	2.07656	2.34562e-05	--
1983	EIF5	eukaryotic translation initiation factor 5	U	1.44121	0.00107141	--
2247	FGF2	fibroblast growth factor 2	U	1.97453	0.0010573	--
2288	FKBP4	FKBP prolyl isomerase 4	U	1.66999	0.00781493	--
2314	FLII	FLII actin remodeling protein	U	2.39763	3.20133e-12	--
2495	FTH1	ferritin heavy chain 1	U	1.9915	1.43933e-10	--
2517	FUCA1	alpha-L-fucosidase 1	U	2.2981	0.00389543	--
2597	GAPDH	glyceraldehyde-3-phosphate dehydrogenase	U	1.89087	2.22045e-16	Glycolysis / Gluconeogenesis, innate immune response
2730	GCLM	glutamate-cysteine ligase modifier subunit	U	2.33887	4.84056e-07	mitochondrion organization
2873	GPS1	G protein pathway suppressor 1	U	1.99592	0.000241074	DNA repair, chromosome organization
2876	GPX1	glutathione peroxidase 1	U	2.00514	6.1323e-06	mitochondrion organization
2997	GYS1	glycogen synthase 1	U	1.89465	1.77763e-09	--
3093	UBE2K	ubiquitin conjugating enzyme E2 K	U	1.99015	5.76984e-06	innate immune response, cytokine-mediated signaling pathway
3094	HINT1	histidine triad nucleotide binding protein 1	U	2.08993	0.000206457	--
3157	HMGCS1	3-hydroxy-3-methylglutaryl-CoA synthase 1	U	1.899	0.000122221	--
3301	DNAJA1	DnaJ heat shock protein family (Hsp40) member A1	U	2.16283	8.88616e-05	--
3417	IDH1	isocitrate dehydrogenase (NADP(+)) 1, cytosolic	U	1.58694	1.74117e-07	--
3491	CCN1	cellular communication network factor 1	U	2.02146	9.68737e-05	--
3636	INPPL1	inositol polyphosphate phosphatase like 1	U	1.66181	0.0002423	endocytosis
3673	ITGA2	integrin subunit alpha 2	U	1.61519	3.57665e-09	integrin-mediated signaling pathway, endocytosis
3678	ITGA5	integrin subunit alpha 5	U	1.67298	2.60838e-06	integrin-mediated signaling pathway
3685	ITGAV	integrin subunit alpha V	U	2.76669	0.000196413	integrin-mediated signaling pathway, endocytosis
3704	ITPA	inosine triphosphatase	U	2.26774	6.48646e-05	chromosome organization
3735	KARS	lysyl-tRNA synthetase	U	1.89833	1.39981e-05	RNA processing
3840	KPNA4	karyopherin subunit alpha 4	U	1.55086	0.00100067	nuclear import
3897	L1CAM	L1 cell adhesion molecule	U	1.53968	0.00310281	--
3956	LGALS1	galectin 1	U	2.11388	1.83986e-12	--
4008	LMO7	LIM domain 7	U	2.20068	2.22045e-16	--
4430	MYO1B	myosin IB	U	1.98119	4.14275e-11	--
4502	MT2A	metallothionein 2A	U	2.24593	7.65772e-06	innate immune response, cytokine-mediated signaling pathway
4522	MTHFD1	methylenetetrahydrofolate dehydrogenase, cyclohydrolase and formyltetrahydrofolate synthetase 1	U	2.27241	2.2215e-05	--
4638	MYLK	myosin light chain kinase	U	1.81466	3.71675e-06	--
4643	MYO1E	myosin IE	U	2.32798	9.70886e-10	endocytosis
4646	MYO6	myosin VI	U	2.47058	3.28571e-12	endocytosis
4659	PPP1R12A	protein phosphatase 1 regulatory subunit 12A	U	1.76355	0.00100402	--
4666	NACA	nascent polypeptide associated complex subunit alpha	U	1.91369	0.000153497	--
4837	NNMT	nicotinamide N-methyltransferase	U	2.30671	8.14904e-14	--
4869	NPM1	nucleophosmin 1	U	1.79109	0.000447815	DNA repair, chromosome organization, ribosome assembly
4905	NSF	N-ethylmaleimide sensitive factor, vesicle fusing ATPase	U	2.07149	4.10783e-15	--
5007	OSBP	oxysterol binding protein	U	1.84248	3.015e-06	--
5049	PAFAH1B2	platelet activating factor acetylhydrolase 1b catalytic subunit 2	U	2.25794	0.000980978	--
5054	SERPINE1	serpin family E member 1	U	1.95037	2.26703e-05	endocytosis
5074	PAWR	pro-apoptotic WT1 regulator	U	2.29669	1.88128e-07	immune response-activating signal transduction
5137	PDE1C	phosphodiesterase 1C	U	2.21795	1.16111e-07	--
5204	PFDN5	prefoldin subunit 5	U	1.74041	0.000591285	--
5211	PFKL	phosphofructokinase, liver type	U	1.47617	1.12128e-05	Glycolysis / Gluconeogenesis
5213	PFKM	phosphofructokinase, muscle	U	2.04172	7.74062e-05	Glycolysis / Gluconeogenesis
5217	PFN2	profilin 2	U	1.88168	1.00715e-05	--
5223	PGAM1	phosphoglycerate mutase 1	U	1.96946	5.22052e-06	Glycolysis / Gluconeogenesis
5236	PGM1	phosphoglucomutase 1	U	2.37011	4.57898e-08	Glycolysis / Gluconeogenesis
5238	PGM3	phosphoglucomutase 3	U	1.97774	8.69541e-07	--
5332	PLCB4	phospholipase C beta 4	U	1.53552	0.000706997	--
5550	PREP	prolyl endopeptidase	U	1.73105	7.47269e-10	--
5592	PRKG1	protein kinase cGMP-dependent 1	U	2.20245	0.00204366	--
5605	MAP2K2	mitogen-activated protein kinase kinase 2	U	2.16176	1.21854e-05	RNA processing
5606	MAP2K3	mitogen-activated protein kinase kinase 3	U	2.35551	5.14952e-05	--
5631	PRPS1	phosphoribosyl pyrophosphate synthetase 1	U	1.95852	0.000341024	--
5682	PSMA1	proteasome subunit alpha 1	U	1.56021	3.47489e-07	immune response-activating signal transduction, innate immune response, cytokine-mediated signaling pathway
5683	PSMA2	proteasome subunit alpha 2	U	1.69166	2.68371e-05	immune response-activating signal transduction, innate immune response, cytokine-mediated signaling pathway
5689	PSMB1	proteasome subunit beta 1	U	2.13179	2.5292e-06	immune response-activating signal transduction, innate immune response, cytokine-mediated signaling pathway
5693	PSMB5	proteasome subunit beta 5	U	1.55401	0.000833784	immune response-activating signal transduction, innate immune response, cytokine-mediated signaling pathway
5711	PSMD5	proteasome 26S subunit, non-ATPase 5	U	2.02125	2.30374e-05	immune response-activating signal transduction, innate immune response, cytokine-mediated signaling pathway
5723	PSPH	phosphoserine phosphatase	U	1.60545	0.0011179	--
5829	PXN	paxillin	U	1.88602	0.00180851	--
5861	RAB1A	RAB1A, member RAS oncogene family	U	2.27314	0.000255802	endocytosis
5869	RAB5B	RAB5B, member RAS oncogene family	U	2.21702	1.10042e-05	--
5876	RABGGTB	Rab geranylgeranyltransferase subunit beta	U	1.91402	6.94896e-05	--
5898	RALA	RAS like proto-oncogene A	U	2.12574	0.0010883	--
5921	RASA1	RAS p21 protein activator 1	U	1.80022	0.000122964	regulation of small GTPase mediated signal transduction, regulation of Ras protein signal transduction
6051	RNPEP	arginyl aminopeptidase	U	1.90633	2.45137e-13	--
6059	ABCE1	ATP binding cassette subfamily E member 1	U	2.79283	3.44467e-09	nuclear export
6093	ROCK1	Rho associated coiled-coil containing protein kinase 1	U	1.6038	0.000152208	--
6135	RPL11	ribosomal protein L11	U	1.69058	0.000304361	RNA processing, ribosome assembly
6233	RPS27A	ribosomal protein S27a	U	1.52678	0.000362779	DNA repair, chromosome organization, RNA processing, immune response-activating signal transduction, innate immune response, cyt...
6249	CLIP1	CAP-Gly domain containing linker protein 1	U	1.76069	2.22045e-16	chromosome organization
6284	S100A13	S100 calcium binding protein A13	U	2.50777	6.56675e-05	--
6455	SH3GL1	SH3 domain containing GRB2 like 1, endophilin A2	U	2.04872	0.00129616	endocytosis
6500	SKP1	S-phase kinase associated protein 1	U	2.11333	0.000447278	Cell cycle, chromosome organization, immune response-activating signal transduction, innate immune response
6510	SLC1A5	solute carrier family 1 member 5	U	2.2585	7.84285e-05	--
6525	SMTN	smoothelin	U	1.63836	0.00256564	--
6643	SNX2	sorting nexin 2	U	1.59757	3.73069e-06	endocytosis
6675	UAP1	UDP-N-acetylglucosamine pyrophosphorylase 1	U	2.00525	8.36775e-13	--
6729	SRP54	signal recognition particle 54	U	2.06564	0.000437589	--
6774	STAT3	signal transducer and activator of transcription 3	U	2.01281	3.67185e-05	nuclear import, mitochondrial transport, mitochondrion organization, cytokine-mediated signaling pathway
6923	ELOB	elongin B	U	2.82012	1.1166e-05	--
7082	TJP1	tight junction protein 1	U	1.54577	4.28173e-05	--
7174	TPP2	tripeptidyl peptidase 2	U	1.90761	6.40197e-08	--
7264	TSTA3	tissue specific transplantation antigen P35B	U	2.3473	0.000242736	--
7265	TTC1	tetratricopeptide repeat domain 1	U	1.8868	9.98544e-06	--
7277	TUBA4A	tubulin alpha 4a	U	2.06456	2.38961e-09	--
7295	TXN	thioredoxin	U	2.00637	2.19018e-08	nuclear export, nuclear import
7358	UGDH	UDP-glucose 6-dehydrogenase	U	2.20315	7.89663e-10	--
7407	VARS	valyl-tRNA synthetase	U	2.18534	8.15525e-11	--
7416	VDAC1	voltage dependent anion channel 1	U	1.69777	0.00104577	mitochondrial transport, mitochondrion organization
8140	SLC7A5	solute carrier family 7 member 5	U	1.73317	4.48167e-06	--
8239	USP9X	ubiquitin specific peptidase 9 X-linked	U	2.17451	0.000120614	--
8417	STX7	syntaxin 7	U	2.26502	0.000300939	--
8436	CAVIN2	caveolae associated protein 2	U	1.8115	5.00975e-05	--
8450	CUL4B	cullin 4B	U	2.87288	6.02119e-06	DNA repair, chromosome organization
8451	CUL4A	cullin 4A	U	1.64739	0.00014969	DNA repair, chromosome organization
8500	PPFIA1	PTPRF interacting protein alpha 1	U	1.53164	0.000190525	--
8566	PDXK	pyridoxal kinase	U	1.48731	0.0033054	--
8607	RUVBL1	RuvB like AAA ATPase 1	U	2.70639	2.75147e-05	DNA repair, chromosome organization, mitochondrial transport, mitochondrion organization
8775	NAPA	NSF attachment protein alpha	U	1.86277	1.10172e-07	--
8880	FUBP1	far upstream element binding protein 1	U	2.12962	6.67836e-05	--
8883	NAE1	NEDD8 activating enzyme E1 subunit 1	U	1.58366	0.000310765	--
8894	EIF2S2	eukaryotic translation initiation factor 2 subunit beta	U	2.05786	4.78969e-07	--
8907	AP1M1	adaptor related protein complex 1 subunit mu 1	U	1.82067	0.000401675	Lysosome
9040	UBE2M	ubiquitin conjugating enzyme E2 M	U	2.52832	0.000921605	--
9097	USP14	ubiquitin specific peptidase 14	U	1.67602	1.24712e-09	--
9141	PDCD5	programmed cell death 5	U	2.80135	7.73094e-06	mitochondrial transport, mitochondrion organization
9181	ARHGEF2	Rho/Rac guanine nucleotide exchange factor 2	U	1.87451	0.000349373	innate immune response, regulation of small GTPase mediated signal transduction, regulation of Ras protein signal transduction
9208	LRRFIP1	LRR binding FLII interacting protein 1	U	1.72542	0.00145622	--
9318	COPS2	COP9 signalosome subunit 2	U	2.61273	3.2262e-06	DNA repair, chromosome organization
9373	PLAA	phospholipase A2 activating protein	U	1.50549	9.04745e-05	--
9380	GRHPR	glyoxylate and hydroxypyruvate reductase	U	2.29292	5.51596e-06	--
9446	GSTO1	glutathione S-transferase omega 1	U	1.61821	4.00563e-09	--
9475	ROCK2	Rho associated coiled-coil containing protein kinase 2	U	1.98403	0.00268639	--
9521	EEF1E1	eukaryotic translation elongation factor 1 epsilon 1	U	1.66921	0.000132297	--
9529	BAG5	BCL2 associated athanogene 5	U	1.66592	0.00155635	--
9540	TP53I3	tumor protein p53 inducible protein 3	U	1.62003	6.67317e-11	--
9636	ISG15	ISG15 ubiquitin like modifier	U	1.79372	3.13717e-07	DNA repair, innate immune response, cytokine-mediated signaling pathway
9647	PPM1F	protein phosphatase, Mg2+/Mn2+ dependent 1F	U	2.1324	1.58514e-05	chromosome organization
9688	NUP93	nucleoporin 93	U	1.59925	0.000733956	RNA transport, nuclear export, nuclear import
9793	CKAP5	cytoskeleton associated protein 5	U	1.83854	5.1764e-07	chromosome organization, RNA transport
9859	CEP170	centrosomal protein 170	U	2.15529	0.000269005	--
9958	USP15	ubiquitin specific peptidase 15	U	1.78049	0.000213442	chromosome organization
10043	TOM1	target of myb1 membrane trafficking protein	U	1.76926	4.72749e-10	endocytosis
10072	DPP3	dipeptidyl peptidase 3	U	1.59603	3.55156e-07	--
10095	ARPC1B	actin related protein 2/3 complex subunit 1B	U	1.65918	0.000539564	endocytosis, immune response-activating signal transduction
10133	OPTN	optineurin	U	1.89794	1.07062e-09	mitochondrion organization
10146	G3BP1	G3BP stress granule assembly factor 1	U	1.61116	0.000257942	chromosome organization
10163	WASF2	WASP family member 2	U	1.62517	0.000271488	endocytosis, immune response-activating signal transduction
10294	DNAJA2	DnaJ heat shock protein family (Hsp40) member A2	U	1.89604	0.000561447	--
10314	LANCL1	LanC like 1	U	2.01303	0.000229512	--
10327	AKR1A1	aldo-keto reductase family 1 member A1	U	1.97682	4.37428e-14	Glycolysis / Gluconeogenesis
10381	TUBB3	tubulin beta 3 class III	U	3.0592	0.000129344	--
10427	SEC24B	SEC24 homolog B, COPII coat complex component	U	1.85798	0.0126471	--
10475	TRIM38	tripartite motif containing 38	U	1.79755	0.000538574	innate immune response, cytokine-mediated signaling pathway
10491	CRTAP	cartilage associated protein	U	2.56884	0.000645919	--
10540	DCTN2	dynactin subunit 2	U	2.27804	2.12729e-08	--
10552	ARPC1A	actin related protein 2/3 complex subunit 1A	U	1.82227	0.000515234	endocytosis, immune response-activating signal transduction
10574	CCT7	chaperonin containing TCP1 subunit 7	U	1.67443	4.47753e-12	chromosome organization
10724	OGA	O-GlcNAcase	U	1.59887	0.000127635	--
10763	NES	nestin	U	1.62858	2.31456e-05	--
10808	HSPH1	heat shock protein family H (Hsp110) member 1	U	2.38858	4.88498e-15	endocytosis
10916	MAGED2	MAGE family member D2	U	1.6713	0.00237375	--
10959	TMED2	transmembrane p24 trafficking protein 2	U	2.57036	2.47956e-05	--
10970	CKAP4	cytoskeleton associated protein 4	U	1.86947	3.66229e-12	--
10988	METAP2	methionyl aminopeptidase 2	U	1.7427	0.000615312	--
11020	IFT27	intraflagellar transport 27	U	1.50496	0.000176499	--
11034	DSTN	destrin, actin depolymerizing factor	U	2.27655	1.06691e-11	--
11080	DNAJB4	DnaJ heat shock protein family (Hsp40) member B4	U	2.27756	2.22045e-16	--
11171	STRAP	serine/threonine kinase receptor associated protein	U	1.96333	2.47621e-07	RNA processing
11332	ACOT7	acyl-CoA thioesterase 7	U	1.88088	0.000123606	--
22837	COBLL1	cordon-bleu WH2 repeat protein like 1	U	1.93577	1.81276e-10	--
22919	MAPRE1	microtubule associated protein RP/EB family member 1	U	2.52125	9.38142e-09	chromosome organization
22930	RAB3GAP1	RAB3 GTPase activating protein catalytic subunit 1	U	2.0239	1.6222e-06	--
22931	RAB18	RAB18, member RAS oncogene family	U	1.57778	9.30962e-06	--
22948	CCT5	chaperonin containing TCP1 subunit 5	U	2.07948	1.8574e-13	chromosome organization
22978	NT5C2	5'-nucleotidase, cytosolic II	U	1.51931	0.000335053	--
22998	LIMCH1	LIM and calponin homology domains 1	U	1.69799	9.83325e-12	--
23041	MON2	MON2 homolog, regulator of endosome-to-Golgi trafficking	U	1.70087	0.000163593	--
23268	DNMBP	dynamin binding protein	U	1.48681	0.00129658	regulation of small GTPase mediated signal transduction, regulation of Ras protein signal transduction
23392	ECPAS	Ecm29 proteasome adaptor and scaffold	U	2.34106	0.000280927	--
23576	DDAH1	dimethylarginine dimethylaminohydrolase 1	U	1.50115	2.73176e-05	--
23633	KPNA6	karyopherin subunit alpha 6	U	2.63689	0.00015839	nuclear import
23760	PITPNB	phosphatidylinositol transfer protein beta	U	1.69458	0.000278618	--
24139	EML2	EMAP like 2	U	1.74838	5.27623e-08	--
25814	ATXN10	ataxin 10	U	2.33621	1.02384e-07	--
25996	REXO2	RNA exonuclease 2	U	1.59203	0.000207412	Ribosome biogenesis in eukaryotes
26973	CHORDC1	cysteine and histidine rich domain containing 1	U	1.74247	1.08594e-07	--
27129	HSPB7	heat shock protein family B (small) member 7	U	2.55533	9.64114e-10	--
28985	MCTS1	MCTS1 re-initiation and release factor	U	1.81021	5.22376e-06	--
29099	COMMD9	COMM domain containing 9	U	1.89317	0.000172397	--
29959	NRBP1	nuclear receptor binding protein 1	U	1.94354	3.45886e-05	--
30011	SH3KBP1	SH3 domain containing kinase binding protein 1	U	2.23019	1.49314e-08	endocytosis
51138	COPS4	COP9 signalosome subunit 4	U	1.83897	8.09881e-06	DNA repair, chromosome organization
51160	VPS28	VPS28 subunit of ESCRT-I	U	1.82991	4.03617e-06	endocytosis
51372	TMA7	translation machinery associated 7 homolog	U	1.83861	0.000357317	--
51382	ATP6V1D	ATPase H+ transporting V1 subunit D	U	1.75309	0.00171543	--
51429	SNX9	sorting nexin 9	U	2.53925	1.32435e-05	endocytosis
51474	LIMA1	LIM domain and actin binding 1	U	1.43845	1.39768e-09	--
51520	LARS	leucyl-tRNA synthetase	U	1.8819	7.66054e-15	--
51645	PPIL1	peptidylprolyl isomerase like 1	U	1.91095	0.000143373	Spliceosome, RNA processing
51727	CMPK1	cytidine/uridine monophosphate kinase 1	U	2.37642	2.42806e-13	--
53938	PPIL3	peptidylprolyl isomerase like 3	U	1.59727	0.000660277	RNA processing
54662	TBC1D13	TBC1 domain family member 13	U	2.18746	0.00524394	--
55236	UBA6	ubiquitin like modifier activating enzyme 6	U	1.92603	8.76661e-07	--
55313	CPPED1	calcineurin like phosphoesterase domain containing 1	U	1.75615	4.64347e-09	--
55611	OTUB1	OTU deubiquitinase, ubiquitin aldehyde binding 1	U	1.93082	1.2945e-07	DNA repair, chromosome organization
55763	EXOC1	exocyst complex component 1	U	1.6694	7.66396e-06	--
55770	EXOC2	exocyst complex component 2	U	1.78401	0.000385525	--
55860	ACTR10	actin related protein 10	U	2.35156	7.63056e-05	--
55862	ECHDC1	ethylmalonyl-CoA decarboxylase 1	U	1.99867	0.00115668	--
57103	TIGAR	TP53 induced glycolysis regulatory phosphatase	U	2.0839	3.71314e-06	DNA repair, mitochondrion organization
57658	CALCOCO1	calcium binding and coiled-coil domain 1	U	1.51555	0.000313374	--
57724	EPG5	ectopic P-granules autophagy protein 5 homolog	U	1.69716	1.78559e-05	--
58527	ABRACL	ABRA C-terminal like	U	2.44608	8.61343e-05	--
60412	EXOC4	exocyst complex component 4	U	2.08543	0.000162652	--
60496	AASDHPPT	aminoadipate-semialdehyde dehydrogenase-phosphopantetheinyl transferase	U	3.45871	3.63729e-06	--
64759	TNS3	tensin 3	U	1.97882	1.41363e-06	--
64841	GNPNAT1	glucosamine-phosphate N-acetyltransferase 1	U	2.48699	6.62648e-05	--
65264	UBE2Z	ubiquitin conjugating enzyme E2 Z	U	1.79526	0.000227048	--
79017	GGCT	gamma-glutamylcyclotransferase	U	2.36016	7.5252e-07	mitochondrion organization
79084	WDR77	WD repeat domain 77	U	1.98775	0.000119775	RNA processing
79657	RPAP3	RNA polymerase II associated protein 3	U	1.67279	9.77121e-06	--
79672	FN3KRP	fructosamine 3 kinase related protein	U	1.59415	0.000416066	--
79711	IPO4	importin 4	U	1.45681	0.00208372	chromosome organization, nuclear import
80013	MINDY3	MINDY lysine 48 deubiquitinase 3	U	1.52427	0.00160841	--
80124	VCPIP1	valosin containing protein interacting protein 1	U	1.81851	0.00144612	--
80155	NAA15	N(alpha)-acetyltransferase 15, NatA auxiliary subunit	U	2.22436	1.96386e-05	--
80210	ARMC9	armadillo repeat containing 9	U	2.16525	2.71131e-05	--
80854	SETD7	SET domain containing 7, histone lysine methyltransferase	U	2.44017	1.67354e-05	chromosome organization
81876	RAB1B	RAB1B, member RAS oncogene family	U	2.19955	3.24243e-06	--
84326	METTL26	methyltransferase like 26	U	2.39556	0.000266991	--
84817	TXNDC17	thioredoxin domain containing 17	U	1.663	0.00595571	cytokine-mediated signaling pathway
84886	C1orf198	chromosome 1 open reading frame 198	U	1.96693	7.89577e-06	--
90102	PHLDB2	pleckstrin homology like domain family B member 2	U	1.72903	6.84601e-06	--
92675	DTD1	D-aminoacyl-tRNA deacylase 1	U	1.71356	7.32187e-05	--
140735	DYNLL2	dynein light chain LC8-type 2	U	1.8382	0.000252307	mitochondrial transport, mitochondrion organization
150684	COMMD1	copper metabolism domain containing 1	U	1.93169	4.13687e-05	--
171024	SYNPO2	synaptopodin 2	U	1.79383	7.08652e-07	--
283209	PGM2L1	phosphoglucomutase 2 like 1	U	1.70091	9.18805e-11	--
391356	PTRHD1	peptidyl-tRNA hydrolase domain containing 1	U	1.70185	0.00172126	--
653781	POTEJ	POTE ankyrin domain family member J	U	2.27348	2.33219e-05	--
202	CRYBG1	crystallin beta-gamma domain containing 1	D	-2.00181	0.000202631	--
223	ALDH9A1	aldehyde dehydrogenase 9 family member A1	D	-1.76977	0.00168386	Glycolysis / Gluconeogenesis
307	ANXA4	annexin A4	D	-1.55207	0.000148119	--
391	RHOG	ras homolog family member G	D	-2.17408	0.000947333	regulation of small GTPase mediated signal transduction
396	ARHGDIA	Rho GDP dissociation inhibitor alpha	D	-1.86731	3.04722e-07	regulation of small GTPase mediated signal transduction, regulation of Ras protein signal transduction
408	ARRB1	arrestin beta 1	D	-1.61832	0.000781551	chromosome organization, endocytosis, regulation of small GTPase mediated signal transduction, regulation of Ras protein signal ...
410	ARSA	arylsulfatase A	D	-2.03117	0.00222485	Lysosome
581	BAX	BCL2 associated X, apoptosis regulator	D	-1.65515	0.00049643	mitochondrial transport, mitochondrion organization, immune response-activating signal transduction
790	CAD	carbamoyl-phosphate synthetase 2, aspartate transcarbamylase, and dihydroorotase	D	-1.53456	1.15809e-06	--
811	CALR	calreticulin	D	-1.91755	2.22045e-16	nuclear export, endocytosis
826	CAPNS1	calpain small subunit 1	D	-2.1418	1.45605e-07	--
834	CASP1	caspase 1	D	-1.69837	6.19828e-07	--
874	CBR3	carbonyl reductase 3	D	-1.56086	0.00144011	--
1012	CDH13	cadherin 13	D	-1.91646	8.7911e-08	--
1017	CDK2	cyclin dependent kinase 2	D	-1.77818	0.00029766	Cell cycle, DNA repair, chromosome organization
1207	CLNS1A	chloride nucleotide-sensitive channel 1A	D	-1.97977	0.000640979	RNA processing
1382	CRABP2	cellular retinoic acid binding protein 2	D	-2.25187	4.07102e-10	--
1399	CRKL	CRK like proto-oncogene, adaptor protein	D	-1.90006	0.000261285	--
1432	MAPK14	mitogen-activated protein kinase 14	D	-1.64396	2.33137e-05	nuclear import
1464	CSPG4	chondroitin sulfate proteoglycan 4	D	-1.73538	0.000843403	--
1634	DCN	decorin	D	-1.89658	7.31811e-07	mitochondrion organization, cytokine-mediated signaling pathway
1729	DIAPH1	diaphanous related formin 1	D	-2.2357	0.000143251	--
1781	DYNC1I2	dynein cytoplasmic 1 intermediate chain 2	D	-1.8366	1.20981e-06	--
1809	DPYSL3	dihydropyrimidinase like 3	D	-1.85213	2.22045e-16	--
1856	DVL2	dishevelled segment polarity protein 2	D	-1.79059	6.81403e-05	--
1902	LPAR1	lysophosphatidic acid receptor 1	D	-4.13093	1.39125e-06	regulation of small GTPase mediated signal transduction, regulation of Ras protein signal transduction
2023	ENO1	enolase 1	D	-2.29581	2.22045e-16	Glycolysis / Gluconeogenesis
2040	STOM	stomatin	D	-1.6047	0.000870664	--
2171	FABP5	fatty acid binding protein 5	D	-1.52931	0.000361629	--
2192	FBLN1	fibulin 1	D	-3.10753	2.22045e-16	integrin-mediated signaling pathway
2201	FBN2	fibrillin 2	D	-1.89422	0.000912883	--
2275	FHL3	four and a half LIM domains 3	D	-1.82837	0.000818176	--
2319	FLOT2	flotillin 2	D	-1.60914	0.000686228	immune response-activating signal transduction, innate immune response
2339	FNTA	farnesyltransferase, CAAX box, alpha	D	-1.71537	4.16041e-05	--
2539	G6PD	glucose-6-phosphate dehydrogenase	D	-1.64319	4.18979e-07	--
2584	GALK1	galactokinase 1	D	-2.48691	0.00313457	--
2633	GBP1	guanylate binding protein 1	D	-2.70511	5.34855e-05	immune response-activating signal transduction, innate immune response, cytokine-mediated signaling pathway
2634	GBP2	guanylate binding protein 2	D	-2.16967	2.05348e-07	innate immune response, cytokine-mediated signaling pathway
2752	GLUL	glutamate-ammonia ligase	D	-1.74372	0.00723537	--
2802	GOLGA3	golgin A3	D	-1.81606	6.19702e-05	--
3009	HIST1H1B	histone cluster 1 H1 family member b	D	-1.80635	0.00128725	chromosome organization
3159	HMGA1	high mobility group AT-hook 1	D	-1.67952	0.00471784	DNA repair, chromosome organization
3306	HSPA2	heat shock protein family A (Hsp70) member 2	D	-1.86011	1.92418e-05	chromosome organization, Spliceosome
3309	HSPA5	heat shock protein family A (Hsp70) member 5	D	-2.03432	2.22045e-16	--
3371	TNC	tenascin C	D	-2.15408	1.60457e-08	--
3383	ICAM1	intercellular adhesion molecule 1	D	-1.72007	2.11376e-06	innate immune response, cytokine-mediated signaling pathway
3437	IFIT3	interferon induced protein with tetratricopeptide repeats 3	D	-1.95302	0.000520362	innate immune response, cytokine-mediated signaling pathway
3705	ITPK1	inositol-tetrakisphosphate 1-kinase	D	-1.57928	0.00124482	--
3996	LLGL1	LLGL scribble cell polarity complex component 1	D	-1.67736	0.000554429	--
4048	LTA4H	leukotriene A4 hydrolase	D	-1.96907	4.48011e-05	--
4054	LTBP3	latent transforming growth factor beta binding protein 3	D	-1.83652	0.000536261	--
4082	MARCKS	myristoylated alanine rich protein kinase C substrate	D	-1.78891	2.22045e-16	--
4134	MAP4	microtubule associated protein 4	D	-2.19308	2.22045e-16	--
4267	CD99	CD99 molecule (Xg blood group)	D	-2.12394	1.76304e-06	--
4507	MTAP	methylthioadenosine phosphorylase	D	-1.64932	0.00802715	--
4615	MYD88	MYD88 innate immune signal transduction adaptor	D	-1.52408	0.00398352	immune response-activating signal transduction, innate immune response, cytokine-mediated signaling pathway
4628	MYH10	myosin heavy chain 10	D	-1.96779	2.22045e-16	--
4642	MYO1D	myosin ID	D	-1.43334	0.000156856	--
4650	MYO9B	myosin IXB	D	-1.8281	0.00103047	regulation of small GTPase mediated signal transduction, regulation of Ras protein signal transduction
4673	NAP1L1	nucleosome assembly protein 1 like 1	D	-1.59945	5.95103e-06	chromosome organization
4676	NAP1L4	nucleosome assembly protein 1 like 4	D	-2.0612	8.44677e-05	chromosome organization
4790	NFKB1	nuclear factor kappa B subunit 1	D	-1.73515	0.000141571	immune response-activating signal transduction, innate immune response
4924	NUCB1	nucleobindin 1	D	-1.58593	7.11543e-07	--
5048	PAFAH1B1	platelet activating factor acetylhydrolase 1b regulatory subunit 1	D	-2.20612	0.000200985	chromosome organization, cytokine-mediated signaling pathway
5098	PCDHGC3	protocadherin gamma subfamily C, 3	D	-1.8016	0.000123752	--
5118	PCOLCE	procollagen C-endopeptidase enhancer	D	-1.87634	0.000215931	--
5184	PEPD	peptidase D	D	-1.62421	1.25948e-11	--
5198	PFAS	phosphoribosylformylglycinamidine synthase	D	-2.2229	2.00945e-06	--
5201	PFDN1	prefoldin subunit 1	D	-1.7279	0.00608662	--
5496	PPM1G	protein phosphatase, Mg2+/Mn2+ dependent 1G	D	-2.03038	0.00107953	--
5589	PRKCSH	protein kinase C substrate 80K-H	D	-1.61839	7.39315e-09	--
5654	HTRA1	HtrA serine peptidase 1	D	-1.72274	0.000439134	--
5687	PSMA6	proteasome subunit alpha 6	D	-1.42511	0.000439711	immune response-activating signal transduction, innate immune response, cytokine-mediated signaling pathway
5692	PSMB4	proteasome subunit beta 4	D	-1.78209	0.00173915	immune response-activating signal transduction, innate immune response, cytokine-mediated signaling pathway
5696	PSMB8	proteasome subunit beta 8	D	-1.71154	4.65092e-06	immune response-activating signal transduction, innate immune response, cytokine-mediated signaling pathway
5698	PSMB9	proteasome subunit beta 9	D	-2.18014	7.99734e-05	immune response-activating signal transduction, innate immune response, cytokine-mediated signaling pathway
5700	PSMC1	proteasome 26S subunit, ATPase 1	D	-1.87687	2.19261e-05	immune response-activating signal transduction, innate immune response, cytokine-mediated signaling pathway
5716	PSMD10	proteasome 26S subunit, non-ATPase 10	D	-1.55971	0.00130679	nuclear import, mitochondrion organization, immune response-activating signal transduction, innate immune response, cytokine-med...
5721	PSME2	proteasome activator subunit 2	D	-1.80403	0.00160942	immune response-activating signal transduction, innate immune response, cytokine-mediated signaling pathway
5783	PTPN13	protein tyrosine phosphatase non-receptor type 13	D	-2.25351	0.00221634	--
5813	PURA	purine rich element binding protein A	D	-1.90837	9.1244e-07	chromosome organization
5886	RAD23A	RAD23 homolog A, nucleotide excision repair protein	D	-1.89783	0.00475911	DNA repair
5922	RASA2	RAS p21 protein activator 2	D	-1.85444	1.27588e-05	regulation of small GTPase mediated signal transduction, regulation of Ras protein signal transduction
5954	RCN1	reticulocalbin 1	D	-1.85983	3.08642e-14	--
5962	RDX	radixin	D	-2.96206	2.60705e-05	regulation of small GTPase mediated signal transduction, regulation of Ras protein signal transduction
6146	RPL22	ribosomal protein L22	D	-1.58837	0.00151066	RNA processing
6275	S100A4	S100 calcium binding protein A4	D	-1.80902	1.1099e-05	--
6281	S100A10	S100 calcium binding protein A10	D	-2.41682	7.0618e-08	--
6342	SCP2	sterol carrier protein 2	D	-1.96978	3.48894e-08	--
6385	SDC4	syndecan 4	D	-1.80747	3.11632e-05	--
6386	SDCBP	syndecan binding protein	D	-1.97173	2.05483e-05	endocytosis
6646	SOAT1	sterol O-acyltransferase 1	D	-1.52179	0.000625179	--
6648	SOD2	superoxide dismutase 2	D	-1.86289	6.69024e-11	mitochondrion organization
6738	RO60	Ro60, Y RNA binding protein	D	-1.54511	0.000394637	--
6767	ST13	ST13 Hsp70 interacting protein	D	-1.44544	0.00440495	--
6814	STXBP3	syntaxin binding protein 3	D	-1.74737	0.000129842	--
6890	TAP1	transporter 1, ATP binding cassette subfamily B member	D	-1.62456	0.00169596	--
7041	TGFB1I1	transforming growth factor beta 1 induced transcript 1	D	-1.78329	0.000127883	--
7184	HSP90B1	heat shock protein 90 beta family member 1	D	-2.00843	2.22045e-16	endocytosis, immune response-activating signal transduction, innate immune response
7373	COL14A1	collagen type XIV alpha 1 chain	D	-4.26399	0.00034825	--
7411	VBP1	VHL binding protein 1	D	-1.67943	0.000839601	--
7533	YWHAH	tyrosine 3-monooxygenase/tryptophan 5-monooxygenase activation protein eta	D	-1.99359	2.59338e-06	Cell cycle, mitochondrial transport, mitochondrion organization
8027	STAM	signal transducing adaptor molecule	D	-2.16948	0.00130192	--
8411	EEA1	early endosome antigen 1	D	-1.78843	9.14752e-11	endocytosis
8434	RECK	reversion inducing cysteine rich protein with kazal motifs	D	-1.99295	0.00094448	--
8654	PDE5A	phosphodiesterase 5A	D	-1.43021	0.000224999	--
8729	GBF1	golgi brefeldin A resistant guanine nucleotide exchange factor 1	D	-1.74948	0.00107809	regulation of small GTPase mediated signal transduction, regulation of Ras protein signal transduction
8737	RIPK1	receptor interacting serine/threonine kinase 1	D	-1.8251	4.55512e-05	immune response-activating signal transduction, innate immune response, cytokine-mediated signaling pathway
8801	SUCLG2	succinate-CoA ligase GDP-forming beta subunit	D	-1.5332	0.000660009	--
8824	CES2	carboxylesterase 2	D	-1.61616	0.00225039	--
8991	SELENBP1	selenium binding protein 1	D	-1.9791	3.69926e-13	--
9138	ARHGEF1	Rho guanine nucleotide exchange factor 1	D	-2.28196	0.000120709	regulation of small GTPase mediated signal transduction, regulation of Ras protein signal transduction
9246	UBE2L6	ubiquitin conjugating enzyme E2 L6	D	-1.59885	0.000215822	DNA repair
9321	TRIP11	thyroid hormone receptor interactor 11	D	-1.93031	0.000660879	--
9368	SLC9A3R1	SLC9A3 regulator 1	D	-1.53901	2.73897e-05	nuclear import
9559	VPS26A	VPS26, retromer complex component A	D	-1.79247	5.90091e-05	--
9590	AKAP12	A-kinase anchoring protein 12	D	-2.24801	2.22045e-16	--
9601	PDIA4	protein disulfide isomerase family A member 4	D	-1.89676	2.22045e-16	--
9610	RIN1	Ras and Rab interactor 1	D	-2.58976	0.000302634	endocytosis
9639	ARHGEF10	Rho guanine nucleotide exchange factor 10	D	-1.67153	1.48159e-05	regulation of small GTPase mediated signal transduction, regulation of Ras protein signal transduction
9701	PPP6R2	protein phosphatase 6 regulatory subunit 2	D	-1.92184	5.36179e-05	--
9748	SLK	STE20 like kinase	D	-1.67195	1.59674e-05	--
9765	ZFYVE16	zinc finger FYVE-type containing 16	D	-1.91031	0.000557022	--
9826	ARHGEF11	Rho guanine nucleotide exchange factor 11	D	-1.65568	0.00704481	regulation of small GTPase mediated signal transduction, regulation of Ras protein signal transduction
9861	PSMD6	proteasome 26S subunit, non-ATPase 6	D	-1.78448	1.55021e-05	immune response-activating signal transduction, innate immune response, cytokine-mediated signaling pathway
9902	MRC2	mannose receptor C type 2	D	-1.6388	2.8553e-09	endocytosis
9939	RBM8A	RNA binding motif protein 8A	D	-1.75824	0.000555638	Spliceosome, RNA processing, RNA transport, nuclear export
10131	TRAP1	TNF receptor associated protein 1	D	-1.73596	0.00232715	--
10135	NAMPT	nicotinamide phosphoribosyltransferase	D	-1.68505	3.04468e-07	--
10342	TFG	trafficking from ER to golgi regulator	D	-2.98297	0.000182444	--
10404	CPQ	carboxypeptidase Q	D	-2.34208	0.00250487	--
10477	UBE2E3	ubiquitin conjugating enzyme E2 E3	D	-2.42816	0.00446905	--
10628	TXNIP	thioredoxin interacting protein	D	-2.39979	0.000121069	nuclear import
10643	IGF2BP3	insulin like growth factor 2 mRNA binding protein 3	D	-1.83522	0.000788033	RNA transport
10672	GNA13	G protein subunit alpha 13	D	-1.54041	0.00149227	--
10726	NUDC	nuclear distribution C, dynein complex regulator	D	-2.18621	0.00223045	chromosome organization
10901	DHRS4	dehydrogenase/reductase 4	D	-1.73704	0.00145162	--
10974	ADIRF	adipogenesis regulatory factor	D	-2.18071	0.00129437	--
11021	RAB35	RAB35, member RAS oncogene family	D	-1.71702	0.000593593	--
11047	ADRM1	adhesion regulating molecule 1	D	-2.25887	7.77442e-06	--
11214	AKAP13	A-kinase anchoring protein 13	D	-1.5111	7.58732e-06	nuclear export, regulation of small GTPase mediated signal transduction, regulation of Ras protein signal transduction
11258	DCTN3	dynactin subunit 3	D	-1.90973	0.00236849	--
23077	MYCBP2	MYC binding protein 2	D	-1.67025	0.000689343	--
23136	EPB41L3	erythrocyte membrane protein band 4.1 like 3	D	-2.02213	1.39222e-13	--
23180	RFTN1	raftlin, lipid raft linker 1	D	-1.58328	0.00494064	RNA transport, immune response-activating signal transduction, innate immune response
23193	GANAB	glucosidase II alpha subunit	D	-2.12419	2.22045e-16	--
23301	EHBP1	EH domain binding protein 1	D	-1.94154	5.64333e-06	--
23328	SASH1	SAM and SH3 domain containing 1	D	-1.83116	1.01907e-07	--
23358	USP24	ubiquitin specific peptidase 24	D	-1.92146	0.000307381	--
23503	ZFYVE26	zinc finger FYVE-type containing 26	D	-1.59806	0.000423825	DNA repair
23513	SCRIB	scribble planar cell polarity protein	D	-1.66967	0.00137135	endocytosis
23527	ACAP2	ArfGAP with coiled-coil, ankyrin repeat and PH domains 2	D	-2.19627	7.01237e-05	--
23534	TNPO3	transportin 3	D	-1.70839	0.00055548	nuclear import
23616	SH3BP1	SH3 domain binding protein 1	D	-2.03082	0.00160386	--
23637	RABGAP1	RAB GTPase activating protein 1	D	-1.91131	1.92142e-06	--
25927	CNRIP1	cannabinoid receptor interacting protein 1	D	-2.27115	1.38082e-05	--
26002	MOXD1	monooxygenase DBH like 1	D	-1.65561	2.71935e-05	--
26031	OSBPL3	oxysterol binding protein like 3	D	-1.63368	0.000757637	--
26227	PHGDH	phosphoglycerate dehydrogenase	D	-1.70038	2.25348e-11	--
26958	COPG2	coatomer protein complex subunit gamma 2	D	-2.11232	0.000988638	--
27250	PDCD4	programmed cell death 4	D	-1.46905	0.00300112	--
27436	EML4	EMAP like 4	D	-1.91408	3.96975e-05	--
29108	PYCARD	PYD and CARD domain containing	D	-1.66102	0.000863888	endocytosis, mitochondrion organization, innate immune response, cytokine-mediated signaling pathway
29979	UBQLN1	ubiquilin 1	D	-2.32781	1.43841e-05	immune response-activating signal transduction, innate immune response
29995	LMCD1	LIM and cysteine rich domains 1	D	-2.85454	0.00128075	--
30001	ERO1A	endoplasmic reticulum oxidoreductase 1 alpha	D	-1.81323	1.75685e-05	--
30845	EHD3	EH domain containing 3	D	-2.06419	4.33902e-05	--
51024	FIS1	fission, mitochondrial 1	D	-1.43767	0.00727076	mitochondrial transport, mitochondrion organization
51031	GLOD4	glyoxalase domain containing 4	D	-1.8973	0.000668715	--
51185	CRBN	cereblon	D	-2.1941	0.000536562	--
51260	PBDC1	polysaccharide biosynthesis domain containing 1	D	-2.21241	0.00188696	--
51479	ANKFY1	ankyrin repeat and FYVE domain containing 1	D	-2.20255	0.000380825	endocytosis
51700	CYB5R2	cytochrome b5 reductase 2	D	-1.81756	0.000676774	--
51752	ERAP1	endoplasmic reticulum aminopeptidase 1	D	-2.22485	1.23015e-11	--
54431	DNAJC10	DnaJ heat shock protein family (Hsp40) member C10	D	-1.57741	0.000872955	--
54677	CROT	carnitine O-octanoyltransferase	D	-1.50399	0.000604536	--
55198	APPL2	adaptor protein, phosphotyrosine interacting with PH domain and leucine zipper 2	D	-2.01567	2.6568e-06	--
55250	ELP2	elongator acetyltransferase complex subunit 2	D	-1.84852	0.000573889	--
55667	DENND4C	DENN domain containing 4C	D	-2.33001	0.000849937	--
55705	IPO9	importin 9	D	-1.45562	0.00220359	nuclear import
55742	PARVA	parvin alpha	D	-1.57893	0.00116521	--
55748	CNDP2	carnosine dipeptidase 2	D	-1.74522	2.27826e-06	--
55968	NSFL1C	NSFL1 cofactor	D	-1.69957	0.000205222	--
56267	KYAT3	kynurenine aminotransferase 3	D	-1.9208	0.00115072	--
56681	SAR1A	secretion associated Ras related GTPase 1A	D	-2.70401	0.00156933	--
56829	ZC3HAV1	zinc finger CCCH-type containing, antiviral 1	D	-1.62732	0.000139574	immune response-activating signal transduction, innate immune response
56886	UGGT1	UDP-glucose glycoprotein glucosyltransferase 1	D	-1.87302	2.34275e-11	--
56904	SH3GLB2	SH3 domain containing GRB2 like, endophilin B2	D	-1.51373	0.00191015	--
57446	NDRG3	NDRG family member 3	D	-2.30933	0.00402022	--
57674	RNF213	ring finger protein 213	D	-1.89307	2.78862e-08	--
58533	SNX6	sorting nexin 6	D	-2.07217	0.00274235	endocytosis
63898	SH2D4A	SH2 domain containing 4A	D	-1.76159	1.73702e-08	--
64853	AIDA	axin interactor, dorsalization associated	D	-2.08153	7.63811e-07	--
79567	RIPOR1	RHO family interacting cell polarization regulator 1	D	-1.91632	0.00178642	--
80301	PLEKHO2	pleckstrin homology domain containing O2	D	-2.25885	0.00264433	--
81628	TSC22D4	TSC22 domain family member 4	D	-2.3208	0.00514251	--
83692	CD99L2	CD99 molecule like 2	D	-2.70307	0.00117371	--
83743	GRWD1	glutamate rich WD repeat containing 1	D	-1.79091	0.00042465	--
84305	PYM1	PYM homolog 1, exon junction complex associated factor	D	-2.0604	0.00116883	--
85456	TNKS1BP1	tankyrase 1 binding protein 1	D	-2.01771	4.00972e-10	chromosome organization
91039	DPP9	dipeptidyl peptidase 9	D	-2.15096	0.000552287	--
92689	FAM114A1	family with sequence similarity 114 member A1	D	-2.2368	0.00101552	--
93100	NAPRT	nicotinate phosphoribosyltransferase	D	-2.01797	0.00147472	--
112849	L3HYPDH	trans-L-3-hydroxyproline dehydratase	D	-1.77519	0.000626709	--
113146	AHNAK2	AHNAK nucleoprotein 2	D	-1.72514	0.000810139	--
114990	VASN	vasorin	D	-2.0753	0.0011559	--
115908	CTHRC1	collagen triple helix repeat containing 1	D	-1.84268	2.30955e-05	--
116535	MRGPRF	MAS related GPR family member F	D	-2.21481	0.00193904	--
116985	ARAP1	ArfGAP with RhoGAP domain, ankyrin repeat and PH domain 1	D	-1.65183	0.00184431	regulation of small GTPase mediated signal transduction
131544	CRYBG3	crystallin beta-gamma domain containing 3	D	-2.13276	0.000689718	--
134147	CMBL	carboxymethylenebutenolidase homolog	D	-1.85081	0.000116352	--
253827	MSRB3	methionine sulfoxide reductase B3	D	-1.77511	8.97175e-07	--
254102	EHBP1L1	EH domain binding protein 1 like 1	D	-1.46259	0.00165021	--

## Sheet: Nucleus_LMB versus Young
Nuclear proteins differentially expressed between LMB-treated and young cells
Entrez ID	Symbol	Description	U/D	Overall log2-fold-change (LMB / Young)	Overall P value	GOBPs/KEGG pathways (listed in Figs. 1d and 2j)
34	ACADM	acyl-CoA dehydrogenase medium chain	U	2.5422	1.11022e-16	Fatty acid metabolism
36	ACADSB	acyl-CoA dehydrogenase short/branched chain	U	2.54589	1.74816e-08	Fatty acid metabolism
37	ACADVL	acyl-CoA dehydrogenase very long chain	U	2.21336	2.49556e-12	Fatty acid metabolism
47	ACLY	ATP citrate lyase	U	2.74431	1.11022e-16	--
50	ACO2	aconitase 2	U	2.23289	1.11022e-16	--
128	ADH5	alcohol dehydrogenase 5 (class III), chi polypeptide	U	3.14341	3.0916e-10	Glycolysis / Gluconeogenesis
204	AK2	adenylate kinase 2	U	3.04806	3.61676e-11	--
217	ALDH2	aldehyde dehydrogenase 2 family member	U	2.35563	2.95164e-12	Glycolysis / Gluconeogenesis
219	ALDH1B1	aldehyde dehydrogenase 1 family member B1	U	2.79538	1.11022e-16	Glycolysis / Gluconeogenesis
301	ANXA1	annexin A1	U	2.60679	1.11022e-16	chromosome organization, endocytosis, innate immune response
307	ANXA4	annexin A4	U	2.0546	1.86162e-06	--
328	APEX1	apurinic/apyrimidinic endodeoxyribonuclease 1	U	2.51421	1.11022e-16	DNA repair, chromosome organization
372	ARCN1	archain 1	U	2.0083	1.22125e-15	--
378	ARF4	ADP ribosylation factor 4	U	1.95757	2.95053e-06	--
439	ASNA1	arsA arsenite transporter, ATP-binding, homolog 1 (bacterial)	U	2.61865	3.47167e-12	--
476	ATP1A1	ATPase Na+/K+ transporting subunit alpha 1	U	1.91583	0.000776713	--
501	ALDH7A1	aldehyde dehydrogenase 7 family member A1	U	2.7659	1.11022e-16	Glycolysis / Gluconeogenesis
515	ATP5PB	ATP synthase peripheral stalk-membrane subunit b	U	2.0995	0.00752861	mitochondrial transport
581	BAX	BCL2 associated X, apoptosis regulator	U	2.48087	3.73054e-05	mitochondrial transport, mitochondrion organization, immune response-activating signal transduction
593	BCKDHA	branched chain keto acid dehydrogenase E1, alpha polypeptide	U	2.32559	0.000432801	--
705	BYSL	bystin like	U	2.53922	2.08542e-10	RNA processing
708	C1QBP	complement C1q binding protein	U	2.73059	8.65308e-13	RNA processing, ribosome assembly, mitochondrion organization, immune response-activating signal transduction, innate immune res...
740	MRPL49	mitochondrial ribosomal protein L49	U	2.15192	2.07168e-13	mitochondrion organization
817	CAMK2D	calcium/calmodulin dependent protein kinase II delta	U	2.45793	2.5435e-07	chromosome organization, innate immune response, cytokine-mediated signaling pathway, regulation of small GTPase mediated signal...
823	CAPN1	calpain 1	U	2.29683	8.77974e-06	--
857	CAV1	caveolin 1	U	2.51265	0.00347643	endocytosis, immune response-activating signal transduction, innate immune response, cytokine-mediated signaling pathway
988	CDC5L	cell division cycle 5 like	U	2.32496	0.00198993	DNA repair, Spliceosome, RNA processing
1069	CETN2	centrin 2	U	2.47942	0.000506234	DNA repair, chromosome organization
1073	CFL2	cofilin 2	U	2.82225	1.51734e-05	--
1173	AP2M1	adaptor related protein complex 2 subunit mu 1	U	2.15301	9.64532e-08	endocytosis
1198	CLK3	CDC like kinase 3	U	2.8863	0.00030321	--
1264	CNN1	calponin 1	U	2.1909	0.000296632	--
1267	CNP	2',3'-cyclic nucleotide 3' phosphodiesterase	U	2.13811	1.17222e-07	mitochondrial transport, mitochondrion organization
1312	COMT	catechol-O-methyltransferase	U	2.78019	2.81449e-09	--
1314	COPA	coatomer protein complex subunit alpha	U	2.36998	1.11022e-16	--
1376	CPT2	carnitine palmitoyltransferase 2	U	1.98056	8.29633e-08	mitochondrial transport, Fatty acid metabolism
1384	CRAT	carnitine O-acetyltransferase	U	1.97628	0.00167642	--
1429	CRYZ	crystallin zeta	U	2.50375	3.04451e-06	--
1459	CSNK2A2	casein kinase 2 alpha 2	U	2.75097	9.36919e-05	chromosome organization, Ribosome biogenesis in eukaryotes, mitochondrial transport, mitochondrion organization
1509	CTSD	cathepsin D	U	2.21159	7.7298e-10	Lysosome
1528	CYB5A	cytochrome b5 type A	U	2.51385	0.00113826	--
1595	CYP51A1	cytochrome P450 family 51 subfamily A member 1	U	2.07213	0.000266065	--
1629	DBT	dihydrolipoamide branched chain transacylase E2	U	3.15956	8.83377e-06	--
1635	DCTD	dCMP deaminase	U	2.02294	0.000106327	--
1642	DDB1	damage specific DNA binding protein 1	U	2.21047	2.38847e-07	DNA repair, chromosome organization
1643	DDB2	damage specific DNA binding protein 2	U	2.01338	0.000478989	DNA repair, chromosome organization
1655	DDX5	DEAD-box helicase 5	U	2.56005	0.00022756	Spliceosome, RNA processing
1665	DHX15	DEAH-box helicase 15	U	2.93876	5.02224e-09	Spliceosome, RNA processing
1666	DECR1	2,4-dienoyl-CoA reductase 1	U	2.20462	6.69989e-08	--
1727	CYB5R3	cytochrome b5 reductase 3	U	2.57075	5.91605e-12	--
1736	DKC1	dyskerin pseudouridine synthase 1	U	2.29946	0.00022615	chromosome organization, RNA processing, Ribosome biogenesis in eukaryotes
1737	DLAT	dihydrolipoamide S-acetyltransferase	U	2.59685	5.29016e-05	Glycolysis / Gluconeogenesis
1738	DLD	dihydrolipoamide dehydrogenase	U	2.87572	1.22116e-11	Glycolysis / Gluconeogenesis
1743	DLST	dihydrolipoamide S-succinyltransferase	U	2.30001	1.36191e-12	--
1854	DUT	deoxyuridine triphosphatase	U	2.48746	0.000205427	--
1892	ECHS1	enoyl-CoA hydratase, short chain 1	U	2.87535	1.11022e-16	Fatty acid metabolism
1938	EEF2	eukaryotic translation elongation factor 2	U	2.56809	1.11022e-16	--
1965	EIF2S1	eukaryotic translation initiation factor 2 subunit alpha	U	2.55041	3.42837e-13	--
1973	EIF4A1	eukaryotic translation initiation factor 4A1	U	2.76332	1.94289e-13	--
1977	EIF4E	eukaryotic translation initiation factor 4E	U	1.90262	0.00189605	RNA transport, nuclear export
1983	EIF5	eukaryotic translation initiation factor 5	U	2.17834	0.0011821	--
1984	EIF5A	eukaryotic translation initiation factor 5A	U	2.13183	0.00103522	RNA transport, nuclear export
2017	CTTN	cortactin	U	2.27748	2.81301e-07	endocytosis, mitochondrion organization
2091	FBL	fibrillarin	U	2.54967	3.12884e-06	chromosome organization, RNA processing, Ribosome biogenesis in eukaryotes
2108	ETFA	electron transfer flavoprotein subunit alpha	U	2.30481	5.21805e-15	--
2109	ETFB	electron transfer flavoprotein subunit beta	U	2.0859	2.2391e-11	--
2181	ACSL3	acyl-CoA synthetase long chain family member 3	U	2.34817	1.46748e-07	Fatty acid metabolism
2222	FDFT1	farnesyl-diphosphate farnesyltransferase 1	U	2.31519	1.89719e-05	--
2232	FDXR	ferredoxin reductase	U	3.28463	1.11022e-16	--
2235	FECH	ferrochelatase	U	2.56968	5.72787e-06	--
2247	FGF2	fibroblast growth factor 2	U	2.29493	0.00235605	--
2286	FKBP2	FKBP prolyl isomerase 2	U	3.04448	0.00127474	--
2288	FKBP4	FKBP prolyl isomerase 4	U	3.0739	1.76525e-14	--
2547	XRCC6	X-ray repair cross complementing 6	U	2.99705	1.11022e-16	DNA repair, chromosome organization
2739	GLO1	glyoxalase I	U	1.95358	0.000218377	--
2744	GLS	glutaminase	U	2.02322	4.37428e-14	--
2804	GOLGB1	golgin B1	U	2.27041	6.86522e-08	--
2820	GPD2	glycerol-3-phosphate dehydrogenase 2	U	2.56044	0.000241751	--
2923	PDIA3	protein disulfide isomerase family A member 3	U	2.28177	1.11022e-16	nuclear import
2926	GRSF1	G-rich RNA sequence binding factor 1	U	1.937	1.19341e-05	RNA processing
2962	GTF2F1	general transcription factor IIF subunit 1	U	3.40513	0.00036313	RNA processing
2963	GTF2F2	general transcription factor IIF subunit 2	U	2.39088	0.000200403	RNA processing
2969	GTF2I	general transcription factor IIi	U	2.83108	4.32592e-06	--
3005	H1F0	H1 histone family member 0	U	2.52713	0.000486452	chromosome organization
3028	HSD17B10	hydroxysteroid 17-beta dehydrogenase 10	U	2.6591	1.11022e-16	RNA processing, mitochondrion organization
3030	HADHA	hydroxyacyl-CoA dehydrogenase trifunctional multienzyme complex subunit alpha	U	2.4755	1.11022e-16	Fatty acid metabolism
3032	HADHB	hydroxyacyl-CoA dehydrogenase trifunctional multienzyme complex subunit beta	U	2.71213	1.11022e-16	Fatty acid metabolism
3033	HADH	hydroxyacyl-CoA dehydrogenase	U	2.86231	1.26275e-10	Fatty acid metabolism
3068	HDGF	heparin binding growth factor	U	2.6859	6.5381e-08	--
3074	HEXB	hexosaminidase subunit beta	U	2.39691	1.11022e-16	Lysosome
3098	HK1	hexokinase 1	U	3.20496	1.11022e-16	Glycolysis / Gluconeogenesis
3146	HMGB1	high mobility group box 1	U	2.9912	5.88951e-12	DNA repair, chromosome organization, endocytosis, immune response-activating signal transduction, innate immune response
3148	HMGB2	high mobility group box 2	U	3.36949	1.64931e-05	DNA repair, chromosome organization, innate immune response
3159	HMGA1	high mobility group AT-hook 1	U	3.43559	3.06693e-06	DNA repair, chromosome organization
3181	HNRNPA2B1	heterogeneous nuclear ribonucleoprotein A2/B1	U	2.47368	2.22045e-16	RNA processing, RNA transport, nuclear export
3187	HNRNPH1	heterogeneous nuclear ribonucleoprotein H1	U	2.4386	0.00028452	RNA processing
3189	HNRNPH3	heterogeneous nuclear ribonucleoprotein H3	U	2.74059	0.000509802	RNA processing
3191	HNRNPL	heterogeneous nuclear ribonucleoprotein L	U	2.00884	2.66954e-10	RNA processing
3276	PRMT1	protein arginine methyltransferase 1	U	3.03877	1.11022e-16	chromosome organization
3308	HSPA4	heat shock protein family A (Hsp70) member 4	U	2.56503	1.11022e-16	mitochondrial transport, mitochondrion organization
3313	HSPA9	heat shock protein family A (Hsp70) member 9	U	2.24245	1.11022e-16	nuclear export
3326	HSP90AB1	heat shock protein 90 alpha family class B member 1	U	3.36915	1.11022e-16	nuclear import, endocytosis, immune response-activating signal transduction, innate immune response, cytokine-mediated signaling...
3329	HSPD1	heat shock protein family D (Hsp60) member 1	U	2.55308	1.11022e-16	mitochondrion organization, immune response-activating signal transduction, innate immune response
3419	IDH3A	isocitrate dehydrogenase (NAD(+)) 3 alpha	U	2.23179	2.13798e-11	--
3420	IDH3B	isocitrate dehydrogenase (NAD(+)) 3 beta	U	2.17735	2.00884e-09	--
3608	ILF2	interleukin enhancer binding factor 2	U	2.5449	2.085e-13	--
3712	IVD	isovaleryl-CoA dehydrogenase	U	2.23372	0.000490034	--
3895	KTN1	kinectin 1	U	2.90366	1.11022e-16	--
3954	LETM1	leucine zipper and EF-hand containing transmembrane protein 1	U	2.51072	5.21221e-10	mitochondrion organization
3987	LIMS1	LIM zinc finger domain containing 1	U	2.26054	0.00581189	--
4144	MAT2A	methionine adenosyltransferase 2A	U	2.16642	0.00300271	--
4191	MDH2	malate dehydrogenase 2	U	2.84412	1.11022e-16	--
4193	MDM2	MDM2 proto-oncogene	U	2.83863	3.0765e-06	Cell cycle, nuclear export
4259	MGST3	microsomal glutathione S-transferase 3	U	1.89177	0.000300231	--
4361	MRE11	MRE11 homolog, double strand break repair nuclease	U	2.58621	6.82596e-09	DNA repair, chromosome organization
4478	MSN	moesin	U	2.28183	7.54552e-12	--
4528	MTIF2	mitochondrial translational initiation factor 2	U	2.04528	0.000848206	mitochondrion organization
4594	MMUT	methylmalonyl-CoA mutase	U	2.62276	2.70832e-07	--
4627	MYH9	myosin heavy chain 9	U	2.75024	1.11022e-16	integrin-mediated signaling pathway, endocytosis
4628	MYH10	myosin heavy chain 10	U	2.43528	1.11022e-16	--
4637	MYL6	myosin light chain 6	U	2.16577	1.5562e-09	--
4666	NACA	nascent polypeptide associated complex subunit alpha	U	2.38176	0.000539976	--
4670	HNRNPM	heterogeneous nuclear ribonucleoprotein M	U	2.69975	2.22045e-16	Spliceosome, RNA processing
4686	NCBP1	nuclear cap binding protein subunit 1	U	2.84164	0.000466338	Spliceosome, RNA processing, RNA transport, nuclear export
4706	NDUFAB1	NADH:ubiquinone oxidoreductase subunit AB1	U	2.00896	6.52695e-06	mitochondrion organization
4738	NEDD8	NEDD8 ubiquitin like modifier	U	3.25427	0.00270668	--
4841	NONO	non-POU domain containing octamer binding	U	3.17191	1.11022e-16	DNA repair, RNA processing
4926	NUMA1	nuclear mitotic apparatus protein 1	U	2.2129	8.43769e-15	--
4967	OGDH	oxoglutarate dehydrogenase	U	2.29704	1.11022e-16	--
5036	PA2G4	proliferation-associated 2G4	U	2.35219	1.11022e-16	RNA processing
5094	PCBP2	poly(rC) binding protein 2	U	2.72343	0.000695087	RNA processing, innate immune response
5096	PCCB	propionyl-CoA carboxylase subunit beta	U	2.27621	0.000193577	--
5160	PDHA1	pyruvate dehydrogenase E1 alpha 1 subunit	U	2.48503	3.48499e-13	Glycolysis / Gluconeogenesis
5162	PDHB	pyruvate dehydrogenase E1 beta subunit	U	2.17255	2.41251e-13	Glycolysis / Gluconeogenesis
5211	PFKL	phosphofructokinase, liver type	U	2.34338	0.000617159	Glycolysis / Gluconeogenesis
5230	PGK1	phosphoglycerate kinase 1	U	2.74406	7.77156e-15	Glycolysis / Gluconeogenesis
5313	PKLR	pyruvate kinase L/R	U	2.01648	0.000600421	Glycolysis / Gluconeogenesis
5315	PKM	pyruvate kinase M1/2	U	2.48079	1.11022e-16	Glycolysis / Gluconeogenesis
5371	PML	promyelocytic leukemia	U	2.11015	0.00105516	DNA repair, chromosome organization, nuclear import, innate immune response, cytokine-mediated signaling pathway
5394	EXOSC10	exosome component 10	U	2.79768	7.24701e-07	RNA processing
5447	POR	cytochrome p450 oxidoreductase	U	2.12185	0.00155686	--
5496	PPM1G	protein phosphatase, Mg2+/Mn2+ dependent 1G	U	2.35301	0.000596812	--
5501	PPP1CC	protein phosphatase 1 catalytic subunit gamma	U	1.96142	0.000438597	chromosome organization
5547	PRCP	prolylcarboxypeptidase	U	2.8137	2.55296e-10	--
5576	PRKAR2A	protein kinase cAMP-dependent type II regulatory subunit alpha	U	1.94984	0.000422736	--
5584	PRKCI	protein kinase C iota	U	2.78741	2.04506e-05	--
5586	PKN2	protein kinase N2	U	2.23512	0.000198292	--
5589	PRKCSH	protein kinase C substrate 80K-H	U	2.11548	1.61771e-11	--
5591	PRKDC	protein kinase, DNA-activated, catalytic subunit	U	2.60027	1.11022e-16	Cell cycle, DNA repair, chromosome organization
5594	MAPK1	mitogen-activated protein kinase 1	U	2.11424	0.000141414	chromosome organization, nuclear import, endocytosis, immune response-activating signal transduction
5682	PSMA1	proteasome subunit alpha 1	U	2.26775	3.64153e-14	immune response-activating signal transduction, innate immune response, cytokine-mediated signaling pathway
5683	PSMA2	proteasome subunit alpha 2	U	2.89995	7.46001e-11	immune response-activating signal transduction, innate immune response, cytokine-mediated signaling pathway
5684	PSMA3	proteasome subunit alpha 3	U	2.70076	3.34177e-14	immune response-activating signal transduction, innate immune response, cytokine-mediated signaling pathway
5685	PSMA4	proteasome subunit alpha 4	U	2.35658	3.32956e-13	immune response-activating signal transduction, innate immune response, cytokine-mediated signaling pathway
5686	PSMA5	proteasome subunit alpha 5	U	2.34209	1.07281e-12	immune response-activating signal transduction, innate immune response, cytokine-mediated signaling pathway
5687	PSMA6	proteasome subunit alpha 6	U	2.7097	1.11022e-16	immune response-activating signal transduction, innate immune response, cytokine-mediated signaling pathway
5688	PSMA7	proteasome subunit alpha 7	U	2.37039	4.2949e-12	immune response-activating signal transduction, innate immune response, cytokine-mediated signaling pathway
5689	PSMB1	proteasome subunit beta 1	U	2.24554	1.42664e-13	immune response-activating signal transduction, innate immune response, cytokine-mediated signaling pathway
5690	PSMB2	proteasome subunit beta 2	U	3.18569	1.36807e-06	immune response-activating signal transduction, innate immune response, cytokine-mediated signaling pathway
5691	PSMB3	proteasome subunit beta 3	U	2.56203	7.22265e-10	immune response-activating signal transduction, innate immune response, cytokine-mediated signaling pathway
5692	PSMB4	proteasome subunit beta 4	U	2.4334	5.41691e-08	immune response-activating signal transduction, innate immune response, cytokine-mediated signaling pathway
5693	PSMB5	proteasome subunit beta 5	U	2.37364	0.00027131	immune response-activating signal transduction, innate immune response, cytokine-mediated signaling pathway
5694	PSMB6	proteasome subunit beta 6	U	2.69268	4.08728e-07	immune response-activating signal transduction, innate immune response, cytokine-mediated signaling pathway
5695	PSMB7	proteasome subunit beta 7	U	2.57847	4.10276e-11	mitochondrial transport, mitochondrion organization, immune response-activating signal transduction, innate immune response, cyt...
5696	PSMB8	proteasome subunit beta 8	U	1.9047	0.00272072	immune response-activating signal transduction, innate immune response, cytokine-mediated signaling pathway
5698	PSMB9	proteasome subunit beta 9	U	2.46672	0.00256814	immune response-activating signal transduction, innate immune response, cytokine-mediated signaling pathway
5700	PSMC1	proteasome 26S subunit, ATPase 1	U	2.48849	3.88578e-15	immune response-activating signal transduction, innate immune response, cytokine-mediated signaling pathway
5701	PSMC2	proteasome 26S subunit, ATPase 2	U	3.05682	2.20665e-09	immune response-activating signal transduction, innate immune response, cytokine-mediated signaling pathway
5704	PSMC4	proteasome 26S subunit, ATPase 4	U	2.47968	7.89996e-09	immune response-activating signal transduction, innate immune response, cytokine-mediated signaling pathway
5705	PSMC5	proteasome 26S subunit, ATPase 5	U	2.56576	3.88578e-15	immune response-activating signal transduction, innate immune response, cytokine-mediated signaling pathway
5706	PSMC6	proteasome 26S subunit, ATPase 6	U	2.59757	1.77636e-15	immune response-activating signal transduction, innate immune response, cytokine-mediated signaling pathway
5707	PSMD1	proteasome 26S subunit, non-ATPase 1	U	2.38418	1.11022e-15	immune response-activating signal transduction, innate immune response, cytokine-mediated signaling pathway
5708	PSMD2	proteasome 26S subunit, non-ATPase 2	U	2.48436	1.11022e-16	immune response-activating signal transduction, innate immune response, cytokine-mediated signaling pathway
5709	PSMD3	proteasome 26S subunit, non-ATPase 3	U	2.82205	2.01061e-13	immune response-activating signal transduction, innate immune response, cytokine-mediated signaling pathway
5713	PSMD7	proteasome 26S subunit, non-ATPase 7	U	2.44766	1.27778e-07	immune response-activating signal transduction, innate immune response, cytokine-mediated signaling pathway
5714	PSMD8	proteasome 26S subunit, non-ATPase 8	U	2.67357	1.64197e-08	mitochondrial transport, mitochondrion organization, immune response-activating signal transduction, innate immune response, cyt...
5715	PSMD9	proteasome 26S subunit, non-ATPase 9	U	2.05294	0.00441895	immune response-activating signal transduction, innate immune response, cytokine-mediated signaling pathway
5717	PSMD11	proteasome 26S subunit, non-ATPase 11	U	2.84132	1.11022e-16	immune response-activating signal transduction, innate immune response, cytokine-mediated signaling pathway
5718	PSMD12	proteasome 26S subunit, non-ATPase 12	U	2.65195	3.33067e-15	immune response-activating signal transduction, innate immune response, cytokine-mediated signaling pathway
5719	PSMD13	proteasome 26S subunit, non-ATPase 13	U	2.82775	7.37104e-11	immune response-activating signal transduction, innate immune response, cytokine-mediated signaling pathway
5720	PSME1	proteasome activator subunit 1	U	2.82794	1.67848e-08	immune response-activating signal transduction, innate immune response, cytokine-mediated signaling pathway
5721	PSME2	proteasome activator subunit 2	U	3.02809	5.96311e-07	immune response-activating signal transduction, innate immune response, cytokine-mediated signaling pathway
5770	PTPN1	protein tyrosine phosphatase non-receptor type 1	U	2.44819	6.40028e-07	innate immune response, cytokine-mediated signaling pathway
5825	ABCD3	ATP binding cassette subfamily D member 3	U	2.0452	0.00249394	--
5834	PYGB	glycogen phosphorylase B	U	2.14858	2.06615e-08	--
5865	RAB3B	RAB3B, member RAS oncogene family	U	2.83994	0.00148218	--
5869	RAB5B	RAB5B, member RAS oncogene family	U	2.14979	8.51804e-05	--
5870	RAB6A	RAB6A, member RAS oncogene family	U	2.62112	0.000702281	--
5887	RAD23B	RAD23 homolog B, nucleotide excision repair protein	U	2.50814	0.000230845	DNA repair, chromosome organization
5901	RAN	RAN, member RAS oncogene family	U	3.31514	1.57363e-07	RNA transport, Ribosome biogenesis in eukaryotes, nuclear export, nuclear import
5902	RANBP1	RAN binding protein 1	U	2.43324	8.50056e-05	RNA transport, nuclear export, nuclear import
5903	RANBP2	RAN binding protein 2	U	3.01214	4.83502e-12	chromosome organization, RNA transport, nuclear export, nuclear import
5912	RAP2B	RAP2B, member of RAS oncogene family	U	1.98392	0.000465766	--
6117	RPA1	replication protein A1	U	2.24865	1.17893e-09	DNA replication, DNA repair, chromosome organization
6118	RPA2	replication protein A2	U	2.50408	0.00110325	DNA replication, DNA repair, chromosome organization
6124	RPL4	ribosomal protein L4	U	1.95628	4.34465e-05	RNA processing
6130	RPL7A	ribosomal protein L7a	U	2.75766	0.00147264	RNA processing
6136	RPL12	ribosomal protein L12	U	2.36456	1.69001e-06	RNA processing, ribosome assembly
6138	RPL15	ribosomal protein L15	U	1.98186	0.000459669	RNA processing
6141	RPL18	ribosomal protein L18	U	3.1476	2.368e-05	RNA processing
6142	RPL18A	ribosomal protein L18a	U	2.93529	0.00675074	RNA processing
6147	RPL23A	ribosomal protein L23a	U	2.27004	4.59766e-06	RNA processing, ribosome assembly
6182	MRPL12	mitochondrial ribosomal protein L12	U	2.14497	2.82417e-06	mitochondrion organization
6191	RPS4X	ribosomal protein S4 X-linked	U	2.69065	3.0703e-07	RNA processing
6194	RPS6	ribosomal protein S6	U	2.44314	2.9362e-09	RNA processing
6202	RPS8	ribosomal protein S8	U	2.24784	8.10589e-09	RNA processing
6208	RPS14	ribosomal protein S14	U	2.22418	0.000482158	RNA processing, ribosome assembly
6228	RPS23	ribosomal protein S23	U	2.1001	0.00138132	RNA processing
6229	RPS24	ribosomal protein S24	U	2.61479	0.00190856	RNA processing
6233	RPS27A	ribosomal protein S27a	U	2.92169	4.41869e-07	DNA repair, chromosome organization, RNA processing, immune response-activating signal transduction, innate immune response, cyt...
6275	S100A4	S100 calcium binding protein A4	U	2.12545	1.65613e-05	--
6301	SARS	seryl-tRNA synthetase	U	2.45381	3.27631e-09	RNA processing
6421	SFPQ	splicing factor proline and glutamine rich	U	2.55601	1.11022e-16	DNA repair, chromosome organization, RNA processing
6426	SRSF1	serine and arginine rich splicing factor 1	U	2.06062	1.36323e-09	Spliceosome, RNA processing, RNA transport, nuclear export
6429	SRSF4	serine and arginine rich splicing factor 4	U	2.12386	0.000292307	Spliceosome, RNA processing, RNA transport, nuclear export
6431	SRSF6	serine and arginine rich splicing factor 6	U	2.75989	0.00186444	Spliceosome, RNA processing, RNA transport, nuclear export
6434	TRA2B	transformer 2 beta homolog	U	2.29969	0.000484369	Spliceosome, RNA processing
6449	SGTA	small glutamine rich tetratricopeptide repeat containing alpha	U	2.11206	0.000935332	--
6605	SMARCE1	SWI/SNF related, matrix associated, actin dependent regulator of chromatin, subfamily e, member 1	U	3.27164	5.80056e-06	chromosome organization
6625	SNRNP70	small nuclear ribonucleoprotein U1 subunit 70	U	3.79314	4.84295e-05	Spliceosome, RNA processing
6697	SPR	sepiapterin reductase	U	2.76991	0.000405855	--
6729	SRP54	signal recognition particle 54	U	2.23948	6.71031e-07	--
6730	SRP68	signal recognition particle 68	U	2.3715	2.24685e-09	--
6731	SRP72	signal recognition particle 72	U	3.27618	6.17254e-07	--
6734	SRPRA	SRP receptor subunit alpha	U	2.42151	0.00224343	--
6741	SSB	small RNA binding exonuclease protection factor La	U	2.92855	2.02142e-08	RNA processing
6749	SSRP1	structure specific recognition protein 1	U	2.73572	0.00751229	DNA repair
6829	SUPT5H	SPT5 homolog, DSIF elongation factor subunit	U	2.0897	6.92679e-05	chromosome organization, RNA processing
6832	SUPV3L1	Suv3 like RNA helicase	U	2.41351	3.06131e-06	chromosome organization, RNA processing, mitochondrion organization
6923	ELOB	elongin B	U	2.56614	3.03125e-06	--
6949	TCOF1	treacle ribosome biogenesis factor 1	U	2.42057	1.67014e-09	Ribosome biogenesis in eukaryotes
6950	TCP1	t-complex 1	U	2.90091	4.44089e-16	chromosome organization
7001	PRDX2	peroxiredoxin 2	U	2.78345	3.71633e-05	--
7019	TFAM	transcription factor A, mitochondrial	U	1.98873	4.16047e-10	mitochondrion organization
7157	TP53	tumor protein p53	U	2.46452	2.81321e-07	Cell cycle, DNA repair, chromosome organization, nuclear export, mitochondrial transport, mitochondrion organization
7169	TPM2	tropomyosin 2	U	2.74561	0.00157655	--
7175	TPR	translocated promoter region, nuclear basket protein	U	1.95977	3.33067e-16	chromosome organization, RNA transport, nuclear export, nuclear import
7247	TSN	translin	U	2.69338	6.96376e-10	--
7266	DNAJC7	DnaJ heat shock protein family (Hsp40) member C7	U	2.4057	5.59908e-06	--
7284	TUFM	Tu translation elongation factor, mitochondrial	U	2.80022	1.11022e-16	mitochondrion organization
7329	UBE2I	ubiquitin conjugating enzyme E2 I	U	3.11323	5.38811e-06	DNA repair
7360	UGP2	UDP-glucose pyrophosphorylase 2	U	2.83885	5.05185e-06	--
7381	UQCRB	ubiquinol-cytochrome c reductase binding protein	U	2.62121	0.00386496	mitochondrion organization
7415	VCP	valosin containing protein	U	2.46667	1.11022e-16	DNA repair
7430	EZR	ezrin	U	2.52057	0.00219604	endocytosis, immune response-activating signal transduction
7520	XRCC5	X-ray repair cross complementing 5	U	3.15802	1.11022e-16	DNA repair, chromosome organization
7534	YWHAZ	tyrosine 3-monooxygenase/tryptophan 5-monooxygenase activation protein zeta	U	2.59556	3.42612e-08	Cell cycle, mitochondrial transport, mitochondrion organization
7798	LUZP1	leucine zipper protein 1	U	2.22341	3.42368e-09	--
7874	USP7	ubiquitin specific peptidase 7	U	2.40688	5.75698e-06	DNA repair, chromosome organization
7879	RAB7A	RAB7A, member RAS oncogene family	U	2.47415	1.00799e-11	endocytosis
7916	PRRC2A	proline rich coiled-coil 2A	U	2.29455	9.60636e-05	--
7919	DDX39B	DExD-box helicase 39B	U	2.8601	0.00281708	Spliceosome, RNA processing, RNA transport, nuclear export
8192	CLPP	caseinolytic mitochondrial matrix peptidase proteolytic subunit	U	2.15916	8.7485e-08	--
8266	UBL4A	ubiquitin like 4A	U	2.81342	1.63646e-05	--
8379	MAD1L1	mitotic arrest deficient 1 like 1	U	2.27511	0.000172103	Cell cycle, chromosome organization
8411	EEA1	early endosome antigen 1	U	3.05944	1.11022e-16	endocytosis
8428	STK24	serine/threonine kinase 24	U	2.06063	0.00140566	--
8449	DHX16	DEAH-box helicase 16	U	2.27342	0.000739489	Spliceosome, RNA processing
8450	CUL4B	cullin 4B	U	2.65133	3.96587e-11	DNA repair, chromosome organization
8540	AGPS	alkylglycerone phosphate synthase	U	1.9953	3.935e-06	--
8562	DENR	density regulated re-initiation and release factor	U	1.92295	3.07188e-05	--
8574	AKR7A2	aldo-keto reductase family 7 member A2	U	2.39088	8.78298e-05	--
8659	ALDH4A1	aldehyde dehydrogenase 4 family member A1	U	2.27099	0.000102734	--
8661	EIF3A	eukaryotic translation initiation factor 3 subunit A	U	2.6227	1.11022e-16	--
8665	EIF3F	eukaryotic translation initiation factor 3 subunit F	U	2.36782	2.43591e-07	--
8669	EIF3J	eukaryotic translation initiation factor 3 subunit J	U	2.56663	2.54467e-07	--
8724	SNX3	sorting nexin 3	U	3.16537	0.00308606	endocytosis
8731	RNMT	RNA guanine-7 methyltransferase	U	2.55456	8.41946e-05	RNA processing
8801	SUCLG2	succinate-CoA ligase GDP-forming beta subunit	U	2.28365	5.01436e-05	--
8802	SUCLG1	succinate-CoA ligase alpha subunit	U	2.67151	1.11022e-16	--
8803	SUCLA2	succinate-CoA ligase ADP-forming beta subunit	U	2.24567	1.11022e-16	--
8878	SQSTM1	sequestosome 1	U	3.48812	1.11022e-16	mitochondrion organization, regulation of small GTPase mediated signal transduction, regulation of Ras protein signal transducti...
8882	ZPR1	ZPR1 zinc finger	U	2.62864	0.00130657	RNA processing, nuclear import
8939	FUBP3	far upstream element binding protein 3	U	2.62924	0.000122951	--
9045	RPL14	ribosomal protein L14	U	2.71386	0.0031489	RNA processing
9049	AIP	aryl hydrocarbon receptor interacting protein	U	3.16921	0.000177007	mitochondrial transport, mitochondrion organization
9050	PSTPIP2	proline-serine-threonine phosphatase interacting protein 2	U	2.38428	1.373e-06	--
9054	NFS1	NFS1 cysteine desulfurase	U	2.5428	7.01848e-07	--
9093	DNAJA3	DnaJ heat shock protein family (Hsp40) member A3	U	2.45675	0.000102641	mitochondrion organization, innate immune response, cytokine-mediated signaling pathway
9114	ATP6V0D1	ATPase H+ transporting V0 subunit d1	U	2.10495	0.000321338	Lysosome
9124	PDLIM1	PDZ and LIM domain 1	U	2.95882	0.000238568	--
9126	SMC3	structural maintenance of chromosomes 3	U	2.85905	4.26423e-05	Cell cycle, DNA repair, chromosome organization
9168	TMSB10	thymosin beta 10	U	3.49302	0.000897745	--
9184	BUB3	BUB3 mitotic checkpoint protein	U	2.27202	1.74472e-12	Cell cycle, chromosome organization
9217	VAPB	VAMP associated protein B and C	U	2.38259	3.58009e-06	--
9295	SRSF11	serine and arginine rich splicing factor 11	U	2.92514	0.000215981	RNA processing, RNA transport, nuclear export
9296	ATP6V1F	ATPase H+ transporting V1 subunit F	U	2.28493	3.97281e-05	--
9320	TRIP12	thyroid hormone receptor interactor 12	U	2.53389	3.11729e-08	DNA repair, chromosome organization
9321	TRIP11	thyroid hormone receptor interactor 11	U	2.0288	0.000209828	--
9343	EFTUD2	elongation factor Tu GTP binding domain containing 2	U	2.4929	2.05179e-07	Spliceosome, RNA processing
9349	RPL23	ribosomal protein L23	U	2.60767	2.72874e-05	RNA processing, nuclear import
9360	PPIG	peptidylprolyl isomerase G	U	2.06168	0.0023707	RNA processing
9406	ZRANB2	zinc finger RANBP2-type containing 2	U	1.88752	1.35956e-05	RNA processing
9512	PMPCB	peptidase, mitochondrial processing beta subunit	U	2.45306	2.1317e-10	--
9520	NPEPPS	aminopeptidase puromycin sensitive	U	2.70586	1.11022e-16	mitochondrial transport, mitochondrion organization
9531	BAG3	BCL2 associated athanogene 3	U	1.86444	1.22212e-05	--
9554	SEC22B	SEC22 homolog B, vesicle trafficking protein (gene/pseudogene)	U	2.99997	4.81126e-12	--
9635	CLCA2	chloride channel accessory 2	U	2.7964	3.84744e-06	--
9733	SART3	spliceosome associated factor 3, U4/U6 recycling protein	U	2.60496	0.0016508	chromosome organization, RNA processing
9861	PSMD6	proteasome 26S subunit, non-ATPase 6	U	2.56957	0.00123723	immune response-activating signal transduction, innate immune response, cytokine-mediated signaling pathway
9868	TOMM70	translocase of outer mitochondrial membrane 70	U	2.17964	7.82902e-05	mitochondrial transport, mitochondrion organization
9879	DDX46	DEAD-box helicase 46	U	2.69606	1.11022e-16	Spliceosome, RNA processing
9950	GOLGA5	golgin A5	U	2.08647	2.65954e-06	--
10007	GNPDA1	glucosamine-6-phosphate deaminase 1	U	2.46797	5.70435e-07	--
10056	FARSB	phenylalanyl-tRNA synthetase subunit beta	U	2.51725	7.77156e-16	--
10096	ACTR3	actin related protein 3	U	1.9996	6.05794e-09	endocytosis, immune response-activating signal transduction
10102	TSFM	Ts translation elongation factor, mitochondrial	U	1.96393	3.18973e-06	mitochondrion organization
10111	RAD50	RAD50 double strand break repair protein	U	2.41455	3.04201e-14	DNA repair, chromosome organization
10128	LRPPRC	leucine rich pentatricopeptide repeat containing	U	2.70714	1.11022e-16	RNA transport, mitochondrion organization
10134	BCAP31	B cell receptor associated protein 31	U	2.17402	9.40326e-07	--
10197	PSME3	proteasome activator subunit 3	U	3.02266	1.69999e-05	immune response-activating signal transduction, innate immune response, cytokine-mediated signaling pathway
10213	PSMD14	proteasome 26S subunit, non-ATPase 14	U	2.17424	2.21768e-07	DNA repair, immune response-activating signal transduction, innate immune response, cytokine-mediated signaling pathway
10284	SAP18	Sin3A associated protein 18	U	2.51523	0.0018648	chromosome organization, RNA processing
10291	SF3A1	splicing factor 3a subunit 1	U	2.7925	2.13533e-11	Spliceosome, RNA processing
10294	DNAJA2	DnaJ heat shock protein family (Hsp40) member A2	U	2.4156	1.1466e-06	--
10295	BCKDK	branched chain ketoacid dehydrogenase kinase	U	2.32423	7.63499e-05	--
10312	TCIRG1	T cell immune regulator 1, ATPase H+ transporting V0 subunit a3	U	2.57168	0.00191754	Lysosome
10346	TRIM22	tripartite motif containing 22	U	2.24512	1.30022e-09	innate immune response, cytokine-mediated signaling pathway
10419	PRMT5	protein arginine methyltransferase 5	U	3.94845	7.99361e-05	chromosome organization, RNA processing
10449	ACAA2	acetyl-CoA acyltransferase 2	U	2.13538	1.11022e-16	mitochondrial transport, mitochondrion organization, Fatty acid metabolism
10455	ECI2	enoyl-CoA delta isomerase 2	U	2.71143	1.11022e-16	--
10469	TIMM44	translocase of inner mitochondrial membrane 44	U	2.75509	3.74083e-05	mitochondrial transport, mitochondrion organization
10471	PFDN6	prefoldin subunit 6	U	2.54421	6.83301e-05	--
10476	ATP5PD	ATP synthase peripheral stalk subunit d	U	2.23582	0.0013803	mitochondrial transport
10521	DDX17	DEAD-box helicase 17	U	2.56711	1.11022e-16	RNA processing
10527	IPO7	importin 7	U	2.34441	8.76099e-07	nuclear import, innate immune response
10531	PITRM1	pitrilysin metallopeptidase 1	U	2.21466	5.10703e-15	--
10541	ANP32B	acidic nuclear phosphoprotein 32 family member B	U	3.98641	3.46485e-05	chromosome organization, nuclear export
10550	ARL6IP5	ADP ribosylation factor like GTPase 6 interacting protein 5	U	2.40664	6.98936e-09	--
10556	RPP30	ribonuclease P/MRP subunit p30	U	3.0047	2.51692e-06	RNA processing, Ribosome biogenesis in eukaryotes
10598	AHSA1	activator of HSP90 ATPase activity 1	U	2.78021	0.000380038	--
10611	PDLIM5	PDZ and LIM domain 5	U	2.23481	2.42224e-06	--
10612	TRIM3	tripartite motif containing 3	U	2.32232	3.98186e-08	--
10657	KHDRBS1	KH RNA binding domain containing, signal transduction associated 1	U	3.11543	0.00014985	RNA processing, RNA transport, nuclear export
10767	HBS1L	HBS1 like translational GTPase	U	2.30157	5.34722e-05	--
10808	HSPH1	heat shock protein family H (Hsp110) member 1	U	2.82706	1.11022e-16	endocytosis
10856	RUVBL2	RuvB like AAA ATPase 2	U	2.71045	1.69384e-07	DNA repair, chromosome organization
10915	TCERG1	transcription elongation regulator 1	U	2.34422	7.64453e-06	Spliceosome
10935	PRDX3	peroxiredoxin 3	U	2.77709	1.11022e-16	mitochondrion organization
10940	POP1	POP1 homolog, ribonuclease P/MRP subunit	U	2.11462	0.00190589	RNA processing, Ribosome biogenesis in eukaryotes
10946	SF3A3	splicing factor 3a subunit 3	U	2.3853	1.60614e-08	Spliceosome, RNA processing
10953	TOMM34	translocase of outer mitochondrial membrane 34	U	2.77694	0.00058254	mitochondrial transport, mitochondrion organization
10963	STIP1	stress induced phosphoprotein 1	U	3.1953	1.11022e-16	--
10971	YWHAQ	tyrosine 3-monooxygenase/tryptophan 5-monooxygenase activation protein theta	U	2.94872	1.11022e-16	Cell cycle, mitochondrial transport, mitochondrion organization
10973	ASCC3	activating signal cointegrator 1 complex subunit 3	U	2.28009	0.000248551	DNA repair, chromosome organization
10980	COPS6	COP9 signalosome subunit 6	U	2.92718	5.52438e-08	DNA repair, chromosome organization
10987	COPS5	COP9 signalosome subunit 5	U	2.20864	1.75231e-07	DNA repair, chromosome organization
10988	METAP2	methionyl aminopeptidase 2	U	2.52909	9.95852e-06	--
10992	SF3B2	splicing factor 3b subunit 2	U	2.64996	1.68487e-06	Spliceosome, RNA processing
10994	ILVBL	ilvB acetolactate synthase like	U	1.91462	0.000141211	--
11021	RAB35	RAB35, member RAS oncogene family	U	2.33332	0.00202395	--
11047	ADRM1	adhesion regulating molecule 1	U	2.52008	3.42299e-07	--
11051	NUDT21	nudix hydrolase 21	U	2.48795	1.12304e-05	RNA processing
11052	CPSF6	cleavage and polyadenylation specific factor 6	U	2.21588	5.48806e-06	RNA processing
11083	DIDO1	death inducer-obliterator 1	U	2.40625	0.000505193	--
11100	HNRNPUL1	heterogeneous nuclear ribonucleoprotein U like 1	U	2.398	1.35612e-05	RNA processing
11112	HIBADH	3-hydroxyisobutyrate dehydrogenase	U	2.50621	1.11022e-16	--
11140	CDC37	cell division cycle 37	U	3.14426	3.75255e-14	mitochondrion organization, innate immune response, cytokine-mediated signaling pathway
11164	NUDT5	nudix hydrolase 5	U	2.07247	0.00350932	chromosome organization
11198	SUPT16H	SPT16 homolog, facilitates chromatin remodeling subunit	U	2.5242	0.00122781	DNA repair, chromosome organization
11325	DDX42	DEAD-box helicase 42	U	1.9858	0.00128009	Spliceosome
22803	XRN2	5'-3' exoribonuclease 2	U	2.09535	2.85835e-08	RNA processing, Ribosome biogenesis in eukaryotes
22827	PUF60	poly(U) binding splicing factor 60	U	2.73655	1.33367e-11	Spliceosome, RNA processing
22868	FASTKD2	FAST kinase domains 2	U	2.13413	1.7533e-05	ribosome assembly
22894	DIS3	DIS3 homolog, exosome endoribonuclease and 3'-5' exoribonuclease	U	2.76464	2.82242e-10	RNA processing
22908	SACM1L	SAC1 like phosphatidylinositide phosphatase	U	2.1139	3.40638e-09	--
22949	PTGR1	prostaglandin reductase 1	U	2.07537	0.0110092	--
23011	RAB21	RAB21, member RAS oncogene family	U	3.14757	9.07963e-06	endocytosis
23019	CNOT1	CCR4-NOT transcription complex subunit 1	U	2.52978	0.000294541	--
23170	TTLL12	tubulin tyrosine ligase like 12	U	1.91405	0.00153452	--
23196	FAM120A	family with sequence similarity 120A	U	1.86964	0.000458415	--
23203	PMPCA	peptidase, mitochondrial processing alpha subunit	U	3.75342	3.72187e-05	mitochondrial transport, mitochondrion organization
23223	RRP12	ribosomal RNA processing 12 homolog	U	2.52401	1.11022e-16	--
23244	PDS5A	PDS5 cohesin associated factor A	U	3.41934	1.09005e-07	DNA repair, chromosome organization
23344	ESYT1	extended synaptotagmin 1	U	2.02037	1.11022e-16	--
23392	ECPAS	Ecm29 proteasome adaptor and scaffold	U	2.20695	8.52395e-05	--
23450	SF3B3	splicing factor 3b subunit 3	U	2.4179	3.79326e-07	Spliceosome, RNA processing
23451	SF3B1	splicing factor 3b subunit 1	U	2.69346	2.47001e-10	Spliceosome, RNA processing
23474	ETHE1	ETHE1 persulfide dioxygenase	U	2.30863	5.02898e-09	--
23479	ISCU	iron-sulfur cluster assembly enzyme	U	2.22839	5.33519e-09	--
23560	GTPBP4	GTP binding protein 4	U	2.59665	2.80604e-06	RNA processing, Ribosome biogenesis in eukaryotes
23646	PLD3	phospholipase D family member 3	U	2.3738	0.00016518	--
23731	TMEM245	transmembrane protein 245	U	2.03946	0.00123337	--
25824	PRDX5	peroxiredoxin 5	U	2.15242	1.11022e-16	--
25828	TXN2	thioredoxin 2	U	2.1946	2.48823e-12	--
25920	NELFB	negative elongation factor complex member B	U	2.14799	0.000500111	--
25923	ATL3	atlastin GTPase 3	U	2.67603	1.44124e-09	--
26136	TES	testin LIM domain protein	U	2.45269	1.14754e-05	--
26156	RSL1D1	ribosomal L1 domain containing 1	U	2.44581	1.8941e-07	RNA processing
26275	HIBCH	3-hydroxyisobutyryl-CoA hydrolase	U	2.2092	2.42251e-13	--
26354	GNL3	G protein nucleolar 3	U	2.25521	7.95661e-09	chromosome organization, Ribosome biogenesis in eukaryotes
26509	MYOF	myoferlin	U	2.17332	1.11022e-16	--
26589	MRPL46	mitochondrial ribosomal protein L46	U	2.26058	5.80681e-07	mitochondrion organization
26986	PABPC1	poly(A) binding protein cytoplasmic 1	U	2.43567	0.000218797	RNA processing
27068	PPA2	pyrophosphatase (inorganic) 2	U	2.51715	1.05895e-08	--
27247	NFU1	NFU1 iron-sulfur cluster scaffold	U	2.74271	3.93331e-10	--
27292	DIMT1	DIMT1 rRNA methyltransferase and ribosome maturation factor	U	3.57674	6.4794e-07	RNA processing
27335	EIF3K	eukaryotic translation initiation factor 3 subunit K	U	2.28769	0.00018243	--
27339	PRPF19	pre-mRNA processing factor 19	U	2.90089	4.50372e-10	DNA repair, Spliceosome, RNA processing
27350	APOBEC3C	apolipoprotein B mRNA editing enzyme catalytic subunit 3C	U	2.11482	0.000144147	innate immune response
28976	ACAD9	acyl-CoA dehydrogenase family member 9	U	2.36842	2.11466e-11	mitochondrion organization
28985	MCTS1	MCTS1 re-initiation and release factor	U	2.07372	6.62354e-08	--
29085	PHPT1	phosphohistidine phosphatase 1	U	3.25612	8.41407e-10	immune response-activating signal transduction
29766	TMOD3	tropomodulin 3	U	2.60433	0.000642077	--
29789	OLA1	Obg like ATPase 1	U	2.02185	1.07715e-09	--
29880	ALG5	ALG5 dolichyl-phosphate beta-glucosyltransferase	U	1.95172	8.68595e-06	--
29889	GNL2	G protein nucleolar 2	U	3.04185	3.59516e-06	Ribosome biogenesis in eukaryotes
29919	RMC1	regulator of MON1-CCZ1	U	2.45206	3.60122e-05	--
50809	HP1BP3	heterochromatin protein 1 binding protein 3	U	1.96867	3.48174e-07	chromosome organization
50813	COPS7A	COP9 signalosome subunit 7A	U	2.29248	0.000124232	DNA repair, chromosome organization
50999	TMED5	transmembrane p24 trafficking protein 5	U	2.19956	0.000535515	--
51042	ZNF593	zinc finger protein 593	U	2.65144	0.000107153	--
51067	YARS2	tyrosyl-tRNA synthetase 2	U	3.20871	9.35999e-06	mitochondrion organization
51068	NMD3	NMD3 ribosome export adaptor	U	2.85837	1.11022e-16	Ribosome biogenesis in eukaryotes, nuclear export
51097	SCCPDH	saccharopine dehydrogenase (putative)	U	2.41948	2.28324e-06	--
51138	COPS4	COP9 signalosome subunit 4	U	2.22026	2.44114e-08	DNA repair, chromosome organization
51144	HSD17B12	hydroxysteroid 17-beta dehydrogenase 12	U	3.26229	1.11022e-16	Fatty acid metabolism
51154	MRTO4	MRT4 homolog, ribosome maturation factor	U	2.86147	0.0027932	RNA processing, ribosome assembly
51187	RSL24D1	ribosomal L24 domain containing 1	U	3.42755	1.24465e-05	ribosome assembly
51250	C6orf203	chromosome 6 open reading frame 203	U	2.2051	0.000711963	--
51258	MRPL51	mitochondrial ribosomal protein L51	U	2.18977	0.000896823	mitochondrion organization
51491	NOP16	NOP16 nucleolar protein	U	2.82784	9.51149e-06	--
51493	RTCB	RNA 2',3'-cyclic phosphate and 5'-OH ligase	U	2.29143	1.96207e-11	RNA processing
51497	NELFCD	negative elongation factor complex member C/D	U	2.82584	0.000289778	--
51506	UFC1	ubiquitin-fold modifier conjugating enzyme 1	U	3.14929	0.000790329	--
51510	CHMP5	charged multivesicular body protein 5	U	2.56498	0.000709788	chromosome organization
51534	VTA1	vesicle trafficking 1	U	3.18733	0.00115561	--
51605	TRMT6	tRNA methyltransferase 6	U	2.35495	0.000309303	RNA processing
51635	DHRS7	dehydrogenase/reductase 7	U	2.66175	1.11022e-16	--
51639	SF3B6	splicing factor 3b subunit 6	U	2.66726	0.000255004	Spliceosome, RNA processing
51663	ZFR	zinc finger RNA binding protein	U	2.67137	3.1095e-05	--
51808	PHAX	phosphorylated adaptor for RNA export	U	2.18001	0.000974712	RNA transport, nuclear export
54552	GNL3L	G protein nucleolar 3 like	U	2.89294	4.4878e-10	chromosome organization, Ribosome biogenesis in eukaryotes
54884	RETSAT	retinol saturase	U	2.2187	1.61297e-08	--
54947	LPCAT2	lysophosphatidylcholine acyltransferase 2	U	2.63812	2.24824e-05	--
55037	PTCD3	pentatricopeptide repeat domain 3	U	2.3163	0.000289448	mitochondrion organization
55066	PDPR	pyruvate dehydrogenase phosphatase regulatory subunit	U	2.32699	9.2004e-05	--
55201	MAP1S	microtubule associated protein 1S	U	2.44856	9.69356e-07	chromosome organization
55319	TMA16	translation machinery associated 16 homolog	U	2.90632	0.000317058	--
55325	UFSP2	UFM1 specific peptidase 2	U	2.57729	0.000816946	--
55347	ABHD10	abhydrolase domain containing 10	U	2.90723	6.79078e-07	--
55623	THUMPD1	THUMP domain containing 1	U	2.2154	0.00311012	RNA processing
55660	PRPF40A	pre-mRNA processing factor 40 homolog A	U	2.46252	8.0647e-09	Spliceosome, RNA processing
55699	IARS2	isoleucyl-tRNA synthetase 2, mitochondrial	U	2.76017	1.11022e-16	--
55720	TSR1	TSR1 ribosome maturation factor	U	2.68402	1.11022e-16	RNA processing, ribosome assembly
55749	CCAR1	cell division cycle and apoptosis regulator 1	U	2.457	1.48337e-05	RNA processing
55750	AGK	acylglycerol kinase	U	2.26447	0.0046601	--
55832	CAND1	cullin associated and neddylation dissociated 1	U	2.13771	2.78155e-12	--
55847	CISD1	CDGSH iron sulfur domain 1	U	1.9484	0.00578371	--
55852	TEX2	testis expressed 2	U	2.4009	0.000260662	--
55907	CMAS	cytidine monophosphate N-acetylneuraminic acid synthetase	U	2.31325	3.19703e-09	--
56061	UBFD1	ubiquitin family domain containing 1	U	2.94543	0.00296292	--
56902	PNO1	partner of NOB1 homolog	U	2.89851	1.89526e-07	RNA processing
56983	POGLUT1	protein O-glucosyltransferase 1	U	2.16087	6.74919e-05	--
57003	CCDC47	coiled-coil domain containing 47	U	2.98101	2.89393e-05	--
57062	DDX24	DEAD-box helicase 24	U	2.25019	7.80776e-08	--
57130	ATP13A1	ATPase 13A1	U	2.62429	0.00223861	--
57470	LRRC47	leucine rich repeat containing 47	U	2.23028	1.21549e-08	--
57532	NUFIP2	nuclear FMR1 interacting protein 2	U	2.05388	0.000439384	--
60488	MRPS35	mitochondrial ribosomal protein S35	U	2.93137	0.000146696	mitochondrion organization
63875	MRPL17	mitochondrial ribosomal protein L17	U	2.12787	0.00043018	mitochondrion organization
64087	MCCC2	methylcrotonoyl-CoA carboxylase 2	U	2.70094	7.66054e-15	--
64207	IRF2BPL	interferon regulatory factor 2 binding protein like	U	2.75449	8.2481e-06	--
64960	MRPS15	mitochondrial ribosomal protein S15	U	2.24581	0.000223076	mitochondrion organization
64965	MRPS9	mitochondrial ribosomal protein S9	U	2.07505	0.0026897	RNA processing, mitochondrion organization
64969	MRPS5	mitochondrial ribosomal protein S5	U	3.14099	8.17348e-05	mitochondrion organization
64975	MRPL41	mitochondrial ribosomal protein L41	U	2.38939	0.000179291	mitochondrion organization
65008	MRPL1	mitochondrial ribosomal protein L1	U	2.43496	1.27842e-12	RNA processing, mitochondrion organization
79009	DDX50	DExD-box helicase 50	U	2.03587	0.000370882	--
79084	WDR77	WD repeat domain 77	U	2.38848	6.25178e-05	RNA processing
79587	CARS2	cysteinyl-tRNA synthetase 2, mitochondrial	U	3.22469	2.06138e-05	--
79590	MRPL24	mitochondrial ribosomal protein L24	U	3.41454	0.000121914	mitochondrion organization
79709	COLGALT1	collagen beta(1-O)galactosyltransferase 1	U	1.88293	1.85896e-08	--
79716	NPEPL1	aminopeptidase like 1	U	2.053	0.00130048	--
79784	MYH14	myosin heavy chain 14	U	3.10141	0.000225012	mitochondrion organization
79896	THNSL1	threonine synthase like 1	U	2.2755	6.26495e-05	--
80279	CDK5RAP3	CDK5 regulatory subunit associated protein 3	U	1.91004	6.08015e-06	--
80895	ILKAP	ILK associated serine/threonine phosphatase	U	2.35397	0.00133339	integrin-mediated signaling pathway
81889	FAHD1	fumarylacetoacetate hydrolase domain containing 1	U	2.00591	2.5744e-06	--
81892	SLIRP	SRA stem-loop interacting RNA binding protein	U	2.30283	4.56188e-08	mitochondrion organization
81929	SEH1L	SEH1 like nucleoporin	U	2.06188	0.000121382	chromosome organization, RNA transport, nuclear export
83442	SH3BGRL3	SH3 domain binding glutamate rich protein like 3	U	2.64792	8.86596e-11	--
84081	NSRP1	nuclear speckle splicing regulatory protein 1	U	2.27535	0.0012225	RNA processing
84284	NTPCR	nucleoside-triphosphatase, cancer-related	U	2.68719	2.10279e-05	--
84298	LLPH	LLP homolog, long-term synaptic facilitation factor	U	2.90198	9.40384e-06	--
84340	GFM2	G elongation factor mitochondrial 2	U	2.05121	0.000417258	mitochondrion organization
84681	HINT2	histidine triad nucleotide binding protein 2	U	3.5444	3.99408e-06	--
84816	RTN4IP1	reticulon 4 interacting protein 1	U	1.98872	0.000225736	--
85476	GFM1	G elongation factor mitochondrial 1	U	2.44461	2.50884e-08	mitochondrion organization
85477	SCIN	scinderin	U	3.09534	8.79077e-06	--
87178	PNPT1	polyribonucleotide nucleotidyltransferase 1	U	2.19728	3.36125e-08	RNA processing, RNA transport, mitochondrial transport, mitochondrion organization
91289	LMF2	lipase maturation factor 2	U	2.52177	0.000326039	--
91647	ATPAF2	ATP synthase mitochondrial F1 complex assembly factor 2	U	1.93	0.000180475	--
92259	MRPS36	mitochondrial ribosomal protein S36	U	2.70566	2.47848e-06	mitochondrion organization
92399	MRRF	mitochondrial ribosome recycling factor	U	2.33463	4.45042e-10	mitochondrion organization
92906	HNRNPLL	heterogeneous nuclear ribonucleoprotein L like	U	2.8007	1.28723e-08	RNA processing
113146	AHNAK2	AHNAK nucleoprotein 2	U	2.2961	7.18237e-07	--
114049	BUD23	BUD23 rRNA methyltransferase and ribosome maturation factor	U	3.92669	6.46112e-05	chromosome organization, RNA processing
121457	IKBIP	IKBKB interacting protein	U	1.93928	0.00141482	--
133686	NADK2	NAD kinase 2, mitochondrial	U	2.63046	1.11022e-16	--
140890	SREK1	splicing regulatory glutamic acid and lysine rich protein 1	U	1.83124	0.000215569	RNA processing
142940	TRUB1	TruB pseudouridine synthase family member 1	U	2.53861	0.000672865	RNA processing
201626	PDE12	phosphodiesterase 12	U	2.55641	1.29846e-05	RNA processing
203068	TUBB	tubulin beta class I	U	2.84994	2.74032e-09	innate immune response
219402	MTIF3	mitochondrial translational initiation factor 3	U	2.35837	0.0041806	mitochondrion organization
220988	HNRNPA3	heterogeneous nuclear ribonucleoprotein A3	U	3.08504	1.42579e-08	Spliceosome, RNA processing, RNA transport
221294	NT5DC1	5'-nucleotidase domain containing 1	U	2.39111	8.17789e-06	--
222229	LRWD1	leucine rich repeats and WD repeat domain containing 1	U	2.56862	1.1155e-05	chromosome organization
283377	SPRYD4	SPRY domain containing 4	U	2.61529	1.30463e-06	--
283742	FAM98B	family with sequence similarity 98 member B	U	3.02189	1.12302e-10	RNA processing
23	ABCF1	ATP binding cassette subfamily F member 1	D	-2.5748	6.49872e-11	--
48	ACO1	aconitase 1	D	-2.16072	0.00247389	--
52	ACP1	acid phosphatase 1	D	-2.03053	0.000838194	--
102	ADAM10	ADAM metallopeptidase domain 10	D	-2.05783	0.00177636	integrin-mediated signaling pathway
103	ADAR	adenosine deaminase RNA specific	D	-2.82489	0.000403259	RNA processing, nuclear export, nuclear import, innate immune response, cytokine-mediated signaling pathway
120	ADD3	adducin 3	D	-2.17856	3.33067e-16	--
146	ADRA1D	adrenoceptor alpha 1D	D	-2.92651	0.000169666	--
160	AP2A1	adaptor related protein complex 2 subunit alpha 1	D	-2.46987	1.70379e-09	endocytosis
161	AP2A2	adaptor related protein complex 2 subunit alpha 2	D	-2.52015	0.000120551	endocytosis
163	AP2B1	adaptor related protein complex 2 subunit beta 1	D	-2.0954	5.68784e-07	endocytosis
311	ANXA11	annexin A11	D	-2.22007	0.000611141	endocytosis
387	RHOA	ras homolog family member A	D	-1.96633	0.00064577	nuclear import, regulation of small GTPase mediated signal transduction
392	ARHGAP1	Rho GTPase activating protein 1	D	-2.09544	0.00216965	regulation of small GTPase mediated signal transduction
445	ASS1	argininosuccinate synthase 1	D	-2.21041	0.000202696	innate immune response
493	ATP2B4	ATPase plasma membrane Ca2+ transporting 4	D	-2.39791	1.37187e-10	--
682	BSG	basigin (Ok blood group)	D	-2.71168	2.10479e-06	--
716	C1S	complement C1s	D	-2.508	7.37501e-07	innate immune response
800	CALD1	caldesmon 1	D	-2.45109	1.11022e-16	--
874	CBR3	carbonyl reductase 3	D	-2.26375	0.00436684	--
960	CD44	CD44 molecule (Indian blood group)	D	-2.57191	4.66373e-08	innate immune response, cytokine-mediated signaling pathway
966	CD59	CD59 molecule (CD59 blood group)	D	-2.21491	0.000735285	--
977	CD151	CD151 molecule (Raph blood group)	D	-2.31284	0.0012395	--
989	SEPTIN7	septin 7	D	-2.67136	1.11022e-16	--
1012	CDH13	cadherin 13	D	-2.65931	0.00235874	--
1075	CTSC	cathepsin C	D	-2.71883	1.13067e-06	Lysosome
1104	RCC1	regulator of chromosome condensation 1	D	-4.28957	0.00017086	--
1211	CLTA	clathrin light chain A	D	-2.63269	2.64321e-09	endocytosis, Lysosome
1277	COL1A1	collagen type I alpha 1 chain	D	-3.17606	1.11022e-16	--
1281	COL3A1	collagen type III alpha 1 chain	D	-2.8182	1.11022e-16	integrin-mediated signaling pathway, regulation of small GTPase mediated signal transduction, regulation of Ras protein signal t...
1289	COL5A1	collagen type V alpha 1 chain	D	-2.4839	9.54792e-15	--
1290	COL5A2	collagen type V alpha 2 chain	D	-2.71609	1.51563e-07	--
1301	COL11A1	collagen type XI alpha 1 chain	D	-3.31902	0.00445949	--
1303	COL12A1	collagen type XII alpha 1 chain	D	-2.38482	1.11022e-16	--
1306	COL15A1	collagen type XV alpha 1 chain	D	-2.70642	1.45534e-05	--
1307	COL16A1	collagen type XVI alpha 1 chain	D	-2.93336	2.72424e-11	integrin-mediated signaling pathway
1371	CPOX	coproporphyrinogen oxidase	D	-1.93655	4.47739e-07	--
1460	CSNK2B	casein kinase 2 beta	D	-2.33372	9.43509e-05	Ribosome biogenesis in eukaryotes, cytokine-mediated signaling pathway
1466	CSRP2	cysteine and glycine rich protein 2	D	-3.70139	2.97177e-07	--
1513	CTSK	cathepsin K	D	-2.58572	1.20586e-06	Lysosome, mitochondrial transport, mitochondrion organization, immune response-activating signal transduction, innate immune res...
1611	DAP	death associated protein	D	-3.49131	6.50147e-05	--
1627	DBN1	drebrin 1	D	-2.23918	6.08233e-09	--
1656	DDX6	DEAD-box helicase 6	D	-2.66649	5.77163e-08	--
1718	DHCR24	24-dehydrocholesterol reductase	D	-2.61301	0.0031691	--
1785	DNM2	dynamin 2	D	-2.11123	4.36012e-07	endocytosis, mitochondrion organization, regulation of small GTPase mediated signal transduction, regulation of Ras protein sign...
1793	DOCK1	dedicator of cytokinesis 1	D	-2.89666	8.12795e-07	integrin-mediated signaling pathway, endocytosis, immune response-activating signal transduction
1809	DPYSL3	dihydropyrimidinase like 3	D	-2.31204	8.32303e-11	--
1933	EEF1B2	eukaryotic translation elongation factor 1 beta 2	D	-2.58518	1.11022e-16	--
1967	EIF2B1	eukaryotic translation initiation factor 2B subunit alpha	D	-2.62738	0.000194283	--
1975	EIF4B	eukaryotic translation initiation factor 4B	D	-2.12908	1.2077e-12	--
2037	EPB41L2	erythrocyte membrane protein band 4.1 like 2	D	-1.97188	7.53617e-08	--
2130	EWSR1	EWS RNA binding protein 1	D	-2.84814	5.38116e-09	--
2192	FBLN1	fibulin 1	D	-3.98813	1.11022e-16	integrin-mediated signaling pathway
2200	FBN1	fibrillin 1	D	-2.23647	4.07271e-11	--
2237	FEN1	flap structure-specific endonuclease 1	D	-3.33448	4.46469e-09	DNA replication, DNA repair, chromosome organization
2273	FHL1	four and a half LIM domains 1	D	-3.11176	2.06822e-06	--
2280	FKBP1A	FKBP prolyl isomerase 1A	D	-2.19724	0.000125763	cytokine-mediated signaling pathway
2316	FLNA	filamin A	D	-2.51498	1.11022e-16	nuclear import, integrin-mediated signaling pathway
2317	FLNB	filamin B	D	-2.22088	1.08546e-10	--
2335	FN1	fibronectin 1	D	-2.50182	1.11022e-16	--
2475	MTOR	mechanistic target of rapamycin kinase	D	-2.7238	4.78424e-06	DNA repair, nuclear import
2664	GDI1	GDP dissociation inhibitor 1	D	-2.16047	2.33918e-05	regulation of small GTPase mediated signal transduction
2665	GDI2	GDP dissociation inhibitor 2	D	-2.69629	6.2601e-12	regulation of small GTPase mediated signal transduction
2771	GNAI2	G protein subunit alpha i2	D	-2.53886	0.000652513	--
2778	GNAS	GNAS complex locus	D	-2.58507	0.00168984	--
2947	GSTM3	glutathione S-transferase mu 3	D	-2.16681	5.60847e-08	--
3065	HDAC1	histone deacetylase 1	D	-2.15474	1.60024e-05	Cell cycle, chromosome organization
3069	HDLBP	high density lipoprotein binding protein	D	-2.55864	1.11022e-16	--
3073	HEXA	hexosaminidase subunit alpha	D	-4.25533	0.000189988	Lysosome
3099	HK2	hexokinase 2	D	-2.45011	0.000428772	mitochondrial transport, mitochondrion organization, Glycolysis / Gluconeogenesis
3150	HMGN1	high mobility group nucleosome binding domain 1	D	-2.26981	0.000221135	DNA repair, chromosome organization
3151	HMGN2	high mobility group nucleosomal binding domain 2	D	-1.97076	0.000735432	--
3178	HNRNPA1	heterogeneous nuclear ribonucleoprotein A1	D	-2.73567	8.78173e-06	chromosome organization, Spliceosome, RNA processing, RNA transport, nuclear export, nuclear import
3185	HNRNPF	heterogeneous nuclear ribonucleoprotein F	D	-2.81062	2.08167e-12	RNA processing
3190	HNRNPK	heterogeneous nuclear ribonucleoprotein K	D	-2.13703	1.11022e-16	Spliceosome, RNA processing, endocytosis
3295	HSD17B4	hydroxysteroid 17-beta dehydrogenase 4	D	-3.01817	1.11022e-16	--
3339	HSPG2	heparan sulfate proteoglycan 2	D	-2.20289	0.000567987	--
3383	ICAM1	intercellular adhesion molecule 1	D	-1.94734	0.000488047	innate immune response, cytokine-mediated signaling pathway
3611	ILK	integrin linked kinase	D	-2.25053	7.05278e-09	integrin-mediated signaling pathway
3707	ITPKB	inositol-trisphosphate 3-kinase B	D	-2.15683	4.30696e-07	regulation of small GTPase mediated signal transduction, regulation of Ras protein signal transduction
3710	ITPR3	inositol 1,4,5-trisphosphate receptor type 3	D	-2.04066	0.00203554	--
3910	LAMA4	laminin subunit alpha 4	D	-2.20796	1.47825e-05	--
3925	STMN1	stathmin 1	D	-2.34567	0.00226482	--
3958	LGALS3	galectin 3	D	-2.10499	2.6229e-08	RNA processing, endocytosis, immune response-activating signal transduction, innate immune response
4001	LMNB1	lamin B1	D	-2.3408	0.031416	--
4035	LRP1	LDL receptor related protein 1	D	-2.27314	1.11022e-16	endocytosis
4043	LRPAP1	LDL receptor related protein associated protein 1	D	-1.96607	9.71434e-06	endocytosis
4141	MARS	methionyl-tRNA synthetase	D	-2.11921	2.62089e-11	--
4171	MCM2	minichromosome maintenance complex component 2	D	-2.9904	8.27116e-13	Cell cycle, DNA replication, chromosome organization
4172	MCM3	minichromosome maintenance complex component 3	D	-2.34044	3.76994e-06	Cell cycle, DNA replication, chromosome organization
4173	MCM4	minichromosome maintenance complex component 4	D	-2.94381	7.46991e-12	Cell cycle, DNA replication, chromosome organization
4174	MCM5	minichromosome maintenance complex component 5	D	-2.65022	6.5283e-07	Cell cycle, DNA replication, chromosome organization
4175	MCM6	minichromosome maintenance complex component 6	D	-2.11478	3.61964e-06	Cell cycle, DNA replication, chromosome organization
4176	MCM7	minichromosome maintenance complex component 7	D	-3.61569	4.79636e-07	Cell cycle, DNA replication, chromosome organization
4313	MMP2	matrix metallopeptidase 2	D	-2.02528	6.52082e-10	innate immune response
4436	MSH2	mutS homolog 2	D	-3.06386	1.88963e-05	DNA repair, chromosome organization
4522	MTHFD1	methylenetetrahydrofolate dehydrogenase, cyclohydrolase and formyltetrahydrofolate synthetase 1	D	-2.12949	6.89723e-07	--
4638	MYLK	myosin light chain kinase	D	-2.53699	1.11022e-16	--
4641	MYO1C	myosin IC	D	-2.64798	4.75934e-09	RNA transport, endocytosis, immune response-activating signal transduction
4676	NAP1L4	nucleosome assembly protein 1 like 4	D	-3.48481	0.00049668	chromosome organization
4678	NASP	nuclear autoantigenic sperm protein	D	-2.43287	5.29421e-12	chromosome organization
4733	DRG1	developmentally regulated GTP binding protein 1	D	-2.62839	4.43884e-05	--
4735	SEPTIN2	septin 2	D	-2.60354	1.11022e-16	--
4758	NEU1	neuraminidase 1	D	-2.03969	0.00043852	Lysosome
4784	NFIX	nuclear factor I X	D	-2.07368	0.000116385	--
4836	NMT1	N-myristoyltransferase 1	D	-2.87827	6.50965e-05	mitochondrial transport, mitochondrion organization
4904	YBX1	Y-box binding protein 1	D	-2.72145	6.2208e-07	RNA processing
4921	DDR2	discoidin domain receptor tyrosine kinase 2	D	-2.53273	1.37075e-05	--
5007	OSBP	oxysterol binding protein	D	-2.29489	0.000240616	--
5066	PAM	peptidylglycine alpha-amidating monooxygenase	D	-2.07948	0.000306844	chromosome organization
5176	SERPINF1	serpin family F member 1	D	-3.97167	3.5738e-07	--
5184	PEPD	peptidase D	D	-2.1212	1.84251e-06	--
5297	PI4KA	phosphatidylinositol 4-kinase alpha	D	-2.43693	0.000794731	--
5329	PLAUR	plasminogen activator, urokinase receptor	D	-2.5673	0.00115019	mitochondrion organization
5351	PLOD1	procollagen-lysine,2-oxoglutarate 5-dioxygenase 1	D	-2.33719	6.21697e-10	--
5437	POLR2H	RNA polymerase II subunit H	D	-2.86893	2.02144e-05	DNA repair, RNA processing
5464	PPA1	pyrophosphatase (inorganic) 1	D	-2.56868	1.72307e-13	--
5605	MAP2K2	mitogen-activated protein kinase kinase 2	D	-2.7264	0.000793993	RNA processing
5660	PSAP	prosaposin	D	-2.21802	0.000183338	Lysosome
5754	PTK7	protein tyrosine kinase 7 (inactive)	D	-2.063	1.66331e-10	--
5757	PTMA	prothymosin alpha	D	-4.57218	4.85981e-05	chromosome organization
5763	PTMS	parathymosin	D	-2.32843	9.75764e-05	--
5786	PTPRA	protein tyrosine phosphatase receptor type A	D	-1.96881	0.000588463	--
5831	PYCR1	pyrroline-5-carboxylate reductase 1	D	-2.30386	3.28094e-05	--
5833	PCYT2	phosphate cytidylyltransferase 2, ethanolamine	D	-2.24232	0.000762362	--
5928	RBBP4	RB binding protein 4, chromatin remodeling factor	D	-2.44377	0.000168778	chromosome organization
5954	RCN1	reticulocalbin 1	D	-2.61145	1.11022e-16	--
5955	RCN2	reticulocalbin 2	D	-2.03561	2.40219e-05	--
5965	RECQL	RecQ like helicase	D	-2.50035	6.4182e-13	DNA repair, chromosome organization
6059	ABCE1	ATP binding cassette subfamily E member 1	D	-2.18656	5.15265e-07	nuclear export
6122	RPL3	ribosomal protein L3	D	-2.93458	1.96001e-09	RNA processing, ribosome assembly
6125	RPL5	ribosomal protein L5	D	-2.40204	1.63358e-08	RNA processing, ribosome assembly
6128	RPL6	ribosomal protein L6	D	-3.11562	1.04138e-06	RNA processing, ribosome assembly
6132	RPL8	ribosomal protein L8	D	-2.69704	1.28972e-05	RNA processing
6134	RPL10	ribosomal protein L10	D	-3.2369	3.04602e-07	RNA processing, ribosome assembly
6137	RPL13	ribosomal protein L13	D	-2.7447	0.000648892	RNA processing
6156	RPL30	ribosomal protein L30	D	-4.16731	5.98348e-08	RNA processing
6175	RPLP0	ribosomal protein lateral stalk subunit P0	D	-2.96235	1.11022e-16	RNA processing
6181	RPLP2	ribosomal protein lateral stalk subunit P2	D	-2.47471	8.95122e-09	RNA processing
6193	RPS5	ribosomal protein S5	D	-1.97026	1.51133e-07	RNA processing, ribosome assembly
6203	RPS9	ribosomal protein S9	D	-2.61997	0.000263733	RNA processing
6206	RPS12	ribosomal protein S12	D	-2.83392	1.23871e-07	RNA processing
6209	RPS15	ribosomal protein S15	D	-2.38248	0.000411222	RNA processing, ribosome assembly, nuclear export
6210	RPS15A	ribosomal protein S15a	D	-2.17691	0.00039766	RNA processing
6218	RPS17	ribosomal protein S17	D	-2.13049	1.73047e-06	RNA processing, ribosome assembly
6222	RPS18	ribosomal protein S18	D	-3.6314	6.14003e-06	RNA processing
6230	RPS25	ribosomal protein S25	D	-2.14194	0.00125759	RNA processing
6238	RRBP1	ribosome binding protein 1	D	-2.62594	1.11022e-16	--
6251	RSU1	Ras suppressor protein 1	D	-2.42363	8.66642e-09	--
6284	S100A13	S100 calcium binding protein A13	D	-2.10941	0.00147975	--
6294	SAFB	scaffold attachment factor B	D	-2.99049	0.00146571	chromosome organization
6418	SET	SET nuclear proto-oncogene	D	-1.98985	0.00135229	chromosome organization
6432	SRSF7	serine and arginine rich splicing factor 7	D	-2.34073	0.000992668	Spliceosome, RNA processing, RNA transport, nuclear export
6453	ITSN1	intersectin 1	D	-2.30239	3.20726e-05	endocytosis, regulation of small GTPase mediated signal transduction, regulation of Ras protein signal transduction
6499	SKIV2L	Ski2 like RNA helicase	D	-2.56311	3.92159e-06	--
6510	SLC1A5	solute carrier family 1 member 5	D	-2.26316	0.000445883	--
6634	SNRPD3	small nuclear ribonucleoprotein D3 polypeptide	D	-2.5509	0.000355042	Spliceosome, RNA processing, nuclear import
6642	SNX1	sorting nexin 1	D	-2.94476	0.000205719	endocytosis
6709	SPTAN1	spectrin alpha, non-erythrocytic 1	D	-2.21876	1.11022e-16	--
6711	SPTBN1	spectrin beta, non-erythrocytic 1	D	-2.42103	1.11022e-16	nuclear import
6778	STAT6	signal transducer and activator of transcription 6	D	-2.71917	0.00189961	cytokine-mediated signaling pathway
6780	STAU1	staufen double-stranded RNA binding protein 1	D	-2.19021	1.1177e-05	--
6812	STXBP1	syntaxin binding protein 1	D	-2.65744	5.16831e-05	--
6888	TALDO1	transaldolase 1	D	-2.18134	2.65336e-05	--
7011	TEP1	telomerase associated protein 1	D	-2.06315	0.000129036	chromosome organization
7057	THBS1	thrombospondin 1	D	-2.40998	1.11022e-16	endocytosis
7077	TIMP2	TIMP metallopeptidase inhibitor 2	D	-2.2469	5.78048e-05	regulation of small GTPase mediated signal transduction, regulation of Ras protein signal transduction
7082	TJP1	tight junction protein 1	D	-2.25408	1.51456e-08	--
7112	TMPO	thymopoietin	D	-2.31263	1.91441e-09	--
7114	TMSB4X	thymosin beta 4 X-linked	D	-2.65996	0.000285188	--
7145	TNS1	tensin 1	D	-2.65961	9.05594e-07	--
7148	TNXB	tenascin XB	D	-3.07638	3.34843e-13	--
7155	TOP2B	DNA topoisomerase II beta	D	-2.55643	2.1584e-06	chromosome organization
7158	TP53BP1	tumor protein p53 binding protein 1	D	-1.9917	1.85082e-05	DNA repair
7204	TRIO	trio Rho guanine nucleotide exchange factor	D	-1.96841	3.40989e-06	regulation of small GTPase mediated signal transduction, regulation of Ras protein signal transduction
7296	TXNRD1	thioredoxin reductase 1	D	-2.05051	6.95439e-05	--
7311	UBA52	ubiquitin A-52 residue ribosomal protein fusion product 1	D	-2.0176	0.000472948	DNA repair, chromosome organization, RNA processing, immune response-activating signal transduction, innate immune response, cyt...
7332	UBE2L3	ubiquitin conjugating enzyme E2 L3	D	-1.96995	0.000140539	mitochondrial transport, mitochondrion organization
7343	UBTF	upstream binding transcription factor	D	-2.13892	3.52492e-06	--
7373	COL14A1	collagen type XIV alpha 1 chain	D	-3.7271	6.97974e-06	--
7402	UTRN	utrophin	D	-2.3571	1.11022e-16	--
7407	VARS	valyl-tRNA synthetase	D	-2.4806	1.01482e-09	--
7536	SF1	splicing factor 1	D	-3.39887	1.16573e-14	RNA processing
7913	DEK	DEK proto-oncogene	D	-2.51577	1.23567e-09	DNA repair, chromosome organization
7922	SLC39A7	solute carrier family 39 member 7	D	-2.02792	0.00486491	--
8087	FXR1	FMR1 autosomal homolog 1	D	-2.39763	2.81599e-07	--
8239	USP9X	ubiquitin specific peptidase 9 X-linked	D	-2.03426	2.0194e-05	--
8260	NAA10	N(alpha)-acetyltransferase 10, NatA catalytic subunit	D	-2.35026	0.00162559	chromosome organization
8452	CUL3	cullin 3	D	-2.62748	4.76314e-08	chromosome organization, integrin-mediated signaling pathway, regulation of small GTPase mediated signal transduction, regulatio...
8672	EIF4G3	eukaryotic translation initiation factor 4 gamma 3	D	-1.98136	9.00161e-08	--
8729	GBF1	golgi brefeldin A resistant guanine nucleotide exchange factor 1	D	-2.51733	0.000397845	regulation of small GTPase mediated signal transduction, regulation of Ras protein signal transduction
8761	PABPC4	poly(A) binding protein cytoplasmic 4	D	-2.6017	5.49917e-08	RNA processing
8775	NAPA	NSF attachment protein alpha	D	-2.18927	0.0015147	--
8776	MTMR1	myotubularin related protein 1	D	-2.5033	0.000141274	--
8815	BANF1	barrier to autointegration factor 1	D	-3.26796	7.60897e-06	--
8826	IQGAP1	IQ motif containing GTPase activating protein 1	D	-2.46861	1.11022e-16	--
8891	EIF2B3	eukaryotic translation initiation factor 2B subunit gamma	D	-1.90591	0.000554509	--
8895	CPNE3	copine 3	D	-1.85436	0.00284502	--
8904	CPNE1	copine 1	D	-1.93621	0.00674843	cytokine-mediated signaling pathway
8907	AP1M1	adaptor related protein complex 1 subunit mu 1	D	-1.89799	0.000293805	Lysosome
8971	H1FX	H1 histone family member X	D	-2.48823	1.10493e-05	chromosome organization
8985	PLOD3	procollagen-lysine,2-oxoglutarate 5-dioxygenase 3	D	-2.18201	0.00173046	--
9043	SPAG9	sperm associated antigen 9	D	-2.77251	0.00146895	--
9135	RABEP1	rabaptin, RAB GTPase binding effector protein 1	D	-2.87274	0.000296535	endocytosis
9183	ZW10	zw10 kinetochore protein	D	-2.49643	0.00116794	chromosome organization
9221	NOLC1	nucleolar and coiled-body phosphoprotein 1	D	-2.26978	0.00031531	RNA processing
9260	PDLIM7	PDZ and LIM domain 7	D	-2.86596	5.37044e-11	endocytosis
9351	SLC9A3R2	SLC9A3 regulator 2	D	-2.22232	0.00204105	--
9375	TM9SF2	transmembrane 9 superfamily member 2	D	-2.90786	0.00530825	--
9444	QKI	QKI, KH domain containing RNA binding	D	-3.34227	2.00298e-07	RNA processing, RNA transport
9513	FXR2	FMR1 autosomal homolog 2	D	-2.25191	9.64794e-05	--
9537	TP53I11	tumor protein p53 inducible protein 11	D	-2.39075	0.00104837	--
9631	NUP155	nucleoporin 155	D	-2.48665	0.000155836	chromosome organization, RNA transport, nuclear export, nuclear import
9652	TTC37	tetratricopeptide repeat domain 37	D	-2.42123	4.79741e-06	--
9669	EIF5B	eukaryotic translation initiation factor 5B	D	-2.7036	8.18234e-14	--
9689	BZW1	basic leucine zipper and W2 domains 1	D	-1.94813	0.000337117	--
9775	EIF4A3	eukaryotic translation initiation factor 4A3	D	-2.34933	1.7365e-05	Spliceosome, RNA processing, RNA transport, nuclear export
9784	SNX17	sorting nexin 17	D	-2.01491	0.000644564	endocytosis
9789	SPCS2	signal peptidase complex subunit 2	D	-2.28994	0.00263512	--
9908	G3BP2	G3BP stress granule assembly factor 2	D	-2.32425	5.48562e-05	RNA transport, nuclear import
9919	SEC16A	SEC16 homolog A, endoplasmic reticulum export factor	D	-2.02168	0.00146545	--
9978	RBX1	ring-box 1	D	-2.62611	1.46346e-07	Cell cycle, DNA repair, chromosome organization
9984	THOC1	THO complex 1	D	-2.30715	0.00253047	Spliceosome, RNA processing, RNA transport, nuclear export
9987	HNRNPDL	heterogeneous nuclear ribonucleoprotein D like	D	-2.50661	1.22965e-09	RNA processing
10095	ARPC1B	actin related protein 2/3 complex subunit 1B	D	-3.17563	0.000793368	endocytosis, immune response-activating signal transduction
10146	G3BP1	G3BP stress granule assembly factor 1	D	-2.20437	3.17249e-10	chromosome organization
10154	PLXNC1	plexin C1	D	-2.16883	0.000398059	--
10160	FARP1	FERM, ARH/RhoGEF and pleckstrin domain protein 1	D	-2.28448	4.86074e-09	regulation of small GTPase mediated signal transduction, regulation of Ras protein signal transduction
10174	SORBS3	sorbin and SH3 domain containing 3	D	-2.75716	1.30262e-09	--
10189	ALYREF	Aly/REF export factor	D	-2.94413	0.00017422	Spliceosome, RNA processing, RNA transport, nuclear export
10212	DDX39A	DExD-box helicase 39A	D	-2.34692	3.27177e-05	RNA processing, RNA transport, nuclear export
10236	HNRNPR	heterogeneous nuclear ribonucleoprotein R	D	-3.13596	9.40872e-10	RNA processing
10335	MRVI1	murine retrovirus integration site 1 homolog	D	-1.9281	0.000326017	--
10379	IRF9	interferon regulatory factor 9	D	-1.89272	0.000741914	innate immune response, cytokine-mediated signaling pathway
10404	CPQ	carboxypeptidase Q	D	-3.98277	7.48643e-06	--
10409	BASP1	brain abundant membrane attached signal protein 1	D	-2.78453	1.11022e-16	--
10413	YAP1	Yes associated protein 1	D	-2.35702	4.18841e-05	--
10491	CRTAP	cartilage associated protein	D	-2.2637	0.00043669	--
10514	MYBBP1A	MYB binding protein 1a	D	-2.60571	0.000777747	--
10536	P3H3	prolyl 3-hydroxylase 3	D	-2.19134	7.57773e-10	--
10558	SPTLC1	serine palmitoyltransferase long chain base subunit 1	D	-2.4539	2.83715e-06	--
10594	PRPF8	pre-mRNA processing factor 8	D	-2.17453	4.19681e-06	Spliceosome, RNA processing
10643	IGF2BP3	insulin like growth factor 2 mRNA binding protein 3	D	-2.93771	7.63444e-06	RNA transport
10644	IGF2BP2	insulin like growth factor 2 mRNA binding protein 2	D	-3.00623	0.000107457	RNA transport
10763	NES	nestin	D	-2.2114	1.11022e-16	--
10801	SEPTIN9	septin 9	D	-2.42468	1.11022e-16	--
10910	SUGT1	SGT1 homolog, MIS12 kinetochore complex assembly cochaperone	D	-2.20224	9.07835e-06	--
10954	PDIA5	protein disulfide isomerase family A member 5	D	-3.22438	1.77975e-06	--
10960	LMAN2	lectin, mannose binding 2	D	-2.83515	3.02041e-06	endocytosis
10979	FERMT2	fermitin family member 2	D	-2.18561	1.11022e-16	integrin-mediated signaling pathway
10985	GCN1	GCN1 activator of EIF2AK4	D	-2.10112	1.53295e-06	--
11078	TRIOBP	TRIO and F-actin binding protein	D	-2.80293	5.73564e-05	--
11079	RER1	retention in endoplasmic reticulum sorting receptor 1	D	-1.98519	0.00216862	--
11117	EMILIN1	elastin microfibril interfacer 1	D	-2.77365	1.74889e-10	--
11127	KIF3A	kinesin family member 3A	D	-2.96482	2.40135e-05	endocytosis
11160	ERLIN2	ER lipid raft associated 2	D	-2.54814	0.00692489	--
11168	PSIP1	PC4 and SFRS1 interacting protein 1	D	-2.30396	3.04018e-08	RNA processing
11196	SEC23IP	SEC23 interacting protein	D	-2.12666	5.969e-06	--
11328	FKBP9	FKBP prolyl isomerase 9	D	-2.20074	3.55271e-15	--
11332	ACOT7	acyl-CoA thioesterase 7	D	-2.87031	4.05026e-05	--
11335	CBX3	chromobox 3	D	-2.14976	8.77661e-06	chromosome organization
11336	EXOC3	exocyst complex component 3	D	-2.31429	7.17441e-05	--
22828	SCAF8	SR-related CTD associated factor 8	D	-2.01346	0.000507452	RNA processing
22848	AAK1	AP2 associated kinase 1	D	-2.10911	0.000300925	endocytosis
22874	PLEKHA6	pleckstrin homology domain containing A6	D	-2.66682	1.5148e-05	--
22880	MORC2	MORC family CW-type zinc finger 2	D	-2.75759	7.47192e-05	--
22913	RALY	RALY heterogeneous nuclear ribonucleoprotein	D	-3.05521	0.000909837	RNA processing
23022	PALLD	palladin, cytoskeletal associated protein	D	-2.37216	1.66533e-15	--
23047	PDS5B	PDS5 cohesin associated factor B	D	-2.23637	0.000663497	DNA repair, chromosome organization
23075	SWAP70	switching B cell complex subunit SWAP70	D	-2.22147	2.63607e-08	--
23085	ERC1	ELKS/RAB6-interacting/CAST family member 1	D	-2.48545	2.19805e-10	--
23164	MPRIP	myosin phosphatase Rho interacting protein	D	-2.16312	5.80724e-12	--
23173	METAP1	methionyl aminopeptidase 1	D	-2.01724	0.00012217	--
23180	RFTN1	raftlin, lipid raft linker 1	D	-1.97651	5.282e-07	RNA transport, immune response-activating signal transduction, innate immune response
23184	MESD	mesoderm development LRP chaperone	D	-3.72913	4.08596e-07	--
23187	PHLDB1	pleckstrin homology like domain family B member 1	D	-2.42033	0.000247333	--
23215	PRRC2C	proline rich coiled-coil 2C	D	-3.46981	2.50639e-05	--
23233	EXOC6B	exocyst complex component 6B	D	-2.2012	0.000136416	--
23255	MTCL1	microtubule crosslinking factor 1	D	-1.92569	0.000187308	--
23265	EXOC7	exocyst complex component 7	D	-2.90529	4.03109e-07	--
23307	FKBP15	FKBP prolyl isomerase 15	D	-2.19576	7.51264e-06	endocytosis
23339	VPS39	VPS39 subunit of HOPS complex	D	-2.2425	0.000546949	--
23367	LARP1	La ribonucleoprotein domain family member 1	D	-2.16701	4.59394e-05	--
23371	TNS2	tensin 2	D	-2.25179	0.00162325	--
23398	PPWD1	peptidylprolyl isomerase domain and WD repeat containing 1	D	-2.97025	3.8093e-05	RNA processing
23468	CBX5	chromobox 5	D	-2.47335	0.000733029	--
23527	ACAP2	ArfGAP with coiled-coil, ankyrin repeat and PH domains 2	D	-2.22377	7.37497e-06	--
23576	DDAH1	dimethylarginine dimethylaminohydrolase 1	D	-2.4683	1.48311e-05	--
23580	CDC42EP4	CDC42 effector protein 4	D	-2.7364	2.13865e-05	--
23780	APOL2	apolipoprotein L2	D	-2.05383	0.000532403	--
24148	PRPF6	pre-mRNA processing factor 6	D	-2.15216	0.00250037	Spliceosome, RNA processing
25796	PGLS	6-phosphogluconolactonase	D	-2.45638	0.000197233	--
25802	LMOD1	leiomodin 1	D	-3.24433	4.34307e-06	--
25939	SAMHD1	SAM and HD domain containing deoxynucleoside triphosphate triphosphohydrolase 1	D	-2.54315	1.44329e-15	innate immune response, cytokine-mediated signaling pathway
25959	KANK2	KN motif and ankyrin repeat domains 2	D	-2.84334	3.63452e-10	--
26000	TBC1D10B	TBC1 domain family member 10B	D	-2.47776	0.00012241	--
26010	SPATS2L	spermatogenesis associated serine rich 2 like	D	-2.73494	1.18206e-05	--
26064	RAI14	retinoic acid induced 14	D	-2.35164	1.17684e-14	--
26065	LSM14A	LSM14A mRNA processing body assembly factor	D	-2.60978	2.9487e-05	immune response-activating signal transduction, innate immune response, cytokine-mediated signaling pathway
26135	SERBP1	SERPINE1 mRNA binding protein 1	D	-2.07657	1.71141e-12	--
26145	IRF2BP1	interferon regulatory factor 2 binding protein 1	D	-2.2687	0.000147826	--
26985	AP3M1	adaptor related protein complex 3 subunit mu 1	D	-1.93611	0.003231	Lysosome
27044	SND1	staphylococcal nuclease and tudor domain containing 1	D	-2.33551	1.11022e-16	--
27101	CACYBP	calcyclin binding protein	D	-2.39334	2.47348e-06	--
27131	SNX5	sorting nexin 5	D	-2.3133	0.000821707	endocytosis
28988	DBNL	drebrin like	D	-2.23196	1.92687e-08	endocytosis
29066	ZC3H7A	zinc finger CCCH-type containing 7A	D	-2.70981	0.000138548	--
29886	SNX8	sorting nexin 8	D	-2.89773	0.000697599	endocytosis
30846	EHD2	EH domain containing 2	D	-2.44375	1.11022e-16	endocytosis
50865	HEBP1	heme binding protein 1	D	-2.11859	0.000416509	--
51119	SBDS	SBDS ribosome maturation factor	D	-2.31875	1.02308e-06	RNA processing, ribosome assembly, Ribosome biogenesis in eukaryotes
51164	DCTN4	dynactin subunit 4	D	-2.12288	0.00342192	--
51170	HSD17B11	hydroxysteroid 17-beta dehydrogenase 11	D	-2.45157	0.00445518	--
51185	CRBN	cereblon	D	-2.19873	0.000251945	--
51248	PDZD11	PDZ domain containing 11	D	-2.68246	0.000113673	--
51429	SNX9	sorting nexin 9	D	-2.12916	8.01137e-13	endocytosis
51520	LARS	leucyl-tRNA synthetase	D	-2.611	8.9131e-09	--
51574	LARP7	La ribonucleoprotein domain family member 7	D	-2.63733	0.000122137	RNA processing
51602	NOP58	NOP58 ribonucleoprotein	D	-1.9981	4.27297e-05	RNA processing, Ribosome biogenesis in eukaryotes, nuclear import
51661	FKBP7	FKBP prolyl isomerase 7	D	-2.72561	0.000500982	--
51715	RAB23	RAB23, member RAS oncogene family	D	-2.12904	9.08664e-07	nuclear import
51726	DNAJB11	DnaJ heat shock protein family (Hsp40) member B11	D	-3.17598	6.9833e-14	--
51752	ERAP1	endoplasmic reticulum aminopeptidase 1	D	-2.81636	0.000596068	--
54505	DHX29	DExH-box helicase 29	D	-1.97013	0.00086227	RNA processing
54520	CCDC93	coiled-coil domain containing 93	D	-2.20788	1.01766e-05	--
54587	MXRA8	matrix remodeling associated 8	D	-1.96424	0.00018403	--
54625	PARP14	poly(ADP-ribose) polymerase family member 14	D	-2.04627	2.13271e-05	--
54704	PDP1	pyruvate dehyrogenase phosphatase catalytic subunit 1	D	-1.95308	2.70488e-05	--
54987	CZIB	CXXC motif containing zinc binding protein	D	-2.38892	0.000145709	--
55075	UACA	uveal autoantigen with coiled-coil domains and ankyrin repeats	D	-2.32081	1.15941e-11	--
55379	LRRC59	leucine rich repeat containing 59	D	-2.92194	5.17785e-06	--
55666	NPLOC4	NPL4 homolog, ubiquitin recognition factor	D	-2.66323	7.94913e-06	DNA repair
55701	ARHGEF40	Rho guanine nucleotide exchange factor 40	D	-2.90839	0.000199475	regulation of small GTPase mediated signal transduction, regulation of Ras protein signal transduction
55746	NUP133	nucleoporin 133	D	-3.16845	0.000119284	chromosome organization, RNA transport, nuclear export, nuclear import
55752	SEPTIN11	septin 11	D	-2.97629	4.98712e-13	--
55763	EXOC1	exocyst complex component 1	D	-2.17986	0.000321208	--
55823	VPS11	VPS11 core subunit of CORVET and HOPS complexes	D	-2.83022	0.000958358	mitochondrial transport, mitochondrion organization
55862	ECHDC1	ethylmalonyl-CoA decarboxylase 1	D	-2.37171	3.66452e-06	--
55920	RCC2	regulator of chromosome condensation 2	D	-2.62986	4.21606e-06	chromosome organization, integrin-mediated signaling pathway
56829	ZC3HAV1	zinc finger CCCH-type containing, antiviral 1	D	-2.18697	6.6607e-06	immune response-activating signal transduction, innate immune response
57142	RTN4	reticulon 4	D	-3.74295	0.000336594	--
57214	CEMIP	cell migration inducing hyaluronidase 1	D	-2.64117	0.00028272	--
57333	RCN3	reticulocalbin 3	D	-2.48063	1.33227e-15	--
57728	WDR19	WD repeat domain 19	D	-2.39949	0.0019483	--
57805	CCAR2	cell cycle and apoptosis regulator 2	D	-2.26095	1.0563e-05	RNA processing, mitochondrion organization
58517	RBM25	RNA binding motif protein 25	D	-2.59401	7.12224e-05	Spliceosome, RNA processing
60312	AFAP1	actin filament associated protein 1	D	-2.50911	3.99472e-08	--
63916	ELMO2	engulfment and cell motility 2	D	-2.0492	0.000828624	endocytosis, immune response-activating signal transduction
64083	GOLPH3	golgi phosphoprotein 3	D	-2.46822	0.00351518	--
64601	VPS16	VPS16 core subunit of CORVET and HOPS complexes	D	-2.20643	0.0003563	--
64710	NUCKS1	nuclear casein kinase and cyclin dependent kinase substrate 1	D	-2.25679	2.70373e-12	DNA repair, chromosome organization
65082	VPS33A	VPS33A core subunit of CORVET and HOPS complexes	D	-2.02488	0.000123715	--
65108	MARCKSL1	MARCKS like 1	D	-2.56386	5.58104e-08	--
79026	AHNAK	AHNAK nucleoprotein	D	-2.56996	1.11022e-16	--
79443	FYCO1	FYVE and coiled-coil domain containing 1	D	-2.18088	1.55431e-15	--
80144	FRAS1	Fraser extracellular matrix complex subunit 1	D	-3.29557	0.000139505	--
80155	NAA15	N(alpha)-acetyltransferase 15, NatA auxiliary subunit	D	-2.74163	9.00527e-06	--
80781	COL18A1	collagen type XVIII alpha 1 chain	D	-2.63605	1.31781e-08	--
80856	LNPK	lunapark, ER junction formation factor	D	-1.82414	0.00856561	--
83660	TLN2	talin 2	D	-2.28645	5.04041e-14	--
83786	FRMD8	FERM domain containing 8	D	-2.28793	6.98138e-05	--
84687	PPP1R9B	protein phosphatase 1 regulatory subunit 9B	D	-2.26672	8.0886e-05	RNA processing
85440	DOCK7	dedicator of cytokinesis 7	D	-2.48341	1.49833e-05	--
90861	JPT2	Jupiter microtubule associated homolog 2	D	-2.43615	3.5971e-06	--
91408	BTF3L4	basic transcription factor 3 like 4	D	-2.02092	0.00240804	--
91624	NEXN	nexilin F-actin binding protein	D	-2.2767	1.42109e-14	--
92017	SNX29	sorting nexin 29	D	-2.29772	0.000582681	--
92140	MTDH	metadherin	D	-2.10563	1.22125e-15	--
114879	OSBPL5	oxysterol binding protein like 5	D	-2.12127	0.00031317	--
115207	KCTD12	potassium channel tetramerization domain containing 12	D	-2.8821	2.09544e-05	--
117583	PARD3B	par-3 family cell polarity regulator beta	D	-3.14226	4.433e-06	--
124245	ZC3H18	zinc finger CCCH-type containing 18	D	-2.03842	0.000208781	--
124944	C17orf49	chromosome 17 open reading frame 49	D	-1.89678	7.84564e-06	chromosome organization
128239	IQGAP3	IQ motif containing GTPase activating protein 3	D	-2.50722	3.32491e-07	--
128866	CHMP4B	charged multivesicular body protein 4B	D	-2.51529	0.000199515	chromosome organization
134218	DNAJC21	DnaJ heat shock protein family (Hsp40) member C21	D	-1.95168	0.000234138	--
139818	DOCK11	dedicator of cytokinesis 11	D	-4.53035	4.9452e-05	--
149371	EXOC8	exocyst complex component 8	D	-2.02692	7.6166e-07	--
151011	SEPTIN10	septin 10	D	-3.04693	1.77735e-09	--
151636	DTX3L	deltex E3 ubiquitin ligase 3L	D	-3.51636	1.67306e-06	DNA repair, chromosome organization
160428	ALDH1L2	aldehyde dehydrogenase 1 family member L2	D	-2.56706	3.25295e-14	--
162394	SLFN5	schlafen family member 5	D	-2.04751	2.65918e-09	--
170954	PPP1R18	protein phosphatase 1 regulatory subunit 18	D	-2.17066	6.207e-05	--
221092	HNRNPUL2	heterogeneous nuclear ribonucleoprotein U like 2	D	-2.11136	1.43498e-05	--
284119	CAVIN1	caveolae associated protein 1	D	-2.82015	1.11022e-16	--
285590	SH3PXD2B	SH3 and PX domains 2B	D	-2.27324	5.9117e-05	--
326625	MMAB	metabolism of cobalamin associated B	D	-2.18487	8.43774e-05	--
375056	MIA3	MIA SH3 domain ER export factor 3	D	-2.18602	2.93555e-08	--
399687	MYO18A	myosin XVIIIA	D	-1.92055	3.40009e-06	endocytosis
439921	MXRA7	matrix remodeling associated 7	D	-2.83575	0.000190986	--

## Sheet: Cyto_LMB versus Young
Cytoplasmic proteins differentially expressed between LMB-treated and young cells
Entrez ID	Symbol	Description	U/D	Overall log2-fold-change (LMB / Young)	Overall P value	GOBPs/KEGG pathways (listed in Figs. 1d and 2j)
48	ACO1	aconitase 1	U	1.75193	1.62249e-07	--
132	ADK	adenosine kinase	U	1.51391	1.21773e-05	--
159	ADSS	adenylosuccinate synthase	U	1.79547	5.17885e-10	--
160	AP2A1	adaptor related protein complex 2 subunit alpha 1	U	1.69784	0.00011918	endocytosis
162	AP1B1	adaptor related protein complex 1 subunit beta 1	U	1.61158	0.00090528	Lysosome
163	AP2B1	adaptor related protein complex 2 subunit beta 1	U	1.90637	0.00276427	endocytosis
203	AK1	adenylate kinase 1	U	2.05115	4.44089e-16	--
230	ALDOC	aldolase, fructose-bisphosphate C	U	2.09438	0.000343166	Glycolysis / Gluconeogenesis
391	RHOG	ras homolog family member G	U	1.85011	0.00127668	regulation of small GTPase mediated signal transduction
392	ARHGAP1	Rho GTPase activating protein 1	U	1.9961	0.00379723	regulation of small GTPase mediated signal transduction
427	ASAH1	N-acylsphingosine amidohydrolase 1	U	1.7712	4.27951e-06	Lysosome
483	ATP1B3	ATPase Na+/K+ transporting subunit beta 3	U	2.19555	0.00152174	--
498	ATP5F1A	ATP synthase F1 subunit alpha	U	1.58793	3.66374e-15	mitochondrial transport
509	ATP5F1C	ATP synthase F1 subunit gamma	U	1.77978	6.95502e-05	mitochondrial transport
513	ATP5F1D	ATP synthase F1 subunit delta	U	1.56215	0.000313179	mitochondrial transport
521	ATP5ME	ATP synthase membrane subunit e	U	2.1046	0.000881526	mitochondrial transport
522	ATP5PF	ATP synthase peripheral stalk subunit F6	U	2.30611	1.87099e-05	mitochondrial transport
528	ATP6V1C1	ATPase H+ transporting V1 subunit C1	U	1.63038	2.42346e-09	--
535	ATP6V0A1	ATPase H+ transporting V0 subunit a1	U	1.57706	0.000279125	Lysosome
539	ATP5PO	ATP synthase peripheral stalk subunit OSCP	U	2.53949	8.07614e-05	mitochondrial transport
644	BLVRA	biliverdin reductase A	U	1.55924	6.88651e-05	--
645	BLVRB	biliverdin reductase B	U	2.23526	4.17489e-05	--
667	DST	dystonin	U	1.78559	4.44089e-16	integrin-mediated signaling pathway
689	BTF3	basic transcription factor 3	U	1.98411	0.00429516	--
790	CAD	carbamoyl-phosphate synthetase 2, aspartate transcarbamylase, and dihydroorotase	U	2.02218	7.46334e-07	--
800	CALD1	caldesmon 1	U	2.04637	2.0195e-13	--
834	CASP1	caspase 1	U	2.33729	0.000486262	--
873	CBR1	carbonyl reductase 1	U	2.33976	2.94131e-12	--
1020	CDK5	cyclin dependent kinase 5	U	1.72006	1.89428e-06	nuclear export, endocytosis
1176	AP3S1	adaptor related protein complex 3 subunit sigma 1	U	1.54341	0.00291075	Lysosome
1327	COX4I1	cytochrome c oxidase subunit 4I1	U	1.48765	0.000701032	--
1347	COX7A2	cytochrome c oxidase subunit 7A2	U	2.76726	2.39365e-05	--
1676	DFFA	DNA fragmentation factor subunit alpha	U	1.92585	5.40707e-06	--
1781	DYNC1I2	dynein cytoplasmic 1 intermediate chain 2	U	1.89083	0.000229396	--
1861	TOR1A	torsin family 1 member A	U	2.16467	0.000838943	endocytosis
1917	EEF1A2	eukaryotic translation elongation factor 1 alpha 2	U	1.42666	0.0176045	--
1974	EIF4A2	eukaryotic translation initiation factor 4A2	U	1.85862	9.71566e-05	--
1982	EIF4G2	eukaryotic translation initiation factor 4 gamma 2	U	2.03732	1.97398e-13	--
2147	F2	coagulation factor II, thrombin	U	1.94132	0.00591844	--
2182	ACSL4	acyl-CoA synthetase long chain family member 4	U	1.78419	0.00162675	Fatty acid metabolism
2195	FAT1	FAT atypical cadherin 1	U	1.64739	0.00301738	--
2247	FGF2	fibroblast growth factor 2	U	2.69756	0.000418258	--
2314	FLII	FLII actin remodeling protein	U	2.20252	4.52074e-06	--
2519	FUCA2	alpha-L-fucosidase 2	U	1.66517	2.00765e-05	--
2582	GALE	UDP-galactose-4-epimerase	U	2.00965	0.00108766	--
2593	GAMT	guanidinoacetate N-methyltransferase	U	2.30269	1.60091e-08	--
2597	GAPDH	glyceraldehyde-3-phosphate dehydrogenase	U	1.87086	4.44089e-16	Glycolysis / Gluconeogenesis, innate immune response
2618	GART	phosphoribosylglycinamide formyltransferase, phosphoribosylglycinamide synthetase, phosphoribosylaminoimidazole synthetase	U	2.04983	6.19783e-09	--
2664	GDI1	GDP dissociation inhibitor 1	U	1.75031	0.000345459	regulation of small GTPase mediated signal transduction
2673	GFPT1	glutamine--fructose-6-phosphate transaminase 1	U	1.59144	2.02973e-10	--
2767	GNA11	G protein subunit alpha 11	U	1.7695	0.000453956	--
2946	GSTM2	glutathione S-transferase mu 2	U	2.5334	0.000263016	--
3035	HARS	histidyl-tRNA synthetase	U	1.60448	0.000116226	mitochondrion organization
3301	DNAJA1	DnaJ heat shock protein family (Hsp40) member A1	U	1.69181	6.1796e-08	--
3612	IMPA1	inositol monophosphatase 1	U	1.83384	6.85305e-06	--
3628	INPP1	inositol polyphosphate-1-phosphatase	U	1.9833	2.82027e-09	--
3673	ITGA2	integrin subunit alpha 2	U	1.8802	4.44089e-16	integrin-mediated signaling pathway, endocytosis
3688	ITGB1	integrin subunit beta 1	U	1.62764	4.11248e-07	integrin-mediated signaling pathway, endocytosis, regulation of small GTPase mediated signal transduction, regulation of Ras pro...
3799	KIF5B	kinesin family member 5B	U	2.18605	8.21408e-10	--
3831	KLC1	kinesin light chain 1	U	1.6412	0.000182715	--
4043	LRPAP1	LDL receptor related protein associated protein 1	U	1.97403	3.45693e-06	endocytosis
4048	LTA4H	leukotriene A4 hydrolase	U	1.58994	3.97291e-07	--
4125	MAN2B1	mannosidase alpha class 2B member 1	U	1.63655	1.39519e-08	Lysosome
4141	MARS	methionyl-tRNA synthetase	U	1.79015	3.67836e-09	--
4190	MDH1	malate dehydrogenase 1	U	1.73885	0.00059558	--
4199	ME1	malic enzyme 1	U	1.61371	0.000126111	--
4430	MYO1B	myosin IB	U	1.77801	2.47599e-09	--
4507	MTAP	methylthioadenosine phosphorylase	U	1.7474	0.00133944	--
4522	MTHFD1	methylenetetrahydrofolate dehydrogenase, cyclohydrolase and formyltetrahydrofolate synthetase 1	U	1.88371	1.41473e-05	--
4641	MYO1C	myosin IC	U	1.80835	6.21638e-05	RNA transport, endocytosis, immune response-activating signal transduction
4643	MYO1E	myosin IE	U	1.72856	0.000846209	endocytosis
4644	MYO5A	myosin VA	U	1.68046	0.000103251	--
4646	MYO6	myosin VI	U	2.01615	4.44089e-16	endocytosis
4666	NACA	nascent polypeptide associated complex subunit alpha	U	1.67537	0.00254258	--
4705	NDUFA10	NADH:ubiquinone oxidoreductase subunit A10	U	1.91577	0.00102429	mitochondrion organization
4722	NDUFS3	NADH:ubiquinone oxidoreductase core subunit S3	U	2.09571	0.000259322	mitochondrion organization
4830	NME1	NME/NM23 nucleoside diphosphate kinase 1	U	1.8484	4.75991e-06	endocytosis
4905	NSF	N-ethylmaleimide sensitive factor, vesicle fusing ATPase	U	1.79177	2.04059e-13	--
5055	SERPINB2	serpin family B member 2	U	1.8521	4.32518e-08	--
5062	PAK2	p21 (RAC1) activated kinase 2	U	1.47561	0.000808504	immune response-activating signal transduction, innate immune response
5213	PFKM	phosphofructokinase, muscle	U	1.73611	2.49935e-06	Glycolysis / Gluconeogenesis
5217	PFN2	profilin 2	U	1.68913	2.89133e-07	--
5245	PHB	prohibitin	U	1.64035	5.03453e-07	chromosome organization, mitochondrion organization
5271	SERPINB8	serpin family B member 8	U	1.64141	2.01644e-06	--
5333	PLCD1	phospholipase C delta 1	U	2.41906	4.44089e-16	--
5352	PLOD2	procollagen-lysine,2-oxoglutarate 5-dioxygenase 2	U	2.00998	3.29492e-07	--
5550	PREP	prolyl endopeptidase	U	1.87489	2.04615e-07	--
5564	PRKAB1	protein kinase AMP-activated non-catalytic subunit beta 1	U	1.74962	0.000561699	--
5605	MAP2K2	mitogen-activated protein kinase kinase 2	U	1.66296	0.000168917	RNA processing
5660	PSAP	prosaposin	U	1.91229	0.0020304	Lysosome
5716	PSMD10	proteasome 26S subunit, non-ATPase 10	U	1.58479	0.000597545	nuclear import, mitochondrion organization, immune response-activating signal transduction, innate immune response, cytokine-med...
5878	RAB5C	RAB5C, member RAS oncogene family	U	2.38938	0.000509453	--
5898	RALA	RAS like proto-oncogene A	U	2.18469	0.000199161	--
5955	RCN2	reticulocalbin 2	U	1.48509	5.79026e-05	--
6051	RNPEP	arginyl aminopeptidase	U	1.66336	1.22125e-15	--
6206	RPS12	ribosomal protein S12	U	2.22141	4.98129e-07	RNA processing
6236	RRAD	RRAD, Ras related glycolysis inhibitor and calcium channel regulator	U	2.78586	2.31887e-06	--
6499	SKIV2L	Ski2 like RNA helicase	U	1.92131	1.56609e-07	--
6560	SLC12A4	solute carrier family 12 member 4	U	1.46557	0.000975685	--
6643	SNX2	sorting nexin 2	U	1.91413	3.75339e-07	endocytosis
6774	STAT3	signal transducer and activator of transcription 3	U	1.76599	0.000663577	nuclear import, mitochondrial transport, mitochondrion organization, cytokine-mediated signaling pathway
6801	STRN	striatin	U	1.98678	0.00176769	--
6888	TALDO1	transaldolase 1	U	2.19902	0.00105339	--
6890	TAP1	transporter 1, ATP binding cassette subfamily B member	U	1.47687	0.000127153	--
6921	ELOC	elongin C	U	1.97544	2.19739e-06	--
6993	DYNLT1	dynein light chain Tctex-type 1	U	2.42007	1.55309e-06	--
7082	TJP1	tight junction protein 1	U	1.62233	1.28833e-06	--
7170	TPM3	tropomyosin 3	U	1.86169	0.000188587	--
7295	TXN	thioredoxin	U	1.43254	9.15709e-05	nuclear export, nuclear import
7329	UBE2I	ubiquitin conjugating enzyme E2 I	U	2.23648	0.000681576	DNA repair
7385	UQCRC2	ubiquinol-cytochrome c reductase core protein 2	U	2.12502	7.35485e-08	--
7407	VARS	valyl-tRNA synthetase	U	2.18231	1.83415e-08	--
7416	VDAC1	voltage dependent anion channel 1	U	1.70995	2.68881e-06	mitochondrial transport, mitochondrion organization
7417	VDAC2	voltage dependent anion channel 2	U	1.67732	7.4597e-06	--
8087	FXR1	FMR1 autosomal homolog 1	U	1.74708	0.000945296	--
8239	USP9X	ubiquitin specific peptidase 9 X-linked	U	1.76629	0.000556262	--
8402	SLC25A11	solute carrier family 25 member 11	U	1.49549	0.00128472	--
8436	CAVIN2	caveolae associated protein 2	U	1.85622	1.43549e-06	--
8775	NAPA	NSF attachment protein alpha	U	1.65368	0.000358332	--
8883	NAE1	NEDD8 activating enzyme E1 subunit 1	U	1.69975	5.78685e-07	--
9043	SPAG9	sperm associated antigen 9	U	1.80703	0.000556941	--
9130	FAM50A	family with sequence similarity 50 member A	U	2.10609	0.000140523	--
9352	TXNL1	thioredoxin like 1	U	2.25689	4.33302e-08	--
9368	SLC9A3R1	SLC9A3 regulator 1	U	1.48394	7.59061e-05	nuclear import
9414	TJP2	tight junction protein 2	U	1.6627	0.000198756	--
9446	GSTO1	glutathione S-transferase omega 1	U	1.74662	8.36667e-06	--
9475	ROCK2	Rho associated coiled-coil containing protein kinase 2	U	2.16037	0.00291911	--
9521	EEF1E1	eukaryotic translation elongation factor 1 epsilon 1	U	1.63948	2.01528e-05	--
9529	BAG5	BCL2 associated athanogene 5	U	2.63173	2.86034e-07	--
9550	ATP6V1G1	ATPase H+ transporting V1 subunit G1	U	1.63676	0.000376244	--
9581	PREPL	prolyl endopeptidase like	U	1.49815	2.11515e-06	--
9636	ISG15	ISG15 ubiquitin like modifier	U	1.80903	9.96101e-07	DNA repair, innate immune response, cytokine-mediated signaling pathway
9647	PPM1F	protein phosphatase, Mg2+/Mn2+ dependent 1F	U	2.18843	6.16145e-05	chromosome organization
9652	TTC37	tetratricopeptide repeat domain 37	U	1.50774	0.00104291	--
9761	MLEC	malectin	U	1.75108	0.000117535	--
9804	TOMM20	translocase of outer mitochondrial membrane 20	U	1.86028	0.00223484	RNA transport, mitochondrial transport, mitochondrion organization
9859	CEP170	centrosomal protein 170	U	2.01842	1.51531e-06	--
10072	DPP3	dipeptidyl peptidase 3	U	1.75984	6.89559e-06	--
10133	OPTN	optineurin	U	1.78953	4.65387e-05	mitochondrion organization
10146	G3BP1	G3BP stress granule assembly factor 1	U	2.10939	0.00173782	chromosome organization
10163	WASF2	WASP family member 2	U	1.57382	0.000767032	endocytosis, immune response-activating signal transduction
10381	TUBB3	tubulin beta 3 class III	U	2.26753	0.00154771	--
10397	NDRG1	N-myc downstream regulated 1	U	1.53204	6.809e-06	--
10419	PRMT5	protein arginine methyltransferase 5	U	1.81969	0.00115979	chromosome organization, RNA processing
10539	GLRX3	glutaredoxin 3	U	1.75768	1.97478e-07	--
10552	ARPC1A	actin related protein 2/3 complex subunit 1A	U	2.09322	0.000246604	endocytosis, immune response-activating signal transduction
10570	DPYSL4	dihydropyrimidinase like 4	U	1.85497	4.34854e-07	--
10606	PAICS	phosphoribosylaminoimidazole carboxylase and phosphoribosylaminoimidazolesuccinocarboxamide synthase	U	2.16465	3.60494e-11	--
10642	IGF2BP1	insulin like growth factor 2 mRNA binding protein 1	U	1.71117	0.000254442	RNA transport
10944	C11orf58	chromosome 11 open reading frame 58	U	2.11518	0.000457644	--
10952	SEC61B	Sec61 translocon beta subunit	U	2.36898	0.000191589	nuclear import
10959	TMED2	transmembrane p24 trafficking protein 2	U	2.11022	8.11209e-07	--
10989	IMMT	inner membrane mitochondrial protein	U	1.68772	1.79216e-06	mitochondrion organization
11080	DNAJB4	DnaJ heat shock protein family (Hsp40) member B4	U	1.73976	2.17093e-10	--
11171	STRAP	serine/threonine kinase receptor associated protein	U	1.61503	3.59903e-06	RNA processing
11313	LYPLA2	lysophospholipase 2	U	2.01651	2.10525e-06	--
11329	STK38	serine/threonine kinase 38	U	1.51472	0.0030047	--
11332	ACOT7	acyl-CoA thioesterase 7	U	1.60446	2.25799e-05	--
22837	COBLL1	cordon-bleu WH2 repeat protein like 1	U	2.05366	4.44089e-16	--
22848	AAK1	AP2 associated kinase 1	U	2.41988	0.000294148	endocytosis
22919	MAPRE1	microtubule associated protein RP/EB family member 1	U	1.84016	3.32103e-07	chromosome organization
22930	RAB3GAP1	RAB3 GTPase activating protein catalytic subunit 1	U	1.92912	0.00307291	--
22931	RAB18	RAB18, member RAS oncogene family	U	1.62903	0.000396503	--
22948	CCT5	chaperonin containing TCP1 subunit 5	U	1.70088	1.06626e-12	chromosome organization
23041	MON2	MON2 homolog, regulator of endosome-to-Golgi trafficking	U	1.76032	0.000256704	--
23065	EMC1	ER membrane protein complex subunit 1	U	1.75966	1.98876e-06	--
23112	TNRC6B	trinucleotide repeat containing adaptor 6B	U	1.80528	0.00140435	--
23136	EPB41L3	erythrocyte membrane protein band 4.1 like 3	U	2.14155	0.0047298	--
23176	SEPTIN8	septin 8	U	1.52317	0.000571214	--
23513	SCRIB	scribble planar cell polarity protein	U	2.0651	7.44615e-07	endocytosis
23633	KPNA6	karyopherin subunit alpha 6	U	2.50352	0.000736595	nuclear import
23760	PITPNB	phosphatidylinositol transfer protein beta	U	1.4597	0.000777552	--
24139	EML2	EMAP like 2	U	1.58805	1.1187e-05	--
25820	ARIH1	ariadne RBR E3 ubiquitin protein ligase 1	U	1.59431	0.000596009	--
25929	GEMIN5	gem nuclear organelle associated protein 5	U	1.59717	0.00136197	RNA processing, nuclear import
26472	PPP1R14B	protein phosphatase 1 regulatory inhibitor subunit 14B	U	1.82175	0.00257596	innate immune response
26953	RANBP6	RAN binding protein 6	U	2.28425	5.95915e-05	nuclear import
26999	CYFIP2	cytoplasmic FMR1 interacting protein 2	U	1.80336	1.00121e-07	endocytosis, immune response-activating signal transduction
27101	CACYBP	calcyclin binding protein	U	1.60086	0.000379251	--
27335	EIF3K	eukaryotic translation initiation factor 3 subunit K	U	2.23678	0.000711001	--
28964	GIT1	GIT ArfGAP 1	U	1.79751	0.000521767	--
29108	PYCARD	PYD and CARD domain containing	U	1.93589	0.000158507	endocytosis, mitochondrion organization, innate immune response, cytokine-mediated signaling pathway
29937	NENF	neudesin neurotrophic factor	U	1.82917	0.00502952	--
29959	NRBP1	nuclear receptor binding protein 1	U	1.63298	0.000129806	--
30845	EHD3	EH domain containing 3	U	1.73368	5.39013e-12	--
50484	RRM2B	ribonucleotide reductase regulatory TP53 inducible subunit M2B	U	1.88301	2.98928e-08	DNA repair, mitochondrion organization
51031	GLOD4	glyoxalase domain containing 4	U	1.70543	2.63755e-05	--
51115	RMDN1	regulator of microtubule dynamics 1	U	2.08186	0.0010285	--
51228	GLTP	glycolipid transfer protein	U	1.9723	0.000265595	--
51474	LIMA1	LIM domain and actin binding 1	U	1.76114	5.35039e-12	--
51477	ISYNA1	inositol-3-phosphate synthase 1	U	1.91574	1.07935e-06	--
51520	LARS	leucyl-tRNA synthetase	U	1.92749	2.24265e-14	--
51569	UFM1	ubiquitin fold modifier 1	U	1.68059	0.0070721	--
51571	FAM49B	family with sequence similarity 49 member B	U	1.49153	0.000410012	--
51596	CUTA	cutA divalent cation tolerance homolog	U	1.84952	5.02547e-07	--
51606	ATP6V1H	ATPase H+ transporting V1 subunit H	U	2.14923	2.19051e-07	endocytosis, Lysosome
51645	PPIL1	peptidylprolyl isomerase like 1	U	1.85565	1.34399e-05	Spliceosome, RNA processing
53938	PPIL3	peptidylprolyl isomerase like 3	U	1.85229	0.00022493	RNA processing
54495	TMX3	thioredoxin related transmembrane protein 3	U	1.64729	2.10942e-15	--
54499	TMCO1	transmembrane and coiled-coil domains 1	U	1.58689	0.000160197	--
54662	TBC1D13	TBC1 domain family member 13	U	2.59152	0.000487162	--
54677	CROT	carnitine O-octanoyltransferase	U	2.04355	2.12537e-08	--
54936	ADPRHL2	ADP-ribosylhydrolase like 2	U	1.52808	1.66385e-05	--
55313	CPPED1	calcineurin like phosphoesterase domain containing 1	U	1.66908	4.86539e-06	--
55379	LRRC59	leucine rich repeat containing 59	U	1.72047	0.00191621	--
55611	OTUB1	OTU deubiquitinase, ubiquitin aldehyde binding 1	U	1.82082	2.98156e-10	DNA repair, chromosome organization
55752	SEPTIN11	septin 11	U	1.89734	8.22842e-12	--
55763	EXOC1	exocyst complex component 1	U	1.67276	8.31704e-06	--
55860	ACTR10	actin related protein 10	U	1.62948	0.00227423	--
55862	ECHDC1	ethylmalonyl-CoA decarboxylase 1	U	2.28324	0.00473381	--
56898	BDH2	3-hydroxybutyrate dehydrogenase 2	U	1.63198	0.000409062	--
57103	TIGAR	TP53 induced glycolysis regulatory phosphatase	U	1.79259	7.32747e-15	DNA repair, mitochondrion organization
58527	ABRACL	ABRA C-terminal like	U	1.71102	0.00172324	--
60412	EXOC4	exocyst complex component 4	U	1.72257	0.000421822	--
60496	AASDHPPT	aminoadipate-semialdehyde dehydrogenase-phosphopantetheinyl transferase	U	2.67576	1.15183e-08	--
60559	SPCS3	signal peptidase complex subunit 3	U	1.53818	0.000583898	--
63916	ELMO2	engulfment and cell motility 2	U	1.87503	0.000514285	endocytosis, immune response-activating signal transduction
64342	HS1BP3	HCLS1 binding protein 3	U	1.76137	0.00011722	--
64359	NXN	nucleoredoxin	U	1.69643	0.00115945	--
64841	GNPNAT1	glucosamine-phosphate N-acetyltransferase 1	U	1.7959	0.00558676	--
79017	GGCT	gamma-glutamylcyclotransferase	U	1.87819	0.000154785	mitochondrion organization
79068	FTO	FTO alpha-ketoglutarate dependent dioxygenase	U	1.58769	1.75644e-07	DNA repair
79624	ARMT1	acidic residue methyltransferase 1	U	1.95174	2.47513e-06	--
79657	RPAP3	RNA polymerase II associated protein 3	U	2.18487	2.10927e-07	--
79837	PIP4K2C	phosphatidylinositol-5-phosphate 4-kinase type 2 gamma	U	1.60623	3.36198e-06	--
80013	MINDY3	MINDY lysine 48 deubiquitinase 3	U	1.98542	1.13916e-05	--
80025	PANK2	pantothenate kinase 2	U	1.97541	0.000302629	mitochondrion organization
80124	VCPIP1	valosin containing protein interacting protein 1	U	1.88973	0.00205821	--
81542	TMX1	thioredoxin related transmembrane protein 1	U	1.55132	0.000830742	--
81628	TSC22D4	TSC22 domain family member 4	U	2.23156	2.77331e-05	--
81876	RAB1B	RAB1B, member RAS oncogene family	U	1.82866	1.43948e-05	--
83658	DYNLRB1	dynein light chain roadblock-type 1	U	1.63906	0.000110198	--
84245	MRI1	methylthioribose-1-phosphate isomerase 1	U	1.77353	6.3775e-05	--
84817	TXNDC17	thioredoxin domain containing 17	U	1.56878	0.00206741	cytokine-mediated signaling pathway
84890	ADO	2-aminoethanethiol dioxygenase	U	1.55875	0.00324602	--
91039	DPP9	dipeptidyl peptidase 9	U	1.66213	0.000949873	--
93100	NAPRT	nicotinate phosphoribosyltransferase	U	1.54695	5.47808e-07	--
113675	SDSL	serine dehydratase like	U	2.36391	1.05231e-07	--
115548	FCHO2	FCH domain only 2	U	2.01957	3.27368e-05	endocytosis
124801	LSM12	LSM12 homolog	U	2.2857	0.000187443	--
136319	MTPN	myotrophin	U	1.62262	3.5173e-07	--
200081	TXLNA	taxilin alpha	U	2.09599	6.75441e-05	--
283209	PGM2L1	phosphoglucomutase 2 like 1	U	1.88078	0.00127419	--
374354	NHLRC2	NHL repeat containing 2	U	1.68786	4.98954e-06	--
100	ADA	adenosine deaminase	D	-1.72569	4.36653e-05	immune response-activating signal transduction
115	ADCY9	adenylate cyclase 9	D	-1.57233	0.000490796	--
216	ALDH1A1	aldehyde dehydrogenase 1 family member A1	D	-2.13477	4.44089e-16	--
287	ANK2	ankyrin 2	D	-3.03419	3.74981e-07	--
290	ANPEP	alanyl aminopeptidase, membrane	D	-1.60632	4.44089e-16	--
309	ANXA6	annexin A6	D	-1.75616	4.44089e-16	--
410	ARSA	arylsulfatase A	D	-1.76457	0.0051598	Lysosome
435	ASL	argininosuccinate lyase	D	-1.90539	0.000121222	--
440	ASNS	asparagine synthetase (glutamine-hydrolyzing)	D	-1.63703	2.79107e-05	--
581	BAX	BCL2 associated X, apoptosis regulator	D	-1.5788	0.00126901	mitochondrial transport, mitochondrion organization, immune response-activating signal transduction
586	BCAT1	branched chain amino acid transaminase 1	D	-2.48776	0.000719878	--
637	BID	BH3 interacting domain death agonist	D	-1.50211	0.00842047	mitochondrial transport, mitochondrion organization
975	CD81	CD81 molecule	D	-1.73822	9.32587e-13	endocytosis
1432	MAPK14	mitogen-activated protein kinase 14	D	-1.4291	0.000214092	nuclear import
1611	DAP	death associated protein	D	-3.39344	0.000461602	--
1622	DBI	diazepam binding inhibitor, acyl-CoA binding protein	D	-1.64302	0.000339398	--
1639	DCTN1	dynactin subunit 1	D	-1.59794	3.77023e-07	--
1729	DIAPH1	diaphanous related formin 1	D	-2.26309	0.0014795	--
1774	DNASE1L1	deoxyribonuclease 1 like 1	D	-2.02058	0.00110997	--
1889	ECE1	endothelin converting enzyme 1	D	-1.53999	0.00182108	--
1902	LPAR1	lysophosphatidic acid receptor 1	D	-2.66265	8.20657e-06	regulation of small GTPase mediated signal transduction, regulation of Ras protein signal transduction
1956	EGFR	epidermal growth factor receptor	D	-1.65143	6.25294e-05	DNA repair, RNA processing, nuclear import, endocytosis
2027	ENO3	enolase 3	D	-2.19512	0.000299642	Glycolysis / Gluconeogenesis
2040	STOM	stomatin	D	-1.68706	4.91196e-06	--
2060	EPS15	epidermal growth factor receptor pathway substrate 15	D	-1.46862	0.000325214	endocytosis
2192	FBLN1	fibulin 1	D	-3.44249	4.44089e-16	integrin-mediated signaling pathway
2201	FBN2	fibrillin 2	D	-1.98144	0.000990852	--
2286	FKBP2	FKBP prolyl isomerase 2	D	-1.93596	0.00181343	--
2339	FNTA	farnesyltransferase, CAAX box, alpha	D	-1.81163	4.01714e-05	--
2539	G6PD	glucose-6-phosphate dehydrogenase	D	-2.10321	1.74455e-09	--
2596	GAP43	growth associated protein 43	D	-2.01042	3.13087e-05	--
2633	GBP1	guanylate binding protein 1	D	-1.8457	4.06175e-06	immune response-activating signal transduction, innate immune response, cytokine-mediated signaling pathway
2634	GBP2	guanylate binding protein 2	D	-2.28793	1.15919e-08	innate immune response, cytokine-mediated signaling pathway
2665	GDI2	GDP dissociation inhibitor 2	D	-2.12242	4.69038e-08	regulation of small GTPase mediated signal transduction
2720	GLB1	galactosidase beta 1	D	-2.11084	1.59552e-07	Lysosome
2762	GMDS	GDP-mannose 4,6-dehydratase	D	-1.85502	0.0012306	--
2821	GPI	glucose-6-phosphate isomerase	D	-2.04543	1.59386e-05	Glycolysis / Gluconeogenesis
3416	IDE	insulin degrading enzyme	D	-2.37253	9.64832e-06	--
3437	IFIT3	interferon induced protein with tetratricopeptide repeats 3	D	-1.813	1.3401e-05	innate immune response, cytokine-mediated signaling pathway
3488	IGFBP5	insulin like growth factor binding protein 5	D	-2.14478	0.000519385	--
3678	ITGA5	integrin subunit alpha 5	D	-1.95945	0.000962709	integrin-mediated signaling pathway
3685	ITGAV	integrin subunit alpha V	D	-1.78652	1.55126e-10	integrin-mediated signaling pathway, endocytosis
3925	STMN1	stathmin 1	D	-2.18718	0.000840297	--
3939	LDHA	lactate dehydrogenase A	D	-1.90967	6.39645e-08	Glycolysis / Gluconeogenesis
4015	LOX	lysyl oxidase	D	-1.61633	0.0012391	--
4054	LTBP3	latent transforming growth factor beta binding protein 3	D	-1.76001	0.000377185	--
4060	LUM	lumican	D	-2.21187	4.48698e-05	--
4134	MAP4	microtubule associated protein 4	D	-2.11851	4.44089e-16	--
4493	MT1E	metallothionein 1E	D	-2.32752	3.58568e-05	--
4521	NUDT1	nudix hydrolase 1	D	-2.2103	4.07177e-05	DNA repair
4642	MYO1D	myosin ID	D	-1.8814	1.34012e-10	--
4650	MYO9B	myosin IXB	D	-2.20582	0.00244652	regulation of small GTPase mediated signal transduction, regulation of Ras protein signal transduction
4790	NFKB1	nuclear factor kappa B subunit 1	D	-1.76807	0.000770909	immune response-activating signal transduction, innate immune response
4791	NFKB2	nuclear factor kappa B subunit 2	D	-2.93374	1.58013e-08	innate immune response
4835	NQO2	N-ribosyldihydronicotinamide:quinone reductase 2	D	-1.83936	0.00128733	--
5064	PALM	paralemmin	D	-2.03488	0.000842637	--
5093	PCBP1	poly(rC) binding protein 1	D	-1.92491	4.69387e-06	Spliceosome, RNA processing
5098	PCDHGC3	protocadherin gamma subfamily C, 3	D	-1.7422	0.000308206	--
5159	PDGFRB	platelet derived growth factor receptor beta	D	-2.39972	4.47664e-06	regulation of small GTPase mediated signal transduction, regulation of Ras protein signal transduction
5184	PEPD	peptidase D	D	-1.91944	3.0742e-07	--
5198	PFAS	phosphoribosylformylglycinamidine synthase	D	-2.20463	3.12961e-05	--
5214	PFKP	phosphofructokinase, platelet	D	-1.86861	8.74913e-05	Glycolysis / Gluconeogenesis
5431	POLR2B	RNA polymerase II subunit B	D	-1.52246	6.85402e-06	DNA repair, RNA processing
5464	PPA1	pyrophosphatase (inorganic) 1	D	-2.04069	2.7933e-09	--
5530	PPP3CA	protein phosphatase 3 catalytic subunit alpha	D	-1.51092	0.000400078	RNA processing, nuclear import
5685	PSMA4	proteasome subunit alpha 4	D	-2.03386	0.00141802	immune response-activating signal transduction, innate immune response, cytokine-mediated signaling pathway
5686	PSMA5	proteasome subunit alpha 5	D	-1.5689	2.68303e-05	immune response-activating signal transduction, innate immune response, cytokine-mediated signaling pathway
5687	PSMA6	proteasome subunit alpha 6	D	-1.7239	0.0011438	immune response-activating signal transduction, innate immune response, cytokine-mediated signaling pathway
5689	PSMB1	proteasome subunit beta 1	D	-1.52093	0.000225306	immune response-activating signal transduction, innate immune response, cytokine-mediated signaling pathway
5690	PSMB2	proteasome subunit beta 2	D	-2.33171	0.00433333	immune response-activating signal transduction, innate immune response, cytokine-mediated signaling pathway
5692	PSMB4	proteasome subunit beta 4	D	-1.83642	0.00254419	immune response-activating signal transduction, innate immune response, cytokine-mediated signaling pathway
5699	PSMB10	proteasome subunit beta 10	D	-2.44019	0.00334195	immune response-activating signal transduction, innate immune response, cytokine-mediated signaling pathway
5757	PTMA	prothymosin alpha	D	-2.59811	0.000883671	chromosome organization
5783	PTPN13	protein tyrosine phosphatase non-receptor type 13	D	-1.61153	0.000253752	--
5829	PXN	paxillin	D	-2.05385	0.00106748	--
5834	PYGB	glycogen phosphorylase B	D	-1.55749	3.27117e-07	--
5836	PYGL	glycogen phosphorylase L	D	-1.87302	0.00168236	--
5868	RAB5A	RAB5A, member RAS oncogene family	D	-1.8822	0.000129365	endocytosis
6122	RPL3	ribosomal protein L3	D	-1.88465	1.34641e-08	RNA processing, ribosome assembly
6134	RPL10	ribosomal protein L10	D	-1.95407	9.74343e-06	RNA processing, ribosome assembly
6136	RPL12	ribosomal protein L12	D	-1.71501	0.000227384	RNA processing, ribosome assembly
6156	RPL30	ribosomal protein L30	D	-3.00818	9.44507e-08	RNA processing
6611	SMS	spermine synthase	D	-2.06789	0.00536574	--
6648	SOD2	superoxide dismutase 2	D	-2.06697	9.57766e-08	mitochondrion organization
6678	SPARC	secreted protein acidic and cysteine rich	D	-1.8467	2.64528e-08	endocytosis
6772	STAT1	signal transducer and activator of transcription 1	D	-1.72805	3.27511e-08	innate immune response, cytokine-mediated signaling pathway
6773	STAT2	signal transducer and activator of transcription 2	D	-2.03246	2.70054e-05	mitochondrion organization, innate immune response, cytokine-mediated signaling pathway
6778	STAT6	signal transducer and activator of transcription 6	D	-2.11792	0.00137867	cytokine-mediated signaling pathway
6876	TAGLN	transgelin	D	-1.56507	4.44089e-16	--
7041	TGFB1I1	transforming growth factor beta 1 induced transcript 1	D	-2.38012	4.40634e-08	--
7070	THY1	Thy-1 cell surface antigen	D	-2.09826	0.000191266	immune response-activating signal transduction
7168	TPM1	tropomyosin 1	D	-2.0056	9.51661e-05	--
7169	TPM2	tropomyosin 2	D	-1.68647	0.00201648	--
7345	UCHL1	ubiquitin C-terminal hydrolase L1	D	-1.6031	4.34586e-12	--
7358	UGDH	UDP-glucose 6-dehydrogenase	D	-1.84865	7.4496e-13	--
7360	UGP2	UDP-glucose pyrophosphorylase 2	D	-1.85117	8.60712e-12	--
7373	COL14A1	collagen type XIV alpha 1 chain	D	-4.78675	3.94899e-07	--
8566	PDXK	pyridoxal kinase	D	-1.48336	0.00180506	--
8654	PDE5A	phosphodiesterase 5A	D	-1.89527	5.42573e-09	--
8821	INPP4B	inositol polyphosphate-4-phosphatase type II B	D	-1.62246	0.00090964	--
8991	SELENBP1	selenium binding protein 1	D	-2.21722	0.00126032	--
9138	ARHGEF1	Rho guanine nucleotide exchange factor 1	D	-2.74043	0.000111324	regulation of small GTPase mediated signal transduction, regulation of Ras protein signal transduction
9688	NUP93	nucleoporin 93	D	-2.29223	0.00531885	RNA transport, nuclear export, nuclear import
9701	PPP6R2	protein phosphatase 6 regulatory subunit 2	D	-2.22629	0.000223068	--
9765	ZFYVE16	zinc finger FYVE-type containing 16	D	-1.73077	0.00174886	--
9805	SCRN1	secernin 1	D	-1.7017	1.17046e-06	--
9861	PSMD6	proteasome 26S subunit, non-ATPase 6	D	-1.73438	0.00338734	immune response-activating signal transduction, innate immune response, cytokine-mediated signaling pathway
9902	MRC2	mannose receptor C type 2	D	-1.81565	3.55289e-11	endocytosis
10130	PDIA6	protein disulfide isomerase family A member 6	D	-1.86134	2.08008e-11	endocytosis
10226	PLIN3	perilipin 3	D	-2.28094	1.32807e-10	--
10342	TFG	trafficking from ER to golgi regulator	D	-2.08806	0.000116367	--
10404	CPQ	carboxypeptidase Q	D	-2.62786	0.00474532	--
10540	DCTN2	dynactin subunit 2	D	-2.05912	0.000106885	--
10605	PAIP1	poly(A) binding protein interacting protein 1	D	-1.7694	0.00254175	--
10741	RBBP9	RB binding protein 9, serine hydrolase	D	-1.57708	0.00303333	--
10749	KIF1C	kinesin family member 1C	D	-1.52216	0.000706793	--
10827	FAM114A2	family with sequence similarity 114 member A2	D	-2.43746	0.00433961	--
11214	AKAP13	A-kinase anchoring protein 13	D	-1.91562	0.00187585	nuclear export, regulation of small GTPase mediated signal transduction, regulation of Ras protein signal transduction
11316	COPE	coatomer protein complex subunit epsilon	D	-1.62093	0.00164746	--
22870	PPP6R1	protein phosphatase 6 regulatory subunit 1	D	-2.08123	0.000293889	--
22978	NT5C2	5'-nucleotidase, cytosolic II	D	-1.78138	2.27127e-07	--
23184	MESD	mesoderm development LRP chaperone	D	-2.47131	0.00580112	--
23301	EHBP1	EH domain binding protein 1	D	-2.42856	1.32187e-06	--
23328	SASH1	SAM and SH3 domain containing 1	D	-2.40562	0.000270406	--
23352	UBR4	ubiquitin protein ligase E3 component n-recognin 4	D	-2.29018	1.35957e-07	--
23474	ETHE1	ETHE1 persulfide dioxygenase	D	-1.80213	2.15201e-06	--
23527	ACAP2	ArfGAP with coiled-coil, ankyrin repeat and PH domains 2	D	-2.35969	9.55342e-06	--
23637	RABGAP1	RAB GTPase activating protein 1	D	-2.02053	0.00395074	--
25802	LMOD1	leiomodin 1	D	-2.31403	7.49366e-05	--
25927	CNRIP1	cannabinoid receptor interacting protein 1	D	-2.95064	3.78116e-06	--
26091	HERC4	HECT and RLD domain containing E3 ubiquitin protein ligase 4	D	-2.05914	2.70352e-05	--
26227	PHGDH	phosphoglycerate dehydrogenase	D	-2.14162	4.44089e-16	--
26578	OSTF1	osteoclast stimulating factor 1	D	-2.41865	4.70987e-06	--
27250	PDCD4	programmed cell death 4	D	-2.72075	0.000119775	--
29924	EPN1	epsin 1	D	-1.83381	0.000796338	endocytosis
29968	PSAT1	phosphoserine aminotransferase 1	D	-1.86757	2.33147e-14	--
30001	ERO1A	endoplasmic reticulum oxidoreductase 1 alpha	D	-2.40488	1.06767e-05	--
50865	HEBP1	heme binding protein 1	D	-2.03283	0.00287934	--
51024	FIS1	fission, mitochondrial 1	D	-2.13474	0.00168204	mitochondrial transport, mitochondrion organization
51185	CRBN	cereblon	D	-2.00224	0.00214429	--
51226	COPZ2	coatomer protein complex subunit zeta 2	D	-2.30129	0.00281704	--
51776	MAP3K20	mitogen-activated protein kinase kinase kinase 20	D	-1.66383	0.000335525	--
54477	PLEKHA5	pleckstrin homology domain containing A5	D	-1.478	0.00126161	--
54521	WDR44	WD repeat domain 44	D	-1.79722	0.000968308	--
54919	DNAAF5	dynein axonemal assembly factor 5	D	-1.90989	8.10673e-05	--
54987	CZIB	CXXC motif containing zinc binding protein	D	-1.64225	0.000943815	--
55031	USP47	ubiquitin specific peptidase 47	D	-1.91738	0.00778251	DNA repair
55074	OXR1	oxidation resistance 1	D	-1.78592	1.71017e-06	--
55114	ARHGAP17	Rho GTPase activating protein 17	D	-2.27871	8.00465e-05	regulation of small GTPase mediated signal transduction
55194	EVA1B	eva-1 homolog B	D	-1.7528	0.0012102	--
55291	PPP6R3	protein phosphatase 6 regulatory subunit 3	D	-1.50764	0.000134517	--
55364	IMPACT	impact RWD domain protein	D	-1.76665	0.000649411	--
55705	IPO9	importin 9	D	-1.62694	0.000185071	nuclear import
56904	SH3GLB2	SH3 domain containing GRB2 like, endophilin B2	D	-1.61466	0.00105952	--
57120	GOPC	golgi associated PDZ and coiled-coil motif containing	D	-3.09663	0.000789986	--
57214	CEMIP	cell migration inducing hyaluronidase 1	D	-1.43732	0.000918305	--
57674	RNF213	ring finger protein 213	D	-2.25206	0.00249313	--
57724	EPG5	ectopic P-granules autophagy protein 5 homolog	D	-1.45393	0.00474228	--
63898	SH2D4A	SH2 domain containing 4A	D	-1.98752	2.52576e-13	--
64759	TNS3	tensin 3	D	-2.3398	1.22246e-07	--
64780	MICAL1	microtubule associated monooxygenase, calponin and LIM domain containing 1	D	-1.77444	3.42909e-06	--
65108	MARCKSL1	MARCKS like 1	D	-1.90596	7.99901e-05	--
80381	CD276	CD276 molecule	D	-2.36241	0.00416778	--
83700	JAM3	junctional adhesion molecule 3	D	-2.17008	0.000734421	--
83986	FAM234A	family with sequence similarity 234 member A	D	-1.54943	0.00147202	--
84305	PYM1	PYM homolog 1, exon junction complex associated factor	D	-1.94316	0.00142946	--
112849	L3HYPDH	trans-L-3-hydroxyproline dehydratase	D	-1.98231	0.000250325	--
113146	AHNAK2	AHNAK nucleoprotein 2	D	-1.60421	0.00171092	--
115908	CTHRC1	collagen triple helix repeat containing 1	D	-2.90467	7.4966e-08	--
126393	HSPB6	heat shock protein family B (small) member 6	D	-1.77674	4.83299e-07	--
131544	CRYBG3	crystallin beta-gamma domain containing 3	D	-1.69424	0.00373771	--
143903	LAYN	layilin	D	-2.52331	7.60474e-05	--
245812	CNPY4	canopy FGF signaling regulator 4	D	-2.82276	0.000933133	--
254102	EHBP1L1	EH domain binding protein 1 like 1	D	-1.96444	0.000213721	--
283871	PGP	phosphoglycolate phosphatase	D	-1.71122	0.00207465	--
388697	HRNR	hornerin	D	-1.87943	3.45691e-09	--
