# Supplementary material for: Disruption of nucleocytoplasmic trafficking as a cellular senescence driver
Source: Exp Mol Med. 2021 Jun 29;53(6):1092–108. doi: 10.1038/s12276-021-00643-6 (PMC8257587; doi:10.1038/s12276-021-00643-6)
Supplement: Supplementary file 1 — Supplementary Information [file 12276_2021_643_MOESM1_ESM.zip › Supplementary Table S3.xlsx]

## Sheet: HDF_RS_Senescent versus Young
DEGs in senescent HDF cells, compared to young HDF cells.
Gene Information			Log2-fold-change	P value
Entrez ID	Name	Description	Old/Young	Old/Young
2	A2M	alpha-2-macroglobulin	3.61286	0.000694987
18	ABAT	4-aminobutyrate aminotransferase	1.36854	0.0139372
19	ABCA1	ATP-binding cassette, sub-family A (ABC1), member 1	2.32381	0.00504372
21	ABCA3	ATP-binding cassette, sub-family A (ABC1), member 3	1.54058	0.00909205
32	ACACB	acetyl-CoA carboxylase beta	0.999075	0.0241176
39	ACAT2	acetyl-CoA acetyltransferase 2	-1.88513	0.00529351
41	ASIC1	acid-sensing (proton-gated) ion channel 1	-1.50221	0.0153464
51	ACOX1	acyl-CoA oxidase 1, palmitoyl	1.3874	0.0148017
59	ACTA2	actin, alpha 2, smooth muscle, aorta	-1.65858	0.00296576
72	ACTG2	actin, gamma 2, smooth muscle, enteric	-6.15601	0.000192224
92	ACVR2A	activin A receptor, type IIA	1.20652	0.0259203
98	ACYP2	acylphosphatase 2, muscle type	1.02742	0.0304473
101	ADAM8	ADAM metallopeptidase domain 8	1.30934	0.0271045
112	ADCY6	adenylate cyclase 6	0.951165	0.0324165
113	ADCY7	adenylate cyclase 7	-1.66741	0.0125077
136	ADORA2B	adenosine A2b receptor	-2.27519	0.00201856
142	PARP1	poly (ADP-ribose) polymerase 1	-1.39476	0.0223303
158	ADSL	adenylosuccinate lyase	-0.999456	0.0206393
176	ACAN	aggrecan	-2.12206	0.00798456
183	AGT	angiotensinogen (serpin peptidase inhibitor, clade A, member 8)	1.41942	0.0115664
202	AIM1	absent in melanoma 1	-3.69309	0.000131612
220	ALDH1A3	aldehyde dehydrogenase 1 family, member A3	1.37374	0.0170343
257	ALX3	ALX homeobox 3	-0.966039	0.0490714
278	AMY1C	amylase, alpha 1C (salivary)	1.56414	0.00626021
286	ANK1	ankyrin 1, erythrocytic	2.19128	0.00137205
302	ANXA2	annexin A2	-3.20374	0.00169904
305	ANXA2P3	annexin A2 pseudogene 3	-1.28244	0.0163416
332	BIRC5	baculoviral IAP repeat containing 5	-2.73955	0.000632286
333	APLP1	amyloid beta (A4) precursor-like protein 1	1.38551	0.0195258
334	APLP2	amyloid beta (A4) precursor-like protein 2	1.11907	0.0233096
341	APOC1	apolipoprotein C-I	-0.949386	0.0384707
347	APOD	apolipoprotein D	1.4266	0.0167451
348	APOE	apolipoprotein E	1.56266	0.00917006
351	APP	amyloid beta (A4) precursor protein	1.41695	0.00930407
357	SHROOM2	shroom family member 2	-1.50737	0.00950409
358	AQP1	aquaporin 1	1.73187	0.00384053
368	ABCC6	ATP-binding cassette, sub-family C (CFTR/MRP), member 6	1.91594	0.00605571
374	AREG	amphiregulin	3.43267	0.0015308
394	ARHGAP5	Rho GTPase activating protein 5	1.19141	0.0253191
395	ARHGAP6	Rho GTPase activating protein 6	-1.25574	0.0202906
410	ARSA	arylsulfatase A	1.22056	0.0126042
427	ASAH1	N-acylsphingosine amidohydrolase (acid ceramidase) 1	1.86846	0.00676036
460	ASTN1	astrotactin 1	2.59039	0.00223211
501	ALDH7A1	aldehyde dehydrogenase 7 family, member A1	1.29706	0.00511724
523	ATP6V1A	ATPase, H+ transporting, lysosomal 70kDa, V1 subunit A	1.03058	0.0107795
527	ATP6V0C	ATPase, H+ transporting, lysosomal 16kDa, V0 subunit c	0.92292	0.032418
534	ATP6V1G2	ATPase, H+ transporting, lysosomal 13kDa, V1 subunit G2	1.5137	0.00858541
537	ATP6AP1	ATPase, H+ transporting, lysosomal accessory protein 1	1.25941	0.0135213
540	ATP7B	ATPase, Cu++ transporting, beta polypeptide	1.20762	0.0250078
567	B2M	beta-2-microglobulin	1.06817	0.0376247
580	BARD1	BRCA1 associated RING domain 1	-1.26837	0.020255
582	BBS1	Bardet-Biedl syndrome 1	0.995581	0.030952
586	BCAT1	branched chain amino-acid transaminase 1, cytosolic	-1.10755	0.00819797
595	CCND1	cyclin D1	0.98776	0.0486053
598	BCL2L1	BCL2-like 1	1.00665	0.0258228
602	BCL3	B-cell CLL/lymphoma 3	-2.01465	0.00418586
623	BDKRB1	bradykinin receptor B1	-1.82772	0.00923936
631	BFSP1	beaded filament structural protein 1, filensin	1.11307	0.00251596
639	PRDM1	PR domain containing 1, with ZNF domain	1.66449	0.00611654
641	BLM	Bloom syndrome, RecQ helicase-like	-2.42905	0.00227432
646	BNC1	basonuclin 1	-2.88976	0.00438854
663	BNIP2	BCL2/adenovirus E1B 19kDa interacting protein 2	0.999938	0.00699152
672	BRCA1	breast cancer 1, early onset	-1.7292	0.0115888
675	BRCA2	breast cancer 2, early onset	-1.07204	0.032193
699	BUB1	BUB1 mitotic checkpoint serine/threonine kinase	-2.82439	0.00163263
701	BUB1B	BUB1 mitotic checkpoint serine/threonine kinase B	-2.99964	0.00111912
708	C1QBP	complement component 1, q subcomponent binding protein	-0.965049	0.0197283
710	SERPING1	serpin peptidase inhibitor, clade G (C1 inhibitor), member 1	2.0065	0.00408954
718	C3	complement component 3	1.43345	0.0187021
753	LDLRAD4	low density lipoprotein receptor class A domain containing 4	1.03311	0.0392689
770	CA11	carbonic anhydrase XI	1.08701	0.026066
794	CALB2	calbindin 2	1.06897	0.0431117
859	CAV3	caveolin 3	-1.14904	0.0289306
861	RUNX1	runt-related transcription factor 1	2.32185	0.000743091
864	RUNX3	runt-related transcription factor 3	-2.46412	0.00174249
874	CBR3	carbonyl reductase 3	-1.64326	0.00560254
875	CBS	cystathionine-beta-synthase	-1.06116	0.029868
890	CCNA2	cyclin A2	-3.13538	0.000906858
891	CCNB1	cyclin B1	-3.07371	0.000974959
894	CCND2	cyclin D2	6.67175	1.06612e-05
899	CCNF	cyclin F	-1.05032	0.0356235
908	CCT6A	chaperonin containing TCP1, subunit 6A (zeta 1)	-1.03491	0.0224763
948	CD36	CD36 molecule (thrombospondin receptor)	2.39158	0.0029432
966	CD59	CD59 molecule, complement regulatory protein	1.52438	0.0147978
968	CD68	CD68 molecule	1.42905	0.0137228
983	CDK1	cyclin-dependent kinase 1	-3.35684	0.00123278
990	CDC6	cell division cycle 6	-1.09586	0.0370591
991	CDC20	cell division cycle 20	-3.30797	9.24958e-05
993	CDC25A	cell division cycle 25A	-1.53421	0.0166457
994	CDC25B	cell division cycle 25B	-1.17281	0.0291914
995	CDC25C	cell division cycle 25C	-1.9988	0.0132155
1000	CDH2	cadherin 2, type 1, N-cadherin (neuronal)	1.57302	0.0103814
1001	CDH3	cadherin 3, type 1, P-cadherin (placental)	-1.63101	0.0178455
1008	CDH10	cadherin 10, type 2 (T2-cadherin)	2.73905	0.00312931
1012	CDH13	cadherin 13	1.81853	0.00669695
1016	CDH18	cadherin 18, type 2	1.45916	0.00713262
1026	CDKN1A	cyclin-dependent kinase inhibitor 1A (p21, Cip1)	1.95617	0.00150744
1028	CDKN1C	cyclin-dependent kinase inhibitor 1C (p57, Kip2)	1.22119	0.011712
1029	CDKN2A	cyclin-dependent kinase inhibitor 2A	1.32555	0.0113341
1031	CDKN2C	cyclin-dependent kinase inhibitor 2C (p18, inhibits CDK4)	-1.9353	0.00409554
1032	CDKN2D	cyclin-dependent kinase inhibitor 2D (p19, inhibits CDK4)	-0.970569	0.0266389
1033	CDKN3	cyclin-dependent kinase inhibitor 3	-3.21505	0.000377418
1036	CDO1	cysteine dioxygenase type 1	1.22143	0.0122675
1040	CDS1	CDP-diacylglycerol synthase (phosphatidate cytidylyltransferase) 1	1.23672	0.0274443
1047	CLGN	calmegin	1.21043	0.0126225
1058	CENPA	centromere protein A	-3.24072	0.00138091
1062	CENPE	centromere protein E, 312kDa	-2.31658	0.0039437
1063	CENPF	centromere protein F, 350/400kDa	-3.18392	0.00207518
1066	CES1	carboxylesterase 1	-3.03451	0.00134328
1111	CHEK1	checkpoint kinase 1	-2.22541	0.00451634
1112	FOXN3	forkhead box N3	1.14653	0.0227884
1123	CHN1	chimerin 1	-2.17075	0.0039665
1129	CHRM2	cholinergic receptor, muscarinic 2	0.961676	0.0349845
1152	CKB	creatine kinase, brain	1.12304	0.0244984
1153	CIRBP	cold inducible RNA binding protein	1.10256	0.0426625
1163	CKS1B	CDC28 protein kinase regulatory subunit 1B	-1.622	0.0055435
1164	CKS2	CDC28 protein kinase regulatory subunit 2	-2.1781	0.00249697
1193	CLIC2	chloride intracellular channel 2	1.11228	0.0400373
1200	TPP1	tripeptidyl peptidase I	1.17908	0.0223011
1287	COL4A5	collagen, type IV, alpha 5	2.1084	0.00509005
1294	COL7A1	collagen, type VII, alpha 1	1.15749	0.0340923
1295	COL8A1	collagen, type VIII, alpha 1	2.39148	0.00302055
1296	COL8A2	collagen, type VIII, alpha 2	1.29116	0.0104676
1305	COL13A1	collagen, type XIII, alpha 1	1.63235	0.00808491
1306	COL15A1	collagen, type XV, alpha 1	1.23406	0.0223076
1311	COMP	cartilage oligomeric matrix protein	4.42393	7.36585e-05
1318	SLC31A2	solute carrier family 31 (copper transporter), member 2	1.49213	0.00365779
1326	MAP3K8	mitogen-activated protein kinase kinase kinase 8	-0.932866	0.0499235
1346	COX7A1	cytochrome c oxidase subunit VIIa polypeptide 1 (muscle)	1.90761	0.00341887
1359	CPA3	carboxypeptidase A3 (mast cell)	-1.04519	0.0467716
1363	CPE	carboxypeptidase E	4.68331	0.000104603
1364	CLDN4	claudin 4	-1.09395	0.0312034
1366	CLDN7	claudin 7	-1.27959	0.0219733
1382	CRABP2	cellular retinoic acid binding protein 2	-1.12044	0.0147604
1384	-	-	-1.02443	0.0295804
1396	CRIP1	cysteine-rich protein 1 (intestinal)	-1.92598	0.00736927
1404	HAPLN1	hyaluronan and proteoglycan link protein 1	3.27038	0.000455763
1462	VCAN	versican	2.90903	0.00311374
1464	CSPG4	chondroitin sulfate proteoglycan 4	-1.82286	0.00877124
1466	CSRP2	cysteine and glycine-rich protein 2	1.56239	0.00495786
1471	CST3	cystatin C	1.00379	0.0279825
1473	CST5	cystatin D	1.11183	0.0267395
1474	CST6	cystatin E/M	1.16688	0.0316068
1475	CSTA	cystatin A (stefin A)	1.39402	0.00768588
1489	CTF1	cardiotrophin 1	1.21883	0.0128736
1490	CTGF	connective tissue growth factor	2.09607	0.00448446
1509	CTSD	cathepsin D	1.28512	0.0106688
1512	CTSH	cathepsin H	1.89154	0.00177274
1513	CTSK	cathepsin K	2.68778	0.00032899
1519	CTSO	cathepsin O	1.51599	0.00766252
1522	CTSZ	cathepsin Z	1.14872	0.0445905
1523	CUX1	cut-like homeobox 1	0.987991	0.0394309
1524	CX3CR1	chemokine (C-X3-C motif) receptor 1	2.56684	0.00366756
1540	CYLD	cylindromatosis (turban tumor syndrome)	1.14019	0.0170449
1573	CYP2J2	cytochrome P450, family 2, subfamily J, polypeptide 2	1.12549	0.00928185
1595	CYP51A1	cytochrome P450, family 51, subfamily A, polypeptide 1	-1.06557	0.013829
1602	DACH1	dachshund homolog 1 (Drosophila)	1.19837	0.0274716
1606	DGKA	diacylglycerol kinase, alpha 80kDa	1.18681	0.0193584
1620	BRINP1	bone morphogenetic protein/retinoic acid inducible neural-specific 1	1.76752	0.0158517
1622	DBI	diazepam binding inhibitor (GABA receptor modulator, acyl-CoA binding protein)	-0.989479	0.0208802
1629	DBT	dihydrolipoamide branched chain transacylase E2	1.36294	0.0113677
1643	DDB2	damage-specific DNA binding protein 2, 48kDa	0.932177	0.0264964
1645	AKR1C1	aldo-keto reductase family 1, member C1	-1.2066	0.0236295
1647	GADD45A	growth arrest and DNA-damage-inducible, alpha	1.25838	0.0244777
1718	DHCR24	24-dehydrocholesterol reductase	-2.54593	0.00248853
1719	DHFR	dihydrofolate reductase	-2.01502	0.0033635
1723	DHODH	dihydroorotate dehydrogenase (quinone)	-0.932489	0.0430801
1728	NQO1	NAD(P)H dehydrogenase, quinone 1	-2.11047	0.0071099
1734	DIO2	deiodinase, iodothyronine, type II	-0.995198	0.032895
1749	DLX5	distal-less homeobox 5	1.76797	0.0163957
1760	DMPK	dystrophia myotonica-protein kinase	1.33038	0.018651
1774	DNASE1L1	deoxyribonuclease I-like 1	1.20005	0.0168615
1786	DNMT1	DNA (cytosine-5-)-methyltransferase 1	-1.30526	0.0242795
1789	DNMT3B	DNA (cytosine-5-)-methyltransferase 3 beta	-1.70268	0.00729651
1803	DPP4	dipeptidyl-peptidase 4	1.45939	0.0142231
1809	DPYSL3	dihydropyrimidinase-like 3	-1.76129	0.00564755
1827	RCAN1	regulator of calcineurin 1	1.4274	0.0124789
1831	TSC22D3	TSC22 domain family, member 3	1.10084	0.0251148
1832	DSP	desmoplakin	3.31544	0.00111659
1836	SLC26A2	solute carrier family 26 (anion exchanger), member 2	0.942714	0.046161
1841	DTYMK	deoxythymidylate kinase (thymidylate kinase)	-1.57436	0.00562428
1847	DUSP5	dual specificity phosphatase 5	-0.995898	0.0315837
1854	DUT	deoxyuridine triphosphatase	-1.16904	0.00770996
1869	E2F1	E2F transcription factor 1	-2.28007	0.0024455
1870	E2F2	E2F transcription factor 2	-3.17159	0.00213313
1894	ECT2	epithelial cell transforming sequence 2 oncogene	-1.18125	0.0399653
1902	LPAR1	lysophosphatidic acid receptor 1	-2.14159	0.00549958
1917	EEF1A2	eukaryotic translation elongation factor 1 alpha 2	2.07507	0.00369171
1948	EFNB2	ephrin-B2	0.998297	0.0446272
1949	EFNB3	ephrin-B3	-1.53206	0.0128084
1953	MEGF6	multiple EGF-like-domains 6	1.91396	0.00743683
1959	EGR2	early growth response 2	2.28128	0.00401998
1973	EIF4A1	eukaryotic translation initiation factor 4A1	-1.00052	0.0178899
1974	EIF4A2	eukaryotic translation initiation factor 4A2	1.02188	0.0388605
1978	EIF4EBP1	eukaryotic translation initiation factor 4E binding protein 1	-1.51068	0.00159385
2006	ELN	elastin	3.18794	0.00040188
2013	EMP2	epithelial membrane protein 2	-1.40884	0.00738588
2023	ENO1	enolase 1, (alpha)	-1.64978	0.00388749
2030	SLC29A1	solute carrier family 29 (equilibrative nucleoside transporter), member 1	-1.10746	0.0216018
2036	EPB41L1	erythrocyte membrane protein band 4.1-like 1	1.15676	0.0076585
2050	EPHB4	EPH receptor B4	-1.29211	0.0101009
2051	EPHB6	EPH receptor B6	-2.38022	0.00467575
2060	EPS15	epidermal growth factor receptor pathway substrate 15	1.21956	0.0155912
2069	EREG	epiregulin	1.15829	0.0243116
2073	ERCC5	excision repair cross-complementing rodent repair deficiency, complementation group 5	0.927081	0.0383503
2091	FBL	fibrillarin	-1.27833	0.019695
2115	ETV1	ets variant 1	1.3181	0.0254013
2121	EVC	Ellis van Creveld syndrome	1.19762	0.0198913
2128	EVX1	even-skipped homeobox 1	-1.29419	0.0440619
2134	EXTL1	exostosin-like glycosyltransferase 1	2.62994	0.00156876
2146	EZH2	enhancer of zeste homolog 2 (Drosophila)	-2.66559	0.00230004
2152	F3	coagulation factor III (thromboplastin, tissue factor)	-1.40359	0.00821484
2157	F8	coagulation factor VIII, procoagulant component	1.1143	0.0318655
2159	F10	coagulation factor X	0.950511	0.0189206
2161	F12	coagulation factor XII (Hageman factor)	-1.53797	0.0131193
2171	FABP5	fatty acid binding protein 5 (psoriasis-associated)	-2.49495	0.000580209
2175	FANCA	Fanconi anemia, complementation group A	-1.55093	0.0166562
2176	FANCC	Fanconi anemia, complementation group C	-1.67851	0.00709956
2177	FANCD2	Fanconi anemia, complementation group D2	-1.67707	0.0141808
2178	FANCE	Fanconi anemia, complementation group E	-1.85329	0.00439256
2187	FANCB	Fanconi anemia, complementation group B	-1.09419	0.0319919
2189	FANCG	Fanconi anemia, complementation group G	-1.26996	0.0158234
2191	FAP	fibroblast activation protein, alpha	1.13766	0.0230324
2192	FBLN1	fibulin 1	1.20434	0.00560949
2194	FASN	fatty acid synthase	-0.990025	0.0462482
2195	FAT1	FAT atypical cadherin 1	1.47085	0.0290488
2199	FBLN2	fibulin 2	1.62234	0.00272237
2201	FBN2	fibrillin 2	-1.14836	0.0374449
2202	EFEMP1	EGF containing fibulin-like extracellular matrix protein 1	2.11149	0.00285787
2207	FCER1G	Fc fragment of IgE, high affinity I, receptor for; gamma polypeptide	-1.43082	0.0283717
2217	FCGRT	Fc fragment of IgG, receptor, transporter, alpha	1.36833	0.0118643
2232	FDXR	ferredoxin reductase	1.06613	0.0222603
2237	FEN1	flap structure-specific endonuclease 1	-1.78418	0.00934423
2239	GPC4	glypican 4	2.25855	0.0034408
2247	FGF2	fibroblast growth factor 2 (basic)	1.20812	0.0200939
2250	FGF5	fibroblast growth factor 5	-1.05757	0.0282866
2254	FGF9	fibroblast growth factor 9	1.54527	0.00985364
2275	FHL3	four and a half LIM domains 3	-1.85752	0.00373957
2289	FKBP5	FK506 binding protein 5	-2.01625	0.0101254
2298	FOXD4	forkhead box D4	1.17196	0.0423861
2304	FOXE1	forkhead box E1 (thyroid transcription factor 2)	1.09662	0.0188649
2305	FOXM1	forkhead box M1	-2.03207	0.00252981
2308	FOXO1	forkhead box O1	1.41936	0.00831723
2317	FLNB	filamin B, beta	-1.4302	0.0273119
2329	FMO4	flavin containing monooxygenase 4	1.60275	0.00905877
2331	FMOD	fibromodulin	3.36175	0.000209852
2335	FN1	fibronectin 1	1.53774	0.0233912
2352	FOLR3	folate receptor 3 (gamma)	1.99041	0.00817865
2353	FOS	FBJ murine osteosarcoma viral oncogene homolog	-1.14997	0.0226179
2491	CENPI	centromere protein I	-1.51876	0.0173273
2517	FUCA1	fucosidase, alpha-L- 1, tissue	2.59617	0.00279193
2521	FUS	fused in sarcoma	-1.53871	0.0142796
2523	FUT1	fucosyltransferase 1 (galactoside 2-alpha-L-fucosyltransferase, H blood group)	-1.40748	0.0177348
2531	KDSR	3-ketodihydrosphingosine reductase	1.31402	0.0148907
2537	IFI6	interferon, alpha-inducible protein 6	1.59103	0.00555468
2548	GAA	glucosidase, alpha; acid	1.96719	0.00336455
2553	GABPB1	GA binding protein transcription factor, beta subunit 1	-1.18772	0.0103628
2571	GAD1	glutamate decarboxylase 1 (brain, 67kDa)	1.35309	0.0283118
2581	GALC	galactosylceramidase	1.05087	0.0220554
2591	GALNT3	UDP-N-acetyl-alpha-D-galactosamine:polypeptide N-acetylgalactosaminyltransferase 3 (GalNAc-T3)	1.58452	0.0216156
2621	GAS6	growth arrest-specific 6	1.36438	0.00932544
2625	GATA3	GATA binding protein 3	1.44733	0.0126888
2627	GATA6	GATA binding protein 6	1.63566	0.00933356
2633	GBP1	guanylate binding protein 1, interferon-inducible	-1.23964	0.0259744
2634	GBP2	guanylate binding protein 2, interferon-inducible	-1.01147	0.0469771
2635	GBP3	guanylate binding protein 3	-1.25566	0.0219232
2645	GCK	glucokinase (hexokinase 4)	-1.33472	0.0237205
2657	GDF1	growth differentiation factor 1	1.02536	0.0276838
2662	GDF10	growth differentiation factor 10	2.59444	0.00207958
2668	GDNF	glial cell derived neurotrophic factor	1.89895	0.0050654
2673	GFPT1	glutamine--fructose-6-phosphate transaminase 1	1.22272	0.0143616
2674	GFRA1	GDNF family receptor alpha 1	-2.73301	0.00115872
2690	GHR	growth hormone receptor	1.87011	0.00644665
2697	GJA1	gap junction protein, alpha 1, 43kDa	1.08268	0.0286807
2700	GJA3	gap junction protein, alpha 3, 46kDa	1.03565	0.0455632
2702	GJA5	gap junction protein, alpha 5, 40kDa	1.34592	0.0247542
2735	GLI1	GLI family zinc finger 1	-1.45981	0.00691139
2739	GLO1	glyoxalase I	-1.02408	0.0384271
2744	GLS	glutaminase	2.23113	0.00125094
2760	GM2A	GM2 ganglioside activator	2.1703	0.00165615
2794	GNL1	guanine nucleotide binding protein-like 1	1.4934	0.00819021
2799	GNS	glucosamine (N-acetyl)-6-sulfatase	0.976812	0.0401973
2812	GP1BB	glycoprotein Ib (platelet), beta polypeptide	0.995899	0.0148968
2843	GPR20	G protein-coupled receptor 20	0.995615	0.0452538
2868	GRK4	G protein-coupled receptor kinase 4	1.12875	0.0407825
2870	GRK6	G protein-coupled receptor kinase 6	-1.01027	0.0386983
2888	GRB14	growth factor receptor-bound protein 14	2.43428	0.00486305
2890	GRIA1	glutamate receptor, ionotropic, AMPA 1	-0.937804	0.0241178
2896	GRN	granulin	1.67272	0.0176732
2898	GRIK2	glutamate receptor, ionotropic, kainate 2	1.59776	0.00844105
2919	CXCL1	chemokine (C-X-C motif) ligand 1 (melanoma growth stimulating activity, alpha)	-2.72508	0.00326912
2920	CXCL2	chemokine (C-X-C motif) ligand 2	-1.26274	0.0261401
2934	GSN	gelsolin	1.26918	0.0135862
2936	GSR	glutathione reductase	-1.0401	0.0281885
2949	GSTM5	glutathione S-transferase mu 5	-1.87223	0.00421807
3006	HIST1H1C	histone cluster 1, H1c	1.8436	0.00150164
3007	HIST1H1D	histone cluster 1, H1d	-1.59012	0.0159349
3009	HIST1H1B	histone cluster 1, H1b	-3.65715	0.00155804
3013	HIST1H2AD	histone cluster 1, H2ad	1.34517	0.00935542
3014	H2AFX	H2A histone family, member X	-1.84048	0.00408145
3015	H2AFZ	H2A histone family, member Z	-1.35203	0.00563217
3017	HIST1H2BD	histone cluster 1, H2bd	1.1732	0.0148662
3024	HIST1H1A	histone cluster 1, H1a	-2.7729	0.00351179
3037	HAS2	hyaluronan synthase 2	-1.55029	0.0165101
3068	HDGF	hepatoma-derived growth factor	-1.03178	0.0236975
3070	HELLS	helicase, lymphoid-specific	-1.78103	0.0117969
3073	HEXA	hexosaminidase A (alpha polypeptide)	1.22168	0.00903613
3074	HEXB	hexosaminidase B (beta polypeptide)	1.06467	0.0263175
3075	CFH	complement factor H	3.14711	0.00104731
3084	-	-	1.57184	0.00956687
3087	HHEX	hematopoietically expressed homeobox	-1.87675	0.0156335
3108	HLA-DMA	major histocompatibility complex, class II, DM alpha	1.42203	0.0136463
3113	HLA-DPA1	major histocompatibility complex, class II, DP alpha 1	-0.928122	0.0458375
3115	HLA-DPB1	major histocompatibility complex, class II, DP beta 1	-1.33955	0.0164742
3140	MR1	major histocompatibility complex, class I-related	1.05468	0.0285571
3145	HMBS	hydroxymethylbilane synthase	-1.01758	0.00833413
3148	HMGB2	high mobility group box 2	-3.00848	0.00102823
3149	HMGB3	high mobility group box 3	-1.23907	0.0244949
3151	HMGN2	high mobility group nucleosomal binding domain 2	-1.3951	0.00393084
3161	HMMR	hyaluronan-mediated motility receptor (RHAMM)	-3.08917	0.000583063
3181	HNRNPA2B1	heterogeneous nuclear ribonucleoprotein A2/B1	-0.98887	0.024238
3182	HNRNPAB	heterogeneous nuclear ribonucleoprotein A/B	-1.00011	0.0401425
3184	HNRNPD	heterogeneous nuclear ribonucleoprotein D (AU-rich element RNA binding protein 1, 37kDa)	-1.48085	0.00855281
3187	HNRNPH1	heterogeneous nuclear ribonucleoprotein H1 (H)	-1.08094	0.0178659
3229	HOXC13	homeobox C13	3.94662	0.000652352
3251	HPRT1	hypoxanthine phosphoribosyltransferase 1	-1.61273	0.0050783
3292	HSD17B1	hydroxysteroid (17-beta) dehydrogenase 1	0.964589	0.0356058
3306	HSPA2	heat shock 70kDa protein 2	-1.18456	0.0163656
3316	HSPB2	heat shock 27kDa protein 2	1.39755	0.00920892
3356	HTR2A	5-hydroxytryptamine (serotonin) receptor 2A, G protein-coupled	3.10671	0.000895604
3357	HTR2B	5-hydroxytryptamine (serotonin) receptor 2B, G protein-coupled	1.05038	0.0450969
3371	TNC	tenascin C	-1.72975	0.0135597
3382	ICA1	islet cell autoantigen 1, 69kDa	2.10746	0.00623919
3383	ICAM1	intercellular adhesion molecule 1	-1.04654	0.0101929
3397	ID1	inhibitor of DNA binding 1, dominant negative helix-loop-helix protein	1.56286	0.00428551
3398	ID2	inhibitor of DNA binding 2, dominant negative helix-loop-helix protein	1.69471	0.0074649
3399	ID3	inhibitor of DNA binding 3, dominant negative helix-loop-helix protein	1.30511	0.0124868
3423	IDS	iduronate 2-sulfatase	1.47582	0.0152409
3425	IDUA	iduronidase, alpha-L-	1.74856	0.00638322
3430	IFI35	interferon-induced protein 35	-1.67043	0.00781893
3437	IFIT3	interferon-induced protein with tetratricopeptide repeats 3	-0.996885	0.0246609
3479	IGF1	insulin-like growth factor 1 (somatomedin C)	1.64292	0.00396653
3480	IGF1R	insulin-like growth factor 1 receptor	0.976067	0.0375273
3481	IGF2	insulin-like growth factor 2 (somatomedin A)	3.033	0.000733782
3486	IGFBP3	insulin-like growth factor binding protein 3	1.50274	0.00322943
3488	IGFBP5	insulin-like growth factor binding protein 5	1.22257	0.0264899
3489	IGFBP6	insulin-like growth factor binding protein 6	1.36719	0.00541922
3553	IL1B	interleukin 1, beta	1.94718	0.00544434
3554	IL1R1	interleukin 1 receptor, type I	-1.36762	0.0132923
3556	IL1RAP	interleukin 1 receptor accessory protein	1.04695	0.0231632
3569	IL6	interleukin 6 (interferon, beta 2)	-1.91797	0.00344468
3575	IL7R	interleukin 7 receptor	-3.4233	0.000211641
3598	IL13RA2	interleukin 13 receptor, alpha 2	1.06135	0.0278193
3600	IL15	interleukin 15	-1.32231	0.0152728
3606	IL18	interleukin 18 (interferon-gamma-inducing factor)	-1.81661	0.0149377
3613	IMPA2	inositol(myo)-1(or 4)-monophosphatase 2	-1.95697	0.00608213
3614	IMPDH1	IMP (inosine 5'-monophosphate) dehydrogenase 1	-1.1937	0.0166412
3619	INCENP	inner centromere protein antigens 135/155kDa	-1.34106	0.0151991
3624	INHBA	inhibin, beta A	2.876	0.00182448
3635	INPP5D	inositol polyphosphate-5-phosphatase, 145kDa	1.40553	0.00993111
3638	INSIG1	insulin induced gene 1	-1.58318	0.00897871
3653	IPW	imprinted in Prader-Willi syndrome (non-protein coding)	1.16664	0.00820457
3655	ITGA6	integrin, alpha 6	1.00981	0.0253969
3669	ISG20	interferon stimulated exonuclease gene 20kDa	-1.40263	0.0180458
3671	ISLR	immunoglobulin superfamily containing leucine-rich repeat	-2.22834	0.00446851
3690	ITGB3	integrin, beta 3 (platelet glycoprotein IIIa, antigen CD61)	-1.54843	0.0184766
3691	ITGB4	integrin, beta 4	1.66469	0.011208
3693	ITGB5	integrin, beta 5	1.4058	0.00457327
3710	ITPR3	inositol 1,4,5-trisphosphate receptor, type 3	-1.00628	0.0362041
3712	IVD	isovaleryl-CoA dehydrogenase	1.28275	0.0199072
3728	JUP	junction plakoglobin	1.07871	0.0182432
3745	KCNB1	potassium voltage-gated channel, Shab-related subfamily, member 1	2.17859	0.00964723
3749	KCNC4	potassium voltage-gated channel, Shaw-related subfamily, member 4	1.05179	0.034548
3752	KCND3	potassium voltage-gated channel, Shal-related subfamily, member 3	-2.76579	0.00329357
3755	KCNG1	potassium voltage-gated channel, subfamily G, member 1	-1.36573	0.0131905
3763	KCNJ6	potassium inwardly-rectifying channel, subfamily J, member 6	0.951146	0.0436672
3764	KCNJ8	potassium inwardly-rectifying channel, subfamily J, member 8	1.19619	0.0184258
3768	KCNJ12	potassium inwardly-rectifying channel, subfamily J, member 12	1.07739	0.0151224
3775	KCNK1	potassium channel, subfamily K, member 1	2.19453	0.00386782
3776	KCNK2	potassium channel, subfamily K, member 2	-1.20075	0.0266698
3779	KCNMB1	potassium large conductance calcium-activated channel, subfamily M, beta member 1	-0.975853	0.0353838
3783	KCNN4	potassium intermediate/small conductance calcium-activated channel, subfamily N, member 4	1.32485	0.0282122
3785	KCNQ2	potassium voltage-gated channel, KQT-like subfamily, member 2	-1.84914	0.0239509
3787	KCNS1	potassium voltage-gated channel, delayed-rectifier, subfamily S, member 1	-1.62483	0.0108783
3814	KISS1	KiSS-1 metastasis-suppressor	1.04896	0.0299055
3832	KIF11	kinesin family member 11	-2.87569	0.000353024
3833	KIFC1	kinesin family member C1	-3.40008	0.000483022
3835	KIF22	kinesin family member 22	-2.10162	0.00225439
3837	KPNB1	karyopherin (importin) beta 1	-0.933367	0.0250669
3838	KPNA2	karyopherin alpha 2 (RAG cohort 1, importin alpha 1)	-1.71575	0.00405082
3840	KPNA4	karyopherin alpha 4 (importin alpha 3)	1.06831	0.0291559
3855	KRT7	keratin 7	-1.04744	0.0303231
3880	KRT19	keratin 19	-1.93257	0.00625594
3884	KRT33B	keratin 33B	1.38313	0.0113632
3889	KRT83	keratin 83	-0.948367	0.028591
3897	L1CAM	L1 cell adhesion molecule	1.00121	0.0272816
3899	AFF3	AF4/FMR2 family, member 3	1.02828	0.0301947
3909	LAMA3	laminin, alpha 3	1.46495	0.0243558
3910	LAMA4	laminin, alpha 4	-1.6623	0.00288371
3915	LAMC1	laminin, gamma 1 (formerly LAMB2)	1.21607	0.0369178
3920	LAMP2	lysosomal-associated membrane protein 2	1.79454	0.00480455
3925	STMN1	stathmin 1	-1.3689	0.00800503
3930	LBR	lamin B receptor	-1.95275	0.00439672
3936	LCP1	lymphocyte cytosolic protein 1 (L-plastin)	1.16239	0.0342709
3948	LDHC	lactate dehydrogenase C	-0.941058	0.0242273
3949	LDLR	low density lipoprotein receptor	-2.69105	0.00170664
3954	LETM1	leucine zipper-EF-hand containing transmembrane protein 1	-0.962422	0.0231335
3977	LIFR	leukemia inhibitory factor receptor alpha	-1.04497	0.0428603
3978	LIG1	ligase I, DNA, ATP-dependent	-1.31716	0.0116441
3988	LIPA	lipase A, lysosomal acid, cholesterol esterase	-1.12745	0.0143839
3991	LIPE	lipase, hormone-sensitive	-1.8641	0.00166527
4001	LMNB1	lamin B1	-3.70103	0.000573867
4005	LMO2	LIM domain only 2 (rhombotin-like 1)	0.936055	0.0457414
4008	LMO7	LIM domain 7	1.048	0.029166
4037	LRP3	low density lipoprotein receptor-related protein 3	1.01924	0.022195
4041	LRP5	low density lipoprotein receptor-related protein 5	1.14992	0.0123763
4043	LRPAP1	low density lipoprotein receptor-related protein associated protein 1	1.31906	0.00935791
4047	LSS	lanosterol synthase (2,3-oxidosqualene-lanosterol cyclase)	-1.34296	0.0117697
4052	LTBP1	latent transforming growth factor beta binding protein 1	1.05057	0.0395698
4053	LTBP2	latent transforming growth factor beta binding protein 2	1.19441	0.0294087
4054	LTBP3	latent transforming growth factor beta binding protein 3	1.11192	0.0148315
4060	LUM	lumican	1.68675	0.00279375
4070	TACSTD2	tumor-associated calcium signal transducer 2	-3.19253	0.00176549
4071	TM4SF1	transmembrane 4 L six family member 1	-1.50364	0.0145116
4085	MAD2L1	MAD2 mitotic arrest deficient-like 1 (yeast)	-2.26744	0.00561379
4088	SMAD3	SMAD family member 3	-1.02173	0.0275957
4092	SMAD7	SMAD family member 7	1.5676	0.0111156
4093	SMAD9	SMAD family member 9	1.47576	0.00905967
4122	MAN2A2	mannosidase, alpha, class 2A, member 2	1.00648	0.0404674
4125	MAN2B1	mannosidase, alpha, class 2B, member 1	1.01982	0.0213525
4126	MANBA	mannosidase, beta A, lysosomal	1.88657	0.00591604
4128	MAOA	monoamine oxidase A	-1.44043	0.0170396
4135	MAP6	microtubule-associated protein 6	1.23426	0.00977964
4137	MAPT	microtubule-associated protein tau	3.68484	8.50357e-05
4139	MARK1	MAP/microtubule affinity-regulating kinase 1	1.41577	0.0146976
4147	MATN2	matrilin 2	-2.62046	0.00203895
4155	MBP	myelin basic protein	-1.63229	0.0113769
4162	MCAM	melanoma cell adhesion molecule	-3.17182	0.00222039
4171	MCM2	minichromosome maintenance complex component 2	-1.93602	0.00237678
4172	MCM3	minichromosome maintenance complex component 3	-1.81274	0.00713752
4173	MCM4	minichromosome maintenance complex component 4	-1.527	0.010275
4174	MCM5	minichromosome maintenance complex component 5	-2.19473	0.00518695
4175	MCM6	minichromosome maintenance complex component 6	-1.43926	0.00958985
4176	MCM7	minichromosome maintenance complex component 7	-2.09836	0.00165155
4188	MDFI	MyoD family inhibitor	1.21809	0.0194212
4189	DNAJB9	DnaJ (Hsp40) homolog, subfamily B, member 9	1.65536	0.00896799
4192	MDK	midkine (neurite growth-promoting factor 2)	-1.56468	0.00874164
4193	MDM2	MDM2 oncogene, E3 ubiquitin protein ligase	1.54283	0.0109738
4205	MEF2A	myocyte enhancer factor 2A	1.07362	0.013555
4209	MEF2D	myocyte enhancer factor 2D	1.17379	0.0112047
4212	MEIS2	Meis homeobox 2	-1.33185	0.00988819
4232	MEST	mesoderm specific transcript	-1.75759	0.0107252
4239	MFAP4	microfibrillar-associated protein 4	1.2522	0.00259187
4240	MFGE8	milk fat globule-EGF factor 8 protein	1.07022	0.0230286
4248	MGAT3	mannosyl (beta-1,4-)-glycoprotein beta-1,4-N-acetylglucosaminyltransferase	1.55905	0.0119251
4249	MGAT5	mannosyl (alpha-1,6-)-glycoprotein beta-1,6-N-acetyl-glucosaminyltransferase	1.95863	0.00238688
4256	MGP	matrix Gla protein	3.22211	0.000286662
4258	MGST2	microsomal glutathione S-transferase 2	1.1225	0.0130048
4288	MKI67	marker of proliferation Ki-67	-2.44954	0.00403921
4303	FOXO4	forkhead box O4	0.948258	0.029542
4311	MME	membrane metallo-endopeptidase	-1.15196	0.0215572
4312	MMP1	matrix metallopeptidase 1 (interstitial collagenase)	2.83778	0.00142123
4313	MMP2	matrix metallopeptidase 2 (gelatinase A, 72kDa gelatinase, 72kDa type IV collagenase)	1.35037	0.0241753
4314	MMP3	matrix metallopeptidase 3 (stromelysin 1, progelatinase)	2.34384	0.00149485
4319	MMP10	matrix metallopeptidase 10 (stromelysin 2)	2.00181	0.0103084
4320	MMP11	matrix metallopeptidase 11 (stromelysin 3)	1.25619	0.0101995
4321	MMP12	matrix metallopeptidase 12 (macrophage elastase)	1.74131	0.0133402
4323	MMP14	matrix metallopeptidase 14 (membrane-inserted)	1.29282	0.0153763
4324	MMP15	matrix metallopeptidase 15 (membrane-inserted)	1.5151	0.0143917
4325	MMP16	matrix metallopeptidase 16 (membrane-inserted)	1.09784	0.0277493
4355	MPP2	membrane protein, palmitoylated 2 (MAGUK p55 subfamily member 2)	1.16457	0.0320743
4485	MST1	macrophage stimulating 1 (hepatocyte growth factor-like)	1.8152	0.00437946
4494	MT1F	metallothionein 1F	-1.18073	0.0464145
4499	MT1M	metallothionein 1M	-1.29646	0.025503
4522	MTHFD1	methylenetetrahydrofolate dehydrogenase (NADP+ dependent) 1, methenyltetrahydrofolate cyclohydrolase, formyltetrahydrofolate synthetase	-1.1954	0.0195022
4540	ND5	NADH dehydrogenase, subunit 5 (complex I)	1.12851	0.0453499
4598	MVK	mevalonate kinase	-1.28211	0.0142205
4601	MXI1	MAX interactor 1, dimerization protein	1.15212	0.0133923
4603	MYBL1	v-myb avian myeloblastosis viral oncogene homolog-like 1	1.05345	0.0323202
4605	MYBL2	v-myb avian myeloblastosis viral oncogene homolog-like 2	-3.14301	0.000172667
4608	MYBPH	myosin binding protein H	-1.34113	0.0322516
4620	MYH2	myosin, heavy chain 2, skeletal muscle, adult	2.02759	0.00709143
4642	MYO1D	myosin ID	1.1021	0.00953222
4669	NAGLU	N-acetylglucosaminidase, alpha	1.1107	0.026456
4670	HNRNPM	heterogeneous nuclear ribonucleoprotein M	-1.28383	0.0117875
4675	NAP1L3	nucleosome assembly protein 1-like 3	2.8912	0.00136882
4684	NCAM1	neural cell adhesion molecule 1	2.21751	0.00335565
4688	NCF2	neutrophil cytosolic factor 2	1.19263	0.0233314
4718	NDUFC2	NADH dehydrogenase (ubiquinone) 1, subcomplex unknown, 2, 14.5kDa	1.37832	0.020061
4744	NEFH	neurofilament, heavy polypeptide	-2.11293	0.00608603
4751	NEK2	NIMA-related kinase 2	-1.82695	0.00651622
4772	NFATC1	nuclear factor of activated T-cells, cytoplasmic, calcineurin-dependent 1	-1.23123	0.0302848
4778	NFE2	nuclear factor, erythroid 2	-1.08208	0.0261168
4779	NFE2L1	nuclear factor, erythroid 2-like 1	1.04428	0.0236368
4781	NFIB	nuclear factor I/B	-2.18954	0.00513741
4794	NFKBIE	nuclear factor of kappa light polypeptide gene enhancer in B-cells inhibitor, epsilon	-1.21044	0.00403899
4796	TONSL	tonsoku-like, DNA repair protein	-1.00198	0.0499725
4832	NME3	NME/NM23 nucleoside diphosphate kinase 3	1.49203	0.00578509
4861	NPAS1	neuronal PAS domain protein 1	2.09558	0.00528466
4869	NPM1	nucleophosmin (nucleolar phosphoprotein B23, numatrin)	-1.04309	0.0184103
4884	NPTX1	neuronal pentraxin I	3.36247	0.000962618
4885	NPTX2	neuronal pentraxin II	-1.0429	0.0379713
4891	SLC11A2	solute carrier family 11 (proton-coupled divalent metal ion transporter), member 2	1.0187	0.0356955
4893	NRAS	neuroblastoma RAS viral (v-ras) oncogene homolog	-1.18353	0.0217639
4897	NRCAM	neuronal cell adhesion molecule	1.25436	0.0267118
4900	NRGN	neurogranin (protein kinase C substrate, RC3)	-1.60772	0.0153555
4915	NTRK2	neurotrophic tyrosine kinase, receptor, type 2	2.84099	0.0042044
4919	ROR1	receptor tyrosine kinase-like orphan receptor 1	-1.59398	0.00563125
4920	ROR2	receptor tyrosine kinase-like orphan receptor 2	-1.80307	0.00772312
4940	OAS3	2'-5'-oligoadenylate synthetase 3, 100kDa	-1.2783	0.0228881
4953	ODC1	ornithine decarboxylase 1	-1.05146	0.020724
4998	ORC1	origin recognition complex, subunit 1	-1.46529	0.0203821
5002	SLC22A18	solute carrier family 22, member 18	1.36941	0.0145542
5010	CLDN11	claudin 11	-5.7632	2.31297e-05
5016	OVGP1	oviductal glycoprotein 1, 120kDa	0.992994	0.0330875
5026	P2RX5	purinergic receptor P2X, ligand-gated ion channel, 5	1.55279	0.0165716
5027	P2RX7	purinergic receptor P2X, ligand-gated ion channel, 7	-1.23156	0.031166
5036	PA2G4	proliferation-associated 2G4, 38kDa	-1.60618	0.0195241
5042	PABPC3	poly(A) binding protein, cytoplasmic 3	-1.21072	0.0274873
5050	PAFAH1B3	platelet-activating factor acetylhydrolase 1b, catalytic subunit 3 (29kDa)	-1.19261	0.0159244
5051	PAFAH2	platelet-activating factor acetylhydrolase 2, 40kDa	0.956756	0.0366299
5055	SERPINB2	serpin peptidase inhibitor, clade B (ovalbumin), member 2	3.78678	0.000301406
5058	PAK1	p21 protein (Cdc42/Rac)-activated kinase 1	-1.07505	0.021436
5064	PALM	paralemmin	1.67788	0.0057693
5066	PAM	peptidylglycine alpha-amidating monooxygenase	2.22043	0.00423075
5067	CNTN3	contactin 3 (plasmacytoma associated)	-1.04323	0.039158
5069	PAPPA	pregnancy-associated plasma protein A, pappalysin 1	2.68548	0.00241835
5077	PAX3	paired box 3	-1.46696	0.0166738
5097	PCDH1	protocadherin 1	1.06816	0.0129515
5125	PCSK5	proprotein convertase subtilisin/kexin type 5	2.86156	0.00209891
5137	PDE1C	phosphodiesterase 1C, calmodulin-dependent 70kDa	1.50027	0.0242297
5142	PDE4B	phosphodiesterase 4B, cAMP-specific	1.64652	0.00617168
5152	PDE9A	phosphodiesterase 9A	-1.00368	0.0376408
5157	PDGFRL	platelet-derived growth factor receptor-like	1.32652	0.00162219
5164	PDK2	pyruvate dehydrogenase kinase, isozyme 2	1.55645	0.00433616
5166	PDK4	pyruvate dehydrogenase kinase, isozyme 4	1.31264	0.0151232
5168	ENPP2	ectonucleotide pyrophosphatase/phosphodiesterase 2	-2.52846	0.00279292
5176	SERPINF1	serpin peptidase inhibitor, clade F (alpha-2 antiplasmin, pigment epithelium derived factor), member 1	-1.01978	0.0202843
5198	PFAS	phosphoribosylformylglycinamidine synthase	-1.29692	0.0351842
5208	PFKFB2	6-phosphofructo-2-kinase/fructose-2,6-biphosphatase 2	1.80628	0.00495856
5214	PFKP	phosphofructokinase, platelet	-1.3866	0.0146147
5228	PGF	placental growth factor	-1.06026	0.0325496
5239	PGM5	phosphoglucomutase 5	2.42171	0.00332749
5243	ABCB1	ATP-binding cassette, sub-family B (MDR/TAP), member 1	1.48974	0.0102726
5244	ABCB4	ATP-binding cassette, sub-family B (MDR/TAP), member 4	2.9639	0.000659937
5270	SERPINE2	serpin peptidase inhibitor, clade E (nexin, plasminogen activator inhibitor type 1), member 2	2.18938	0.00760805
5274	SERPINI1	serpin peptidase inhibitor, clade I (neuroserpin), member 1	1.82415	0.0108522
5287	PIK3C2B	phosphatidylinositol-4-phosphate 3-kinase, catalytic subunit type 2 beta	-0.994118	0.0463261
5292	PIM1	pim-1 oncogene	-2.62281	0.00255603
5295	PIK3R1	phosphoinositide-3-kinase, regulatory subunit 1 (alpha)	1.45355	0.0205894
5307	PITX1	paired-like homeodomain 1	-1.4999	0.0100909
5311	PKD2	polycystic kidney disease 2 (autosomal dominant)	1.30829	0.0142678
5321	PLA2G4A	phospholipase A2, group IVA (cytosolic, calcium-dependent)	1.1052	0.0417711
5324	PLAG1	pleiomorphic adenoma gene 1	1.08971	0.0172724
5327	PLAT	plasminogen activator, tissue	1.83263	0.00310407
5334	PLCL1	phospholipase C-like 1	1.31169	0.024406
5347	PLK1	polo-like kinase 1	-2.73861	0.00157738
5354	PLP1	proteolipid protein 1	-1.0361	0.0223063
5355	PLP2	proteolipid protein 2 (colonic epithelium-enriched)	-1.15132	0.0118724
5365	PLXNB3	plexin B3	0.945894	0.048649
5393	EXOSC9	exosome component 9	-0.95943	0.0357472
5412	UBL3	ubiquitin-like 3	0.943107	0.0471638
5422	POLA1	polymerase (DNA directed), alpha 1, catalytic subunit	-1.55552	0.0157637
5424	POLD1	polymerase (DNA directed), delta 1, catalytic subunit	-1.72105	0.0117784
5427	POLE2	polymerase (DNA directed), epsilon 2, accessory subunit	-2.32736	0.00776832
5447	POR	P450 (cytochrome) oxidoreductase	1.36828	0.0144337
5468	PPARG	peroxisome proliferator-activated receptor gamma	-1.23103	0.0225598
5476	CTSA	cathepsin A	1.18413	0.0134317
5507	PPP1R3C	protein phosphatase 1, regulatory subunit 3C	1.15518	0.0193936
5521	PPP2R2B	protein phosphatase 2, regulatory subunit B, beta	1.6228	0.0153438
5526	PPP2R5B	protein phosphatase 2, regulatory subunit B', beta	1.15301	0.00833768
5557	PRIM1	primase, DNA, polypeptide 1 (49kDa)	-1.93805	0.0037334
5569	PKIA	protein kinase (cAMP-dependent, catalytic) inhibitor alpha	1.62671	0.00395026
5590	PRKCZ	protein kinase C, zeta	2.15255	0.00603663
5603	MAPK13	mitogen-activated protein kinase 13	-1.1296	0.0380288
5621	PRNP	prion protein	1.37529	0.0108889
5624	PROC	protein C (inactivator of coagulation factors Va and VIIIa)	1.9724	0.00840605
5627	PROS1	protein S (alpha)	1.78665	0.00569002
5641	LGMN	legumain	1.04801	0.0319757
5645	PRSS2	protease, serine, 2 (trypsin 2)	-1.28441	0.0123395
5654	HTRA1	HtrA serine peptidase 1	1.90801	0.00247747
5660	PSAP	prosaposin	1.43164	0.00333813
5696	PSMB8	proteasome (prosome, macropain) subunit, beta type, 8	-0.952244	0.0271163
5698	PSMB9	proteasome (prosome, macropain) subunit, beta type, 9	-1.665	0.00812222
5725	PTBP1	polypyrimidine tract binding protein 1	-1.03905	0.0165691
5730	PTGDS	prostaglandin D2 synthase 21kDa (brain)	-1.36609	0.00938654
5731	PTGER1	prostaglandin E receptor 1 (subtype EP1), 42kDa	-2.20214	0.00200284
5732	PTGER2	prostaglandin E receptor 2 (subtype EP2), 53kDa	-1.30893	0.021072
5738	PTGFRN	prostaglandin F2 receptor inhibitor	1.07949	0.0327006
5757	PTMA	prothymosin, alpha	-1.59664	0.00815319
5798	PTPRN	protein tyrosine phosphatase, receptor type, N	1.04977	0.0374933
5799	PTPRN2	protein tyrosine phosphatase, receptor type, N polypeptide 2	1.30149	0.0240859
5801	PTPRR	protein tyrosine phosphatase, receptor type, R	1.32928	0.0296012
5806	PTX3	pentraxin 3, long	-2.72891	0.0014147
5814	PURB	purine-rich element binding protein B	-1.04363	0.0430657
5824	PEX19	peroxisomal biogenesis factor 19	1.12394	0.0309389
5825	ABCD3	ATP-binding cassette, sub-family D (ALD), member 3	-1.25863	0.0388604
5827	PXMP2	peroxisomal membrane protein 2, 22kDa	-1.18598	0.0206234
5873	RAB27A	RAB27A, member RAS oncogene family	-1.27521	0.0235446
5874	RAB27B	RAB27B, member RAS oncogene family	1.04808	0.0295433
5888	RAD51	RAD51 recombinase	-2.23517	0.00168123
5901	RAN	RAN, member RAS oncogene family	-1.02971	0.0133384
5902	RANBP1	RAN binding protein 1	-1.40398	0.0147817
5915	RARB	retinoic acid receptor, beta	1.68501	0.018173
5920	RARRES3	retinoic acid receptor responder (tazarotene induced) 3	-1.42438	0.00433287
5932	RBBP8	retinoblastoma binding protein 8	-0.99285	0.0259676
5933	RBL1	retinoblastoma-like 1 (p107)	-1.65113	0.0182865
5982	RFC2	replication factor C (activator 1) 2, 40kDa	-1.49839	0.0149605
5983	RFC3	replication factor C (activator 1) 3, 38kDa	-1.66963	0.0125893
5984	RFC4	replication factor C (activator 1) 4, 37kDa	-1.77003	0.00610361
5985	RFC5	replication factor C (activator 1) 5, 36.5kDa	-1.40157	0.00851727
5997	RGS2	regulator of G-protein signaling 2, 24kDa	2.01089	0.00203939
5999	RGS4	regulator of G-protein signaling 4	1.34432	0.0192757
6004	RGS16	regulator of G-protein signaling 16	2.26532	0.00277904
6044	SNORA62	small nucleolar RNA, H/ACA box 62	-1.39206	0.0148038
6095	RORA	RAR-related orphan receptor A	2.2905	0.00312782
6119	RPA3	replication protein A3, 14kDa	-0.976223	0.0204256
6154	RPL26	ribosomal protein L26	-0.999974	0.0375181
6160	RPL31	ribosomal protein L31	-1.56604	0.0172251
6185	RPN2	ribophorin II	0.995611	0.0292679
6206	RPS12	ribosomal protein S12	-1.16302	0.0471098
6235	RPS29	ribosomal protein S29	1.40072	0.0146485
6240	RRM1	ribonucleotide reductase M1	-1.19048	0.0135024
6241	RRM2	ribonucleotide reductase M2	-2.90756	0.00324911
6253	RTN2	reticulon 2	1.08741	0.0334962
6274	S100A3	S100 calcium binding protein A3	-1.5814	0.00779913
6281	S100A10	S100 calcium binding protein A10	-1.8304	0.00806766
6301	SARS	seryl-tRNA synthetase	-0.972656	0.0350097
6303	SAT1	spermidine/spermine N1-acetyltransferase 1	1.68881	0.00680525
6304	SATB1	SATB homeobox 1	3.53018	0.000834055
6319	SCD	stearoyl-CoA desaturase (delta-9-desaturase)	-1.4451	0.0149992
6320	CLEC11A	C-type lectin domain family 11, member A	0.969592	0.0330364
6326	SCN2A	sodium channel, voltage-gated, type II, alpha subunit	1.48733	0.0132985
6331	SCN5A	sodium channel, voltage-gated, type V, alpha subunit	1.44548	0.0257221
6335	SCN9A	sodium channel, voltage-gated, type IX, alpha subunit	1.1374	0.0240158
6385	SDC4	syndecan 4	-0.997058	0.013219
6387	CXCL12	chemokine (C-X-C motif) ligand 12	-2.17093	0.000744907
6405	SEMA3F	sema domain, immunoglobulin domain (Ig), short basic domain, secreted, (semaphorin) 3F	-1.96212	0.00630392
6414	SEPP1	selenoprotein P, plasma, 1	3.06843	0.00207043
6415	SEPW1	selenoprotein W, 1	1.1354	0.00928319
6418	SET	SET nuclear oncogene	-1.53291	0.0162532
6421	SFPQ	splicing factor proline/glutamine-rich	-1.297	0.00907435
6424	SFRP4	secreted frizzled-related protein 4	1.58348	0.0213914
6427	SRSF2	serine/arginine-rich splicing factor 2	-1.02435	0.0218008
6428	SRSF3	serine/arginine-rich splicing factor 3	-0.979715	0.0267522
6432	SRSF7	serine/arginine-rich splicing factor 7	-1.38814	0.0159636
6434	TRA2B	transformer 2 beta homolog (Drosophila)	-0.933037	0.0262854
6444	SGCD	sarcoglycan, delta (35kDa dystrophin-associated glycoprotein)	1.14029	0.0139791
6445	SGCG	sarcoglycan, gamma (35kDa dystrophin-associated glycoprotein)	2.41246	0.00574149
6446	SGK1	serum/glucocorticoid regulated kinase 1	-1.54865	0.0102475
6450	SH3BGR	SH3 domain binding glutamic acid-rich protein	1.30934	0.0165793
6451	SH3BGRL	SH3 domain binding glutamic acid-rich protein like	1.14191	0.0323773
6456	SH3GL2	SH3-domain GRB2-like 2	3.88076	0.000769486
6470	SHMT1	serine hydroxymethyltransferase 1 (soluble)	-2.05899	0.00622899
6491	STIL	SCL/TAL1 interrupting locus	-1.30813	0.0227959
6502	SKP2	S-phase kinase-associated protein 2, E3 ubiquitin protein ligase	-1.3352	0.0166375
6505	SLC1A1	solute carrier family 1 (neuronal/epithelial high affinity glutamate transporter, system Xag), member 1	1.29772	0.0165522
6525	SMTN	smoothelin	-0.976768	0.0294863
6530	SLC6A2	solute carrier family 6 (neurotransmitter transporter), member 2	-1.14898	0.0434941
6536	SLC6A9	solute carrier family 6 (neurotransmitter transporter, glycine), member 9	-1.34327	0.00684178
6541	SLC7A1	solute carrier family 7 (cationic amino acid transporter, y+ system), member 1	-1.54295	0.00757851
6542	SLC7A2	solute carrier family 7 (cationic amino acid transporter, y+ system), member 2	-0.945404	0.0419553
6545	SLC7A4	solute carrier family 7, member 4	-2.04007	0.00760566
6563	SLC14A1	solute carrier family 14 (urea transporter), member 1	2.04037	0.00431418
6573	SLC19A1	solute carrier family 19 (folate transporter), member 1	-1.70122	0.0104398
6608	SMO	smoothened, frizzled family receptor	1.16766	0.0209937
6609	SMPD1	sphingomyelin phosphodiesterase 1, acid lysosomal	1.2069	0.0111062
6611	SMS	spermine synthase	-1.36187	0.00765906
6615	SNAI1	snail family zinc finger 1	-1.31277	0.00725446
6616	SNAP25	synaptosomal-associated protein, 25kDa	1.66592	0.01117
6626	SNRPA	small nuclear ribonucleoprotein polypeptide A	-1.07853	0.0263425
6627	SNRPA1	small nuclear ribonucleoprotein polypeptide A'	-0.969687	0.0419029
6628	SNRPB	small nuclear ribonucleoprotein polypeptides B and B1	-1.00466	0.0220131
6629	SNRPB2	small nuclear ribonucleoprotein polypeptide B	-1.10648	0.0164878
6632	SNRPD1	small nuclear ribonucleoprotein D1 polypeptide 16kDa	-1.15931	0.0181952
6634	SNRPD3	small nuclear ribonucleoprotein D3 polypeptide 18kDa	-0.963413	0.0204224
6638	SNRPN	small nuclear ribonucleoprotein polypeptide N	1.27604	0.0216715
6641	SNTB1	syntrophin, beta 1 (dystrophin-associated protein A1, 59kDa, basic component 1)	-1.45553	0.0155652
6642	SNX1	sorting nexin 1	1.08672	0.0381682
6649	SOD3	superoxide dismutase 3, extracellular	2.66838	0.00201686
6650	CAPN15	calpain 15	-0.952455	0.0440464
6652	SORD	sorbitol dehydrogenase	-0.984202	0.0260263
6653	SORL1	sortilin-related receptor, L(DLR class) A repeats containing	1.02406	0.0369622
6659	SOX4	SRY (sex determining region Y)-box 4	1.3974	0.0122694
6664	SOX11	SRY (sex determining region Y)-box 11	-2.86262	0.00174525
6678	SPARC	secreted protein, acidic, cysteine-rich (osteonectin)	1.25922	0.0101874
6695	SPOCK1	sparc/osteonectin, cwcv and kazal-like domains proteoglycan (testican) 1	0.99766	0.0198263
6696	SPP1	secreted phosphoprotein 1	2.54748	0.00241598
6713	SQLE	squalene epoxidase	-1.06639	0.0225728
6716	SRD5A2	steroid-5-alpha-reductase, alpha polypeptide 2 (3-oxo-5 alpha-steroid delta 4-dehydrogenase alpha 2)	1.05951	0.043154
6748	SSR4	signal sequence receptor, delta	0.952598	0.0228713
6769	STAC	SH3 and cysteine rich domain	1.87571	0.00590919
6770	STAR	steroidogenic acute regulatory protein	-1.45749	0.0220584
6773	STAT2	signal transducer and activator of transcription 2, 113kDa	0.954357	0.0153224
6781	STC1	stanniocalcin 1	1.19422	0.0254551
6786	STIM1	stromal interaction molecule 1	1.35135	0.0110339
6790	AURKA	aurora kinase A	-3.18645	0.00216546
6791	AURKAPS1	aurora kinase A pseudogene 1	-1.77706	0.00822033
6839	SUV39H1	suppressor of variegation 3-9 homolog 1 (Drosophila)	-1.26568	0.00581015
6840	SVIL	supervillin	2.55684	0.00466626
6857	SYT1	synaptotagmin I	2.95174	0.000635139
6891	TAP2	transporter 2, ATP-binding cassette, sub-family B (MDR/TAP)	-1.00063	0.0156411
6913	TBX15	T-box 15	-1.39897	0.0173341
6919	TCEA2	transcription elongation factor A (SII), 2	1.279	0.0130391
6941	TCF19	transcription factor 19	-2.08328	0.00288141
6943	TCF21	transcription factor 21	-1.25549	0.0216259
6950	TCP1	t-complex 1	-1.48503	0.0193849
6988	TCTA	T-cell leukemia translocation altered	1.20287	0.0150896
6990	DYNLT3	dynein, light chain, Tctex-type 3	1.17501	0.022206
7004	TEAD4	TEA domain family member 4	-1.21589	0.00359998
7010	TEK	TEK tyrosine kinase, endothelial	1.57384	0.00264955
7025	NR2F1	nuclear receptor subfamily 2, group F, member 1	1.27773	0.0137122
7038	TG	thyroglobulin	1.72182	0.0191845
7045	TGFBI	transforming growth factor, beta-induced, 68kDa	-0.937791	0.0129043
7048	TGFBR2	transforming growth factor, beta receptor II (70/80kDa)	1.15462	0.029754
7049	TGFBR3	transforming growth factor, beta receptor III	-0.982675	0.0203926
7052	TGM2	transglutaminase 2	2.41539	0.0018934
7064	THOP1	thimet oligopeptidase 1	-1.02572	0.0235858
7076	TIMP1	TIMP metallopeptidase inhibitor 1	1.63593	0.00510223
7077	TIMP2	TIMP metallopeptidase inhibitor 2	0.942048	0.0230476
7079	TIMP4	TIMP metallopeptidase inhibitor 4	-1.38475	0.0234047
7083	TK1	thymidine kinase 1, soluble	-2.32144	0.000779478
7087	ICAM5	intercellular adhesion molecule 5, telencephalin	1.00776	0.0357694
7091	TLE4	transducin-like enhancer of split 4 (E(sp1) homolog, Drosophila)	1.13202	0.0142909
7099	TLR4	toll-like receptor 4	1.71807	0.00887248
7105	TSPAN6	tetraspanin 6	1.16961	0.0168746
7107	GPR137B	G protein-coupled receptor 137B	1.89053	0.00233124
7108	TM7SF2	transmembrane 7 superfamily member 2	1.51739	0.0157527
7111	TMOD1	tropomodulin 1	1.95691	0.00461506
7112	TMPO	thymopoietin	-1.77578	0.00987365
7114	TMSB4X	thymosin beta 4, X-linked	-1.27927	0.00877744
7123	CLEC3B	C-type lectin domain family 3, member B	-1.93543	0.00431882
7130	TNFAIP6	tumor necrosis factor, alpha-induced protein 6	-2.32222	0.0095068
7138	TNNT1	troponin T type 1 (skeletal, slow)	-2.55004	0.00242721
7153	TOP2A	topoisomerase (DNA) II alpha 170kDa	-2.95739	0.00306196
7164	TPD52L1	tumor protein D52-like 1	1.06139	0.0129385
7171	TPM4	tropomyosin 4	-1.06821	0.0237859
7220	TRPC1	transient receptor potential cation channel, subfamily C, member 1	1.175	0.0196949
7272	TTK	TTK protein kinase	-2.8812	0.00387591
7292	TNFSF4	tumor necrosis factor (ligand) superfamily, member 4	1.07554	0.0313644
7298	TYMS	thymidylate synthetase	-1.44875	0.00376886
7307	U2AF1	U2 small nuclear RNA auxiliary factor 1	-1.25793	0.00914161
7325	UBE2E2	ubiquitin-conjugating enzyme E2E 2	1.47769	0.0147437
7349	UCN	urocortin	1.60803	0.017512
7351	UCP2	uncoupling protein 2 (mitochondrial, proton carrier)	-2.08144	0.00633368
7358	UGDH	UDP-glucose 6-dehydrogenase	-1.17079	0.0124156
7371	UCK2	uridine-cytidine kinase 2	-1.08409	0.0205541
7398	USP1	ubiquitin specific peptidase 1	-1.28305	0.0217817
7408	VASP	vasodilator-stimulated phosphoprotein	-1.04065	0.0334567
7421	VDR	vitamin D (1,25- dihydroxyvitamin D3) receptor	0.946816	0.0270878
7422	VEGFA	vascular endothelial growth factor A	-1.08557	0.0121767
7430	EZR	ezrin	-1.6627	0.00461751
7436	VLDLR	very low density lipoprotein receptor	0.927674	0.0417352
7443	VRK1	vaccinia related kinase 1	-1.1223	0.0371882
7453	WARS	tryptophanyl-tRNA synthetase	-1.0239	0.0174895
7468	WHSC1	Wolf-Hirschhorn syndrome candidate 1	-2.0367	0.00466742
7472	WNT2	wingless-type MMTV integration site family member 2	-2.99878	0.00245134
7474	WNT5A	wingless-type MMTV integration site family, member 5A	0.976899	0.0294165
7482	WNT2B	wingless-type MMTV integration site family, member 2B	-1.83155	0.00812101
7499	XG	Xg blood group	1.71635	0.0149552
7517	XRCC3	X-ray repair complementing defective repair in Chinese hamster cells 3	-2.01668	0.00355144
7531	YWHAE	tyrosine 3-monooxygenase/tryptophan 5-monooxygenase activation protein, epsilon polypeptide	-1.87149	0.0147003
7570	ZNF22	zinc finger protein 22	-1.0702	0.0360132
7643	ZNF90	zinc finger protein 90	-2.32643	0.00871316
7644	ZNF91	zinc finger protein 91	1.01302	0.0417472
7695	ZNF136	zinc finger protein 136	1.01874	0.0385502
7739	ZNF185	zinc finger protein 185 (LIM domain)	-1.3871	0.0147686
7769	ZNF226	zinc finger protein 226	1.25992	0.00970191
7832	BTG2	BTG family, member 2	2.13521	0.00131985
7844	RNF103	ring finger protein 103	1.2618	0.0104707
7846	TUBA1A	tubulin, alpha 1a	-1.13138	0.0251288
7913	DEK	DEK oncogene	-1.60454	0.00607398
7915	ALDH5A1	aldehyde dehydrogenase 5 family, member A1	1.30614	0.0220806
7923	HSD17B8	hydroxysteroid (17-beta) dehydrogenase 8	0.978407	0.0265542
7975	MAFK	v-maf avian musculoaponeurotic fibrosarcoma oncogene homolog K	0.970382	0.0135872
8038	ADAM12	ADAM metallopeptidase domain 12	-1.23009	0.0189557
8076	MFAP5	microfibrillar associated protein 5	1.91032	0.0015718
8110	DPF3	D4, zinc and double PHD fingers, family 3	-0.940882	0.0496318
8111	GPR68	G protein-coupled receptor 68	2.12112	0.00292595
8208	CHAF1B	chromatin assembly factor 1, subunit B (p60)	-2.31884	0.000904823
8291	DYSF	dysferlin	1.20629	0.0331116
8309	ACOX2	acyl-CoA oxidase 2, branched chain	-1.24475	0.027232
8317	CDC7	cell division cycle 7	-1.66445	0.00346508
8318	CDC45	cell division cycle 45	-3.32264	0.000169933
8325	FZD8	frizzled family receptor 8	1.58584	0.0227726
8329	HIST1H2AI	histone cluster 1, H2ai	-2.64434	0.00330697
8332	HIST1H2AL	histone cluster 1, H2al	-2.36792	0.00708783
8334	HIST1H2AC	histone cluster 1, H2ac	3.09191	0.00147697
8336	HIST1H2AM	histone cluster 1, H2am	-2.01916	0.0106317
8338	HIST2H2AC	histone cluster 2, H2ac	-1.48487	0.0148564
8339	HIST1H2BG	histone cluster 1, H2bg	1.41163	0.00508438
8340	HIST1H2BL	histone cluster 1, H2bl	1.33214	0.00238548
8342	HIST1H2BM	histone cluster 1, H2bm	1.96332	0.00337776
8343	HIST1H2BF	histone cluster 1, H2bf	-2.48131	0.00761245
8344	HIST1H2BE	histone cluster 1, H2be	-1.9609	0.0052947
8345	HIST1H2BH	histone cluster 1, H2bh	1.01057	0.00801452
8346	HIST1H2BI	histone cluster 1, H2bi	1.45026	0.00281043
8347	HIST1H2BC	histone cluster 1, H2bc	1.43879	0.00708907
8348	HIST1H2BO	histone cluster 1, H2bo	1.08907	0.0162304
8349	HIST2H2BE	histone cluster 2, H2be	1.46641	0.0226223
8351	HIST1H3D	histone cluster 1, H3d	-2.1066	0.00179418
8353	HIST1H3E	histone cluster 1, H3e	-0.982349	0.0228224
8354	HIST1H3I	histone cluster 1, H3i	-2.20855	0.00484218
8355	HIST1H3G	histone cluster 1, H3g	-1.29126	0.0112319
8356	HIST1H3J	histone cluster 1, H3j	-1.89015	0.00480034
8357	HIST1H3H	histone cluster 1, H3h	-1.77044	0.00529301
8358	HIST1H3B	histone cluster 1, H3b	-3.35091	0.000621084
8359	HIST1H4A	histone cluster 1, H4a	-1.51086	0.0200353
8360	HIST1H4D	histone cluster 1, H4d	-2.92232	0.00211664
8364	HIST1H4C	histone cluster 1, H4c	-2.01728	0.000669548
8366	HIST1H4B	histone cluster 1, H4b	-1.94742	0.00756986
8367	HIST1H4E	histone cluster 1, H4e	-1.11274	0.0341299
8368	HIST1H4L	histone cluster 1, H4l	-2.01458	0.00309535
8372	HYAL3	hyaluronoglucosaminidase 3	0.945423	0.0489804
8382	NME5	NME/NM23 family member 5	1.79008	0.011638
8407	TAGLN2	transgelin 2	-1.00194	0.0216464
8408	ULK1	unc-51 like autophagy activating kinase 1	0.980113	0.0301782
8436	SDPR	serum deprivation response	1.63629	0.0141211
8438	RAD54L	RAD54-like (S. cerevisiae)	-2.85141	0.00145069
8458	TTF2	transcription termination factor, RNA polymerase II	-1.18472	0.0173851
8470	SORBS2	sorbin and SH3 domain containing 2	1.50519	0.00907863
8490	RGS5	regulator of G-protein signaling 5	0.961718	0.0261882
8492	PRSS12	protease, serine, 12 (neurotrypsin, motopsin)	0.948141	0.0305383
8496	PPFIBP1	PTPRF interacting protein, binding protein 1 (liprin beta 1)	0.944779	0.0314417
8507	ENC1	ectodermal-neural cortex 1 (with BTB domain)	1.30147	0.0276722
8515	ITGA10	integrin, alpha 10	1.46625	0.0155562
8532	CPZ	carboxypeptidase Z	1.26541	0.0225836
8542	APOL1	apolipoprotein L, 1	-1.16068	0.0246907
8605	PLA2G4C	phospholipase A2, group IVC (cytosolic, calcium-independent)	1.21333	0.0124844
8622	PDE8B	phosphodiesterase 8B	3.28476	0.000459412
8651	SOCS1	suppressor of cytokine signaling 1	-1.68448	0.0114788
8671	SLC4A4	solute carrier family 4 (sodium bicarbonate cotransporter), member 4	1.27598	0.0317371
8701	DNAH11	dynein, axonemal, heavy chain 11	-1.05512	0.0272745
8705	B3GALT4	UDP-Gal:betaGlcNAc beta 1,3-galactosyltransferase, polypeptide 4	1.1711	0.0250582
8707	B3GALT2	UDP-Gal:betaGlcNAc beta 1,3-galactosyltransferase, polypeptide 2	-1.68612	0.00455839
8710	SERPINB7	serpin peptidase inhibitor, clade B (ovalbumin), member 7	1.75327	0.0149891
8714	ABCC3	ATP-binding cassette, sub-family C (CFTR/MRP), member 3	-1.11505	0.0318106
8718	TNFRSF25	tumor necrosis factor receptor superfamily, member 25	1.39263	0.0181751
8722	CTSF	cathepsin F	2.83625	0.0010989
8727	CTNNAL1	catenin (cadherin-associated protein), alpha-like 1	-0.997335	0.0400142
8745	ADAM23	ADAM metallopeptidase domain 23	0.92513	0.0475075
8764	TNFRSF14	tumor necrosis factor receptor superfamily, member 14	1.66839	0.0165863
8780	RIOK3	RIO kinase 3	1.11485	0.0150204
8786	RGS11	regulator of G-protein signaling 11	1.43657	0.0134935
8787	RGS9	regulator of G-protein signaling 9	1.06488	0.0435286
8793	TNFRSF10D	tumor necrosis factor receptor superfamily, member 10d, decoy with truncated death domain	1.48993	0.0108327
8794	TNFRSF10C	tumor necrosis factor receptor superfamily, member 10c, decoy without an intracellular domain	2.26222	0.00280575
8804	CREG1	cellular repressor of E1A-stimulated genes 1	1.4247	0.0165621
8814	CDKL1	cyclin-dependent kinase-like 1 (CDC2-related kinase)	-1.07868	0.036319
8819	SAP30	Sin3A-associated protein, 30kDa	-1.15189	0.014666
8821	INPP4B	inositol polyphosphate-4-phosphatase, type II, 105kDa	1.10428	0.0349732
8825	LIN7A	lin-7 homolog A (C. elegans)	-2.76462	0.00190291
8837	CFLAR	CASP8 and FADD-like apoptosis regulator	1.09235	0.0261382
8848	TSC22D1	TSC22 domain family, member 1	1.27127	0.00635112
8857	FCGBP	Fc fragment of IgG binding protein	1.58942	0.00905054
8876	VNN1	vanin 1	1.21027	0.0330303
8914	TIMELESS	timeless circadian clock	-1.68896	0.00791773
8926	SNURF	SNRPN upstream reading frame	1.52043	0.00762652
8935	SKAP2	src kinase associated phosphoprotein 2	1.0993	0.0141154
8945	BTRC	beta-transducin repeat containing E3 ubiquitin protein ligase	1.30322	0.0139977
8968	HIST1H3F	histone cluster 1, H3f	-2.13566	0.000954225
8969	HIST1H2AG	histone cluster 1, H2ag	-2.68085	0.00221744
8992	ATP6V0E1	ATPase, H+ transporting, lysosomal 9kDa, V0 subunit e1	1.33768	0.013714
8995	TNFSF18	tumor necrosis factor (ligand) superfamily, member 18	0.990032	0.0413088
8997	KALRN	kalirin, RhoGEF kinase	2.88474	0.000804863
9023	CH25H	cholesterol 25-hydroxylase	-1.41602	0.00712003
9028	RHBDL1	rhomboid, veinlet-like 1 (Drosophila)	-1.76204	0.0233053
9037	SEMA5A	sema domain, seven thrombospondin repeats (type 1 and type 1-like), transmembrane domain (TM) and short cytoplasmic domain, (semaphorin) 5A	2.24656	0.00435061
9055	PRC1	protein regulator of cytokinesis 1	-3.09642	0.000841549
9076	CLDN1	claudin 1	1.40513	0.0271686
9088	PKMYT1	protein kinase, membrane associated tyrosine/threonine 1	-3.1877	0.00106554
9111	NMI	N-myc (and STAT) interactor	-1.6277	0.0137286
9118	INA	internexin neuronal intermediate filament protein, alpha	1.18028	0.0126184
9120	SLC16A6	solute carrier family 16, member 6	1.8183	0.00417382
9124	PDLIM1	PDZ and LIM domain 1	-1.26295	0.00602268
9133	CCNB2	cyclin B2	-2.90717	0.000696482
9134	CCNE2	cyclin E2	-2.28423	0.0040201
9144	SYNGR2	synaptogyrin 2	0.985169	0.00668919
9145	SYNGR1	synaptogyrin 1	1.78342	0.0048559
9156	EXO1	exonuclease 1	-2.184	0.00291943
9162	DGKI	diacylglycerol kinase, iota	1.74353	0.00806845
9172	MYOM2	myomesin 2	1.30049	0.0126741
9184	BUB3	BUB3 mitotic checkpoint protein	-1.27602	0.0143595
9201	DCLK1	doublecortin-like kinase 1	1.76777	0.00392012
9209	LRRFIP2	leucine rich repeat (in FLII) interacting protein 2	1.13901	0.025584
9212	AURKB	aurora kinase B	-2.87272	0.00146597
9213	XPR1	xenotropic and polytropic retrovirus receptor 1	0.958913	0.0351916
9232	PTTG1	pituitary tumor-transforming 1	-2.48567	0.000330427
9236	CCPG1	cell cycle progression 1	2.0115	0.00881804
9244	CRLF1	cytokine receptor-like factor 1	1.96821	0.00297881
9256	BZRAP1	benzodiazapine receptor (peripheral) associated protein 1	-1.16461	0.0302723
9289	GPR56	G protein-coupled receptor 56	-1.19394	0.0264453
9319	TRIP13	thyroid hormone receptor interactor 13	-2.46063	0.0023961
9355	LHX2	LIM homeobox 2	-1.05088	0.0353767
9358	ITGBL1	integrin, beta-like 1 (with EGF-like repeat domains)	1.35313	0.00969833
9368	SLC9A3R1	solute carrier family 9, subfamily A (NHE3, cation proton antiporter 3), member 3 regulator 1	-1.7953	0.00285369
9369	NRXN3	neurexin 3	1.69227	0.00921479
9401	RECQL4	RecQ protein-like 4	-1.78898	0.00999091
9404	LPXN	leupaxin	1.28121	0.0213089
9414	TJP2	tight junction protein 2	-1.05623	0.0351764
9415	FADS2	fatty acid desaturase 2	-1.79143	0.00292844
9422	ZNF264	zinc finger protein 264	0.983239	0.0308198
9445	ITM2B	integral membrane protein 2B	2.07906	0.00352377
9466	IL27RA	interleukin 27 receptor, alpha	-1.53565	0.0107243
9481	SLC25A27	solute carrier family 25, member 27	1.53042	0.0145288
9493	KIF23	kinesin family member 23	-1.99164	0.00488901
9496	TBX4	T-box 4	-1.66574	0.018375
9507	ADAMTS4	ADAM metallopeptidase with thrombospondin type 1 motif, 4	-2.01755	0.00522299
9518	GDF15	growth differentiation factor 15	2.32576	0.00274486
9521	EEF1E1	eukaryotic translation elongation factor 1 epsilon 1	-1.21511	0.0042141
9522	SCAMP1	secretory carrier membrane protein 1	0.994023	0.0269196
9526	MPDU1	mannose-P-dolichol utilization defect 1	-0.939645	0.0297491
9528	TMEM59	transmembrane protein 59	1.70723	0.00467809
9547	CXCL14	chemokine (C-X-C motif) ligand 14	1.43555	0.0120901
9568	GABBR2	gamma-aminobutyric acid (GABA) B receptor, 2	1.08999	0.0238113
9581	PREPL	prolyl endopeptidase-like	1.23524	0.0221378
9582	APOBEC3B	apolipoprotein B mRNA editing enzyme, catalytic polypeptide-like 3B	-2.61828	0.0034752
9585	KIF20B	kinesin family member 20B	-1.77818	0.0107501
9610	RIN1	Ras and Rab interactor 1	-1.0047	0.0424761
9611	NCOR1	nuclear receptor corepressor 1	-0.997854	0.0475365
9615	GDA	guanine deaminase	2.368	0.00229686
9620	CELSR1	cadherin, EGF LAG seven-pass G-type receptor 1	1.33727	0.0131354
9635	CLCA2	chloride channel accessory 2	1.16354	0.0312804
9637	FEZ2	fasciculation and elongation protein zeta 2 (zygin II)	1.32899	0.0129775
9644	SH3PXD2A	SH3 and PX domains 2A	1.6037	0.0104209
9647	PPM1F	protein phosphatase, Mg2+/Mn2+ dependent, 1F	-1.06658	0.0434976
9653	HS2ST1	heparan sulfate 2-O-sulfotransferase 1	1.40953	0.0123763
9686	VGLL4	vestigial like 4 (Drosophila)	1.12236	0.0236685
9700	ESPL1	extra spindle pole bodies homolog 1 (S. cerevisiae)	-2.72316	0.00564662
9720	CCDC144A	coiled-coil domain containing 144A	1.14385	0.0286496
9729	KIAA0408	KIAA0408	1.03338	0.0382731
9734	HDAC9	histone deacetylase 9	1.18261	0.0250519
9735	KNTC1	kinetochore associated 1	-1.09527	0.0473488
9737	GPRASP1	G protein-coupled receptor associated sorting protein 1	1.41301	0.0147277
9746	CLSTN3	calsyntenin 3	1.05915	0.0361664
9749	PHACTR2	phosphatase and actin regulator 2	1.23838	0.0199688
9750	FAM65B	family with sequence similarity 65, member B	1.08789	0.0168311
9754	STARD8	StAR-related lipid transfer (START) domain containing 8	-1.20827	0.0235363
9760	TOX	thymocyte selection-associated high mobility group box	-1.88483	0.00533235
9766	KIAA0247	KIAA0247	1.34969	0.00834569
9768	KIAA0101	KIAA0101	-2.41929	0.00325269
9770	RASSF2	Ras association (RalGDS/AF-6) domain family member 2	2.1578	0.0025313
9776	ATG13	autophagy related 13	1.06522	0.0300306
9787	DLGAP5	discs, large (Drosophila) homolog-associated protein 5	-3.13735	0.00196017
9823	ARMCX2	armadillo repeat containing, X-linked 2	1.01646	0.0144388
9824	ARHGAP11A	Rho GTPase activating protein 11A	-1.38291	0.0268967
9830	TRIM14	tripartite motif containing 14	-1.1884	0.0255918
9833	MELK	maternal embryonic leucine zipper kinase	-2.74649	0.00339769
9837	GINS1	GINS complex subunit 1 (Psf1 homolog)	-2.34167	0.00157059
9841	ZBTB24	zinc finger and BTB domain containing 24	-1.02786	0.0375068
9848	MFAP3L	microfibrillar-associated protein 3-like	3.61728	0.000863816
9866	TRIM66	tripartite motif containing 66	0.954689	0.0331199
9873	FCHSD2	FCH and double SH3 domains 2	1.40668	0.0119628
9894	TELO2	telomere maintenance 2	-0.978893	0.0322581
9902	MRC2	mannose receptor, C type 2	1.05994	0.0407154
9903	KLHL21	kelch-like family member 21	1.03708	0.0158049
9912	ARHGAP44	Rho GTPase activating protein 44	1.03554	0.039997
9915	ARNT2	aryl-hydrocarbon receptor nuclear translocator 2	-1.54269	0.0106229
9918	NCAPD2	non-SMC condensin I complex, subunit D2	-1.28391	0.0196136
9928	KIF14	kinesin family member 14	-2.73196	0.00275735
9935	MAFB	v-maf avian musculoaponeurotic fibrosarcoma oncogene homolog B	4.26677	0.000605721
9945	GFPT2	glutamine-fructose-6-phosphate transaminase 2	-2.2282	0.00475452
9948	WDR1	WD repeat domain 1	-0.94521	0.033454
9987	HNRNPDL	heterogeneous nuclear ribonucleoprotein D-like	-1.27579	0.0141291
9990	SLC12A6	solute carrier family 12 (potassium/chloride transporter), member 6	1.18785	0.0228954
10014	HDAC5	histone deacetylase 5	1.7242	0.00853775
10019	SH2B3	SH2B adaptor protein 3	-1.28358	0.0257774
10024	TROAP	trophinin associated protein	-3.25364	0.00100546
10036	CHAF1A	chromatin assembly factor 1, subunit A (p150)	-1.37158	0.00672601
10046	MAMLD1	mastermind-like domain containing 1	-1.83655	0.0105472
10051	SMC4	structural maintenance of chromosomes 4	-2.19248	0.00255935
10060	ABCC9	ATP-binding cassette, sub-family C (CFTR/MRP), member 9	2.15268	0.0058642
10076	PTPRU	protein tyrosine phosphatase, receptor type, U	0.957772	0.0178952
10079	ATP9A	ATPase, class II, type 9A	1.12077	0.00751635
10082	GPC6	glypican 6	1.08646	0.0356594
10085	EDIL3	EGF-like repeats and discoidin I-like domains 3	1.38265	0.0117702
10087	COL4A3BP	collagen, type IV, alpha 3 (Goodpasture antigen) binding protein	0.992017	0.0306137
10105	PPIF	peptidylprolyl isomerase F	-1.38501	0.0119961
10112	KIF20A	kinesin family member 20A	-2.63218	0.00204282
10125	RASGRP1	RAS guanyl releasing protein 1 (calcium and DAG-regulated)	-1.88848	0.00628124
10129	FRY	furry homolog (Drosophila)	1.97495	0.00616604
10142	AKAP9	A kinase (PRKA) anchor protein 9	1.02474	0.0418485
10148	EBI3	Epstein-Barr virus induced 3	2.55618	0.00254067
10156	RASA4	RAS p21 protein activator 4	2.27372	0.00170222
10159	ATP6AP2	ATPase, H+ transporting, lysosomal accessory protein 2	1.30822	0.00628208
10169	SERF2	small EDRK-rich factor 2	1.1589	0.0186951
10206	TRIM13	tripartite motif containing 13	0.977608	0.0208184
10212	DDX39A	DEAD (Asp-Glu-Ala-Asp) box polypeptide 39A	-1.14225	0.0094617
10221	TRIB1	tribbles pseudokinase 1	1.20296	0.0201783
10231	RCAN2	regulator of calcineurin 2	1.60901	0.00186887
10235	RASGRP2	RAS guanyl releasing protein 2 (calcium and DAG-regulated)	-2.52837	0.000578659
10236	HNRNPR	heterogeneous nuclear ribonucleoprotein R	-1.05203	0.0156191
10253	SPRY2	sprouty homolog 2 (Drosophila)	1.74567	0.0105087
10267	RAMP1	receptor (G protein-coupled) activity modifying protein 1	1.44851	0.00374677
10284	SAP18	Sin3A-associated protein, 18kDa	1.00971	0.0140565
10293	TRAIP	TRAF interacting protein	-1.8851	0.000507579
10309	CCNO	cyclin O	1.06842	0.0483017
10346	TRIM22	tripartite motif containing 22	0.962961	0.0227351
10347	ABCA7	ATP-binding cassette, sub-family A (ABC1), member 7	2.1447	0.00510401
10362	HMG20B	high mobility group 20B	-1.81977	0.0152229
10376	TUBA1B	tubulin, alpha 1b	-1.39457	0.00626776
10381	TUBB3	tubulin, beta 3 class III	-1.00436	0.0280515
10383	TUBB4B	tubulin, beta 4B class IVb	-1.52515	0.00906479
10402	ST3GAL6	ST3 beta-galactoside alpha-2,3-sialyltransferase 6	2.69181	0.00106965
10403	NDC80	NDC80 kinetochore complex component	-3.51156	0.000232673
10404	CPQ	carboxypeptidase Q	1.01676	0.0367103
10435	CDC42EP2	CDC42 effector protein (Rho GTPase binding) 2	-1.0139	0.0194266
10436	EMG1	EMG1 N1-specific pseudouridine methyltransferase	-1.12426	0.0191097
10443	N4BP2L2	NEDD4 binding protein 2-like 2	1.94343	0.00763763
10457	GPNMB	glycoprotein (transmembrane) nmb	2.03231	0.00233282
10460	TACC3	transforming, acidic coiled-coil containing protein 3	-2.76793	0.0013793
10481	HOXB13	homeobox B13	2.14829	0.00440617
10492	SYNCRIP	synaptotagmin binding, cytoplasmic RNA interacting protein	-1.00639	0.0187553
10512	SEMA3C	sema domain, immunoglobulin domain (Ig), short basic domain, secreted, (semaphorin) 3C	1.84632	0.0113676
10528	NOP56	NOP56 ribonucleoprotein	-2.2005	0.00902023
10535	RNASEH2A	ribonuclease H2, subunit A	-1.67942	0.00408758
10541	ANP32B	acidic (leucine-rich) nuclear phosphoprotein 32 family, member B	-1.02739	0.0173678
10562	OLFM4	olfactomedin 4	2.13341	0.00820762
10576	CCT2	chaperonin containing TCP1, subunit 2 (beta)	-1.12942	0.0245649
10577	NPC2	Niemann-Pick disease, type C2	1.50078	0.0104671
10602	CDC42EP3	CDC42 effector protein (Rho GTPase binding) 3	-1.50251	0.0127772
10606	PAICS	phosphoribosylaminoimidazole carboxylase, phosphoribosylaminoimidazole succinocarboxamide synthetase	-1.09006	0.0168438
10608	MXD4	MAX dimerization protein 4	1.03023	0.0197436
10615	SPAG5	sperm associated antigen 5	-2.8175	0.000781209
10622	POLR3G	polymerase (RNA) III (DNA directed) polypeptide G (32kD)	-1.50214	0.0223215
10625	IVNS1ABP	influenza virus NS1A binding protein	1.83686	0.00394841
10628	TXNIP	thioredoxin interacting protein	3.01943	0.00208262
10631	POSTN	periostin, osteoblast specific factor	-1.55657	0.0110059
10635	RAD51AP1	RAD51 associated protein 1	-1.90854	0.0197429
10643	IGF2BP3	insulin-like growth factor 2 mRNA binding protein 3	-2.33649	0.00324458
10653	SPINT2	serine peptidase inhibitor, Kunitz type, 2	1.5166	0.00580163
10656	KHDRBS3	KH domain containing, RNA binding, signal transduction associated 3	-1.19737	0.0201936
10682	EBP	emopamil binding protein (sterol isomerase)	-1.2017	0.010599
10687	PNMA2	paraneoplastic Ma antigen 2	1.80286	0.00672864
10715	CERS1	ceramide synthase 1	0.993106	0.0454515
10721	POLQ	polymerase (DNA directed), theta	-2.31114	0.00156312
10733	PLK4	polo-like kinase 4	-1.89753	0.0126575
10744	PTTG2	pituitary tumor-transforming 2	-2.55502	0.00276338
10763	NES	nestin	-1.08396	0.0225992
10783	NEK6	NIMA-related kinase 6	1.07135	0.0224416
10785	WDR4	WD repeat domain 4	-1.82221	0.0121714
10826	FAXDC2	fatty acid hydroxylase domain containing 2	2.05873	0.00290545
10856	RUVBL2	RuvB-like AAA ATPase 2	-1.06764	0.0105696
10866	HCP5	HLA complex P5 (non-protein coding)	1.13824	0.0301818
10868	USP20	ubiquitin specific peptidase 20	1.37574	0.0149268
10870	HCST	hematopoietic cell signal transducer	1.08719	0.0281732
10878	CFHR3	complement factor H-related 3	2.55157	0.00154562
10891	PPARGC1A	peroxisome proliferator-activated receptor gamma, coactivator 1 alpha	0.929683	0.0411747
10893	MMP24	matrix metallopeptidase 24 (membrane-inserted)	2.12967	0.00526045
10905	MAN1A2	mannosidase, alpha, class 1A, member 2	1.19251	0.0075271
10912	GADD45G	growth arrest and DNA-damage-inducible, gamma	1.21542	0.0240651
10923	SUB1	SUB1 homolog (S. cerevisiae)	-0.958278	0.0328759
10926	DBF4	DBF4 homolog (S. cerevisiae)	-1.98038	0.00991127
10940	POP1	processing of precursor 1, ribonuclease P/MRP subunit (S. cerevisiae)	-1.24067	0.0184455
10950	BTG3	BTG family, member 3	1.03518	0.0300626
10955	SERINC3	serine incorporator 3	1.05292	0.00909457
10956	OS9	osteosarcoma amplified 9, endoplasmic reticulum lectin	0.954869	0.0343013
10966	RAB40B	RAB40B, member RAS oncogene family	1.63371	0.0177688
10974	ADIRF	adipogenesis regulatory factor	1.52949	0.00483994
10981	RAB32	RAB32, member RAS oncogene family	-1.04446	0.0245766
11004	KIF2C	kinesin family member 2C	-3.4481	0.000682757
11013	TMSB15A	thymosin beta 15a	-1.76149	0.00326999
11023	VAX1	ventral anterior homeobox 1	1.6977	0.0123842
11064	CNTRL	centriolin	-0.96042	0.0425003
11065	UBE2C	ubiquitin-conjugating enzyme E2C	-3.70852	0.000808287
11079	RER1	retention in endoplasmic reticulum sorting receptor 1	1.01419	0.0336854
11080	DNAJB4	DnaJ (Hsp40) homolog, subfamily B, member 4	1.07276	0.0417269
11082	ESM1	endothelial cell-specific molecule 1	1.14035	0.0228365
11093	ADAMTS13	ADAM metallopeptidase with thrombospondin type 1 motif, 13	1.76769	0.0116338
11096	ADAMTS5	ADAM metallopeptidase with thrombospondin type 1 motif, 5	2.18858	0.00657067
11098	PRSS23	protease, serine, 23	1.3792	0.00748953
11113	CIT	citron (rho-interacting, serine/threonine kinase 21)	-1.94579	0.00582903
11116	FGFR1OP	FGFR1 oncogene partner	-1.13343	0.0186494
11130	ZWINT	ZW10 interacting kinetochore protein	-2.79734	0.00134494
11169	WDHD1	WD repeat and HMG-box DNA binding protein 1	-1.61095	0.0118477
11170	FAM107A	family with sequence similarity 107, member A	-1.22025	0.034768
11178	LZTS1	leucine zipper, putative tumor suppressor 1	-1.62866	0.0151216
11182	SLC2A6	solute carrier family 2 (facilitated glucose transporter), member 6	-0.945604	0.0319614
11187	PKP3	plakophilin 3	-1.39258	0.0241943
11213	IRAK3	interleukin-1 receptor-associated kinase 3	-1.00269	0.0315863
11218	DDX20	DEAD (Asp-Glu-Ala-Asp) box polypeptide 20	-1.45723	0.00787027
11223	MST1L	macrophage stimulating 1-like	1.25089	0.0246263
11227	GALNT5	UDP-N-acetyl-alpha-D-galactosamine:polypeptide N-acetylgalactosaminyltransferase 5 (GalNAc-T5)	2.13145	0.00283273
11234	HPS5	Hermansky-Pudlak syndrome 5	1.01849	0.0297936
11247	NXPH4	neurexophilin 4	0.996249	0.0372826
11248	NXPH3	neurexophilin 3	1.81131	0.00198633
11270	NRM	nurim (nuclear envelope membrane protein)	-1.30743	0.0340999
11279	KLF8	Kruppel-like factor 8	1.5985	0.0110176
11335	CBX3	chromobox homolog 3	-1.02976	0.0431638
11339	OIP5	Opa interacting protein 5	-3.05935	0.00101307
11340	EXOSC8	exosome component 8	-1.31171	0.0127917
22795	NID2	nidogen 2 (osteonidogen)	-1.00676	0.0407014
22801	ITGA11	integrin, alpha 11	3.42232	0.000518279
22807	IKZF2	IKAROS family zinc finger 2 (Helios)	1.12031	0.0191954
22808	MRAS	muscle RAS oncogene homolog	1.35028	0.0106419
22824	HSPA4L	heat shock 70kDa protein 4-like	1.01422	0.0275646
22836	RHOBTB3	Rho-related BTB domain containing 3	-1.43365	0.00975626
22837	COBLL1	cordon-bleu WH2 repeat protein-like 1	1.44244	0.0130578
22854	NTNG1	netrin G1	1.57738	0.0094593
22874	PLEKHA6	pleckstrin homology domain containing, family A member 6	0.996339	0.0393808
22875	ENPP4	ectonucleotide pyrophosphatase/phosphodiesterase 4 (putative)	3.94484	0.000576779
22901	ARSG	arylsulfatase G	1.12631	0.0331065
22925	PLA2R1	phospholipase A2 receptor 1, 180kDa	1.16039	0.0291411
22929	SEPHS1	selenophosphate synthetase 1	-1.41917	0.0119154
22936	ELL2	elongation factor, RNA polymerase II, 2	0.930269	0.0233702
22943	DKK1	dickkopf WNT signaling pathway inhibitor 1	1.12005	0.0322397
22974	TPX2	TPX2, microtubule-associated	-2.86921	0.000907417
22979	EFR3B	EFR3 homolog B (S. cerevisiae)	2.06201	0.00508208
22995	CEP152	centrosomal protein 152kDa	-0.960927	0.0237797
22998	LIMCH1	LIM and calponin homology domains 1	1.65998	0.00883067
22999	RIMS1	regulating synaptic membrane exocytosis 1	2.15701	0.00623281
23022	PALLD	palladin, cytoskeletal associated protein	-1.06223	0.0329224
23023	TMCC1	transmembrane and coiled-coil domain family 1	1.28917	0.0160604
23025	UNC13A	unc-13 homolog A (C. elegans)	1.68085	0.00617813
23048	FNBP1	formin binding protein 1	-1.10455	0.0212402
23057	NMNAT2	nicotinamide nucleotide adenylyltransferase 2	1.9486	0.00694833
23062	GGA2	golgi-associated, gamma adaptin ear containing, ARF binding protein 2	0.925104	0.042192
23089	PEG10	paternally expressed 10	-1.24524	0.0252878
23092	ARHGAP26	Rho GTPase activating protein 26	-1.62778	0.0114438
23127	COLGALT2	collagen beta(1-O)galactosyltransferase 2	1.09856	0.0341103
23149	FCHO1	FCH domain only 1	-1.46016	0.00657085
23151	GRAMD4	GRAM domain containing 4	1.12737	0.0247891
23157	-	septin 6	-1.11843	0.0251606
23165	NUP205	nucleoporin 205kDa	-0.982644	0.0116372
23179	RGL1	ral guanine nucleotide dissociation stimulator-like 1	0.925398	0.0363474
23189	KANK1	KN motif and ankyrin repeat domains 1	1.24208	0.00606402
23192	ATG4B	autophagy related 4B, cysteine peptidase	0.92212	0.0346522
23204	ARL6IP1	ADP-ribosylation factor-like 6 interacting protein 1	-1.13575	0.0391487
23209	MLC1	megalencephalic leukoencephalopathy with subcortical cysts 1	2.03915	0.0119509
23213	SULF1	sulfatase 1	0.99967	0.0378898
23224	SYNE2	spectrin repeat containing, nuclear envelope 2	-2.28073	0.00968528
23229	ARHGEF9	Cdc42 guanine nucleotide exchange factor (GEF) 9	1.72428	0.0090942
23234	DNAJC9	DnaJ (Hsp40) homolog, subfamily C, member 9	-0.964718	0.0157926
23240	KIAA0922	KIAA0922	-1.08063	0.0373678
23245	ASTN2	astrotactin 2	-1.93772	0.0132618
23246	BOP1	block of proliferation 1	-0.970594	0.0317706
23266	LPHN2	latrophilin 2	2.27984	0.0051786
23268	DNMBP	dynamin binding protein	1.00004	0.0243183
23286	WWC1	WW and C2 domain containing 1	-2.66558	0.0022523
23288	IQCE	IQ motif containing E	1.02227	0.0109719
23308	ICOSLG	inducible T-cell co-stimulator ligand	1.04642	0.024754
23310	NCAPD3	non-SMC condensin II complex, subunit D3	-1.27257	0.0227967
23324	MAN2B2	mannosidase, alpha, class 2B, member 2	1.36218	0.0211857
23327	NEDD4L	neural precursor cell expressed, developmentally down-regulated 4-like, E3 ubiquitin protein ligase	1.53122	0.0110767
23385	NCSTN	nicastrin	1.18696	0.0179638
23390	ZDHHC17	zinc finger, DHHC-type containing 17	0.924211	0.0185555
23404	EXOSC2	exosome component 2	-1.3569	0.0149239
23421	ITGB3BP	integrin beta 3 binding protein (beta3-endonexin)	-1.49965	0.00503868
23423	TMED3	transmembrane emp24 protein transport domain containing 3	1.05182	0.0192324
23428	SLC7A8	solute carrier family 7 (amino acid transporter light chain, L system), member 8	1.58229	0.00451845
23452	ANGPTL2	angiopoietin-like 2	0.949009	0.0360137
23468	CBX5	chromobox homolog 5	-1.03855	0.031105
23479	ISCU	iron-sulfur cluster assembly enzyme	1.59239	0.00799462
23492	CBX7	chromobox homolog 7	1.5238	0.00362035
23498	HAAO	3-hydroxyanthranilate 3,4-dioxygenase	-1.30413	0.0189095
23516	SLC39A14	solute carrier family 39 (zinc transporter), member 14	-0.99783	0.0266785
23526	HMHA1	histocompatibility (minor) HA-1	-1.21572	0.0137017
23554	TSPAN12	tetraspanin 12	1.13348	0.0290411
23559	WBP1	WW domain binding protein 1	1.42633	0.00640261
23594	ORC6	origin recognition complex, subunit 6	-1.62555	0.00631164
23597	ACOT9	acyl-CoA thioesterase 9	-0.979548	0.0299531
23604	DAPK2	death-associated protein kinase 2	-1.20444	0.0282913
23641	LDOC1	leucine zipper, down-regulated in cancer 1	0.996081	0.0302617
23643	LY96	lymphocyte antigen 96	1.79008	0.00045965
23646	PLD3	phospholipase D family, member 3	1.37727	0.0133168
23649	POLA2	polymerase (DNA directed), alpha 2, accessory subunit	-0.978546	0.025935
23659	PLA2G15	phospholipase A2, group XV	0.922726	0.0375137
23671	TMEFF2	transmembrane protein with EGF-like and two follistatin-like domains 2	2.99749	0.00293349
23704	KCNE4	potassium voltage-gated channel, Isk-related family, member 4	-1.11807	0.0318749
23705	CADM1	cell adhesion molecule 1	2.78561	0.000595279
23710	GABARAPL1	GABA(A) receptor-associated protein like 1	1.04911	0.0273087
23731	TMEM245	transmembrane protein 245	1.19563	0.0207963
23767	FLRT3	fibronectin leucine rich transmembrane protein 3	2.31504	0.00193089
24137	KIF4A	kinesin family member 4A	-2.81122	0.00243061
24147	FJX1	four jointed box 1 (Drosophila)	-1.17078	0.0224698
25759	SHC2	SHC (Src homology 2 domain containing) transforming protein 2	2.66138	0.00127964
25789	TMEM59L	transmembrane protein 59-like	1.87556	0.00854314
25801	GCA	grancalcin, EF-hand calcium binding protein	1.01913	0.0475331
25805	BAMBI	BMP and activin membrane-bound inhibitor	2.25956	0.00161683
25825	BACE2	beta-site APP-cleaving enzyme 2	1.17347	0.013629
25837	RAB26	RAB26, member RAS oncogene family	1.39904	0.0109277
25847	ANAPC13	anaphase promoting complex subunit 13	1.11258	0.0290647
25854	FAM149A	family with sequence similarity 149, member A	0.932534	0.0457136
25870	SUMF2	sulfatase modifying factor 2	0.997499	0.0282272
25874	MPC2	mitochondrial pyruvate carrier 2	1.14606	0.0160168
25875	LETMD1	LETM1 domain containing 1	1.01733	0.0209693
25878	MXRA5	matrix-remodelling associated 5	1.44747	0.0227446
25886	POC1A	POC1 centriolar protein A	-1.66128	0.00928628
25890	ABI3BP	ABI family, member 3 (NESH) binding protein	2.30295	0.00311839
25891	PAMR1	peptidase domain containing associated with muscle regeneration 1	1.79637	0.00385773
25894	PLEKHG4	pleckstrin homology domain containing, family G (with RhoGef domain) member 4	-1.04253	0.0258282
25923	ATL3	atlastin GTPase 3	-1.49951	0.00325846
25925	ZNF521	zinc finger protein 521	0.970744	0.0283015
25937	WWTR1	WW domain containing transcription regulator 1	-1.13507	0.038313
25938	HEATR5A	HEAT repeat containing 5A	0.963483	0.0474069
25956	SEC31B	SEC31 homolog B (S. cerevisiae)	1.42624	0.017923
25976	TIPARP	TCDD-inducible poly(ADP-ribose) polymerase	1.1553	0.0187333
25978	CHMP2B	charged multivesicular body protein 2B	1.01318	0.0306903
25992	SNED1	sushi, nidogen and EGF-like domains 1	1.14551	0.0248901
25994	HIGD1A	HIG1 hypoxia inducible domain family, member 1A	1.04914	0.0388572
26013	L3MBTL1	l(3)mbt-like 1 (Drosophila)	1.02985	0.0236529
26020	LRP10	low density lipoprotein receptor-related protein 10	0.96476	0.0351311
26027	ACOT11	acyl-CoA thioesterase 11	-1.0599	0.0323874
26030	PLEKHG3	pleckstrin homology domain containing, family G (with RhoGef domain) member 3	-1.30523	0.00524832
26038	CHD5	chromodomain helicase DNA binding protein 5	1.02378	0.0475294
26049	FAM169A	family with sequence similarity 169, member A	1.19487	0.0181461
26097	CHTOP	chromatin target of PRMT1	-1.05196	0.0337091
26127	FGFR1OP2	FGFR1 oncogene partner 2	-1.08983	0.0233669
26137	ZBTB20	zinc finger and BTB domain containing 20	1.59177	0.0207504
26147	PHF19	PHD finger protein 19	-2.26305	0.00298143
26150	RIBC2	RIB43A domain with coiled-coils 2	-1.74442	0.0238857
26153	KIF26A	kinesin family member 26A	-1.7015	0.0251357
26156	RSL1D1	ribosomal L1 domain containing 1	1.18465	0.0201675
26167	PCDHB5	protocadherin beta 5	1.08458	0.0297692
26227	PHGDH	phosphoglycerate dehydrogenase	-1.3827	0.0140496
26230	TIAM2	T-cell lymphoma invasion and metastasis 2	-1.08812	0.0188679
26232	FBXO2	F-box protein 2	2.27889	0.00128095
26255	PTTG3P	pituitary tumor-transforming 3, pseudogene	-2.00297	0.00855401
26271	FBXO5	F-box protein 5	-2.29522	0.00458697
26278	SACS	spastic ataxia of Charlevoix-Saguenay (sacsin)	-1.27269	0.0226891
26287	ANKRD2	ankyrin repeat domain 2 (stretch responsive muscle)	-1.91261	0.00420427
26289	AK5	adenylate kinase 5	-1.71362	0.0116831
26353	HSPB8	heat shock 22kDa protein 8	1.19608	0.0190424
26355	FAM162A	family with sequence similarity 162, member A	1.09095	0.0161764
26469	PTPN18	protein tyrosine phosphatase, non-receptor type 18 (brain-derived)	-0.994249	0.0336401
26470	SEZ6L2	seizure related 6 homolog (mouse)-like 2	3.03975	0.000671089
26499	PLEK2	pleckstrin 2	-1.16509	0.0219407
26503	SLC17A5	solute carrier family 17 (acidic sugar transporter), member 5	1.44742	0.0132336
26508	HEYL	hes-related family bHLH transcription factor with YRPW motif-like	-1.0859	0.0379326
26515	TIMM10B	translocase of inner mitochondrial membrane 10 homolog B (yeast)	0.970202	0.0166943
26580	BSCL2	Berardinelli-Seip congenital lipodystrophy 2 (seipin)	1.24514	0.0068609
26751	SH3YL1	SH3 and SYLF domain containing 1	1.02048	0.0302422
26781	SNORA67	small nucleolar RNA, H/ACA box 67	-2.55706	0.00700404
26800	SNORD49A	small nucleolar RNA, C/D box 49A	-0.987634	0.0369544
26959	HBP1	HMG-box transcription factor 1	1.14323	0.0240338
26999	CYFIP2	cytoplasmic FMR1 interacting protein 2	1.86396	0.00634672
27010	TPK1	thiamin pyrophosphokinase 1	2.03977	0.00359863
27040	LAT	linker for activation of T cells	2.24177	0.00398601
27063	ANKRD1	ankyrin repeat domain 1 (cardiac muscle)	1.18169	0.00876902
27072	VPS41	vacuolar protein sorting 41 homolog (S. cerevisiae)	1.03598	0.0366544
27075	TSPAN13	tetraspanin 13	2.61524	0.00148282
27101	CACYBP	calcyclin binding protein	-1.28657	0.00917778
27122	DKK3	dickkopf WNT signaling pathway inhibitor 3	1.29178	0.00411931
27129	HSPB7	heat shock 27kDa protein family, member 7 (cardiovascular)	2.26257	0.00174036
27145	FILIP1	filamin A interacting protein 1	-1.75552	0.00984492
27147	DENND2A	DENN/MADD domain containing 2A	-2.20809	0.00878727
27161	AGO2	argonaute RISC catalytic component 2	-1.10208	0.0158083
27163	NAAA	N-acylethanolamine acid amidase	1.2531	0.0181053
27229	TUBGCP4	tubulin, gamma complex associated protein 4	-1.08463	0.0114701
27244	SESN1	sestrin 1	1.18679	0.0414112
27248	ERLEC1	endoplasmic reticulum lectin 1	1.29909	0.00874562
27250	PDCD4	programmed cell death 4 (neoplastic transformation inhibitor)	0.980092	0.0375484
27316	RBMX	RNA binding motif protein, X-linked	-1.15949	0.0184974
27338	UBE2S	ubiquitin-conjugating enzyme E2S	-1.65046	0.01152
27341	RRP7A	ribosomal RNA processing 7 homolog A (S. cerevisiae)	-1.02102	0.0206054
27345	KCNMB4	potassium large conductance calcium-activated channel, subfamily M, beta member 4	3.39926	0.000377943
27346	TMEM97	transmembrane protein 97	-2.14187	0.00205758
27436	EML4	echinoderm microtubule associated protein like 4	-1.19806	0.0292367
28960	DCPS	decapping enzyme, scavenger	-1.279	0.0113154
28984	RGCC	regulator of cell cycle	1.03422	0.0231779
28988	DBNL	drebrin-like	2.14349	0.011444
29015	SLC43A3	solute carrier family 43, member 3	-1.75923	0.00757373
29028	ATAD2	ATPase family, AAA domain containing 2	-1.64063	0.00590159
29089	UBE2T	ubiquitin-conjugating enzyme E2T (putative)	-2.04304	0.00554528
29091	STXBP6	syntaxin binding protein 6 (amisyn)	-4.54758	0.000149165
29116	MYLIP	myosin regulatory light chain interacting protein	-1.02236	0.0345224
29126	CD274	CD274 molecule	-1.00708	0.0452034
29127	RACGAP1	Rac GTPase activating protein 1	-2.45389	0.00185994
29128	UHRF1	ubiquitin-like with PHD and ring finger domains 1	-2.43458	0.00266648
29775	CARD10	caspase recruitment domain family, member 10	-1.9801	0.00311458
29781	NCAPH2	non-SMC condensin II complex, subunit H2	-1.2995	0.00687652
29785	CYP2S1	cytochrome P450, family 2, subfamily S, polypeptide 1	-1.28509	0.0311217
29801	ZDHHC8	zinc finger, DHHC-type containing 8	0.997318	0.0446568
29893	PSMC3IP	PSMC3 interacting protein	-1.31351	0.0147669
29899	GPSM2	G-protein signaling modulator 2	-2.00274	0.00743671
29906	ST8SIA5	ST8 alpha-N-acetyl-neuraminide alpha-2,8-sialyltransferase 5	0.955994	0.0478938
29940	DSE	dermatan sulfate epimerase	-0.961694	0.0392866
29941	PKN3	protein kinase N3	-2.82125	0.00162608
29943	PADI1	peptidyl arginine deiminase, type I	1.46038	0.011266
29952	DPP7	dipeptidyl-peptidase 7	1.11787	0.0281012
29965	CDIP1	cell death-inducing p53 target 1	1.86312	0.00530419
30008	EFEMP2	EGF containing fibulin-like extracellular matrix protein 2	0.945292	0.0248539
30061	SLC40A1	solute carrier family 40 (iron-regulated transporter), member 1	1.50237	0.00973461
30848	CTAG2	cancer/testis antigen 2	-2.30889	0.00852573
50484	RRM2B	ribonucleotide reductase M2 B (TP53 inducible)	1.72051	0.00718445
50486	G0S2	G0/G1switch 2	-2.72339	0.00160284
50507	NOX4	NADPH oxidase 4	4.59969	5.24959e-05
50509	COL5A3	collagen, type V, alpha 3	-1.51132	0.0153629
50626	CYHR1	cysteine/histidine-rich 1	1.14998	0.0124614
50649	ARHGEF4	Rho guanine nucleotide exchange factor (GEF) 4	1.75441	0.00832471
50808	AK3	adenylate kinase 3	1.03845	0.024219
50848	F11R	F11 receptor	1.34557	0.0193673
50862	RNF141	ring finger protein 141	1.15984	0.0214014
50863	NTM	neurotrimin	2.26802	0.0024983
50940	PDE11A	phosphodiesterase 11A	2.36485	0.00595152
51053	GMNN	geminin, DNA replication inhibitor	-2.08047	0.00136096
51083	GAL	galanin/GMAP prepropeptide	1.56481	0.00312421
51092	SIDT2	SID1 transmembrane family, member 2	1.46884	0.00952009
51114	ZDHHC9	zinc finger, DHHC-type containing 9	0.957575	0.0287298
51115	RMDN1	regulator of microtubule dynamics 1	1.16738	0.0269948
51118	UTP11L	UTP11-like, U3 small nucleolar ribonucleoprotein, (yeast)	-0.942436	0.0228601
51119	SBDS	Shwachman-Bodian-Diamond syndrome	1.03741	0.0274299
51129	ANGPTL4	angiopoietin-like 4	3.12528	0.0015953
51147	ING4	inhibitor of growth family, member 4	1.27941	0.0050657
51148	CERCAM	cerebral endothelial cell adhesion molecule	0.991904	0.026517
51155	HN1	hematological and neurological expressed 1	-1.31933	0.00506488
51162	EGFL7	EGF-like-domain, multiple 7	0.992817	0.0270061
51171	HSD17B14	hydroxysteroid (17-beta) dehydrogenase 14	1.92384	0.00515494
51191	HERC5	HECT and RLD domain containing E3 ubiquitin protein ligase 5	1.25442	0.0128644
51192	CKLF	chemokine-like factor	-1.86325	0.005611
51196	PLCE1	phospholipase C, epsilon 1	2.7276	0.000899052
51199	NIN	ninein (GSK3B interacting protein)	-1.02591	0.0407724
51203	NUSAP1	nucleolar and spindle associated protein 1	-3.01101	0.00175963
51214	IGF2-AS	IGF2 antisense RNA	0.944782	0.0453256
51222	ZNF219	zinc finger protein 219	1.43413	0.0151341
51226	COPZ2	coatomer protein complex, subunit zeta 2	1.33357	0.00428646
51227	PIGP	phosphatidylinositol glycan anchor biosynthesis, class P	1.02932	0.0304001
51232	CRIM1	cysteine rich transmembrane BMP regulator 1 (chordin-like)	-1.42412	0.0275135
51239	ANKRD39	ankyrin repeat domain 39	-0.946112	0.0267013
51246	SHISA5	shisa family member 5	-1.0738	0.0456563
51265	CDKL3	cyclin-dependent kinase-like 3	1.02253	0.00964147
51281	ANKMY1	ankyrin repeat and MYND domain containing 1	1.18137	0.0246536
51290	ERGIC2	ERGIC and golgi 2	0.923494	0.0289445
51306	FAM13B	family with sequence similarity 13, member B	0.958901	0.0316455
51310	SLC22A17	solute carrier family 22, member 17	1.38844	0.0176296
51313	FAM198B	family with sequence similarity 198, member B	2.03952	0.00765589
51318	MRPL35	mitochondrial ribosomal protein L35	-0.947524	0.0281119
51339	DACT1	dishevelled-binding antagonist of beta-catenin 1	1.22853	0.0191426
51368	TEX264	testis expressed 264	0.950712	0.0278559
51393	TRPV2	transient receptor potential cation channel, subfamily V, member 2	-1.9487	0.00177877
51400	PPME1	protein phosphatase methylesterase 1	-0.922486	0.0332388
51435	SCARA3	scavenger receptor class A, member 3	-2.2928	0.00141886
51449	PCYOX1	prenylcysteine oxidase 1	1.31214	0.0117441
51450	PRRX2	paired related homeobox 2	-0.947364	0.029274
51474	LIMA1	LIM domain and actin binding 1	-1.09034	0.0236817
51512	GTSE1	G-2 and S-phase expressed 1	-2.79127	0.0021163
51514	DTL	denticleless E3 ubiquitin protein ligase homolog (Drosophila)	-2.09526	0.00454501
51537	MTFP1	mitochondrial fission process 1	-1.46375	0.00811909
51540	SCLY	selenocysteine lyase	-1.23905	0.0194511
51554	ACKR4	atypical chemokine receptor 4	2.60616	0.000109129
51646	YPEL5	yippee-like 5 (Drosophila)	1.4506	0.00241606
51659	GINS2	GINS complex subunit 2 (Psf2 homolog)	-2.91028	0.00237889
51669	TMEM66	transmembrane protein 66	1.10805	0.0168698
51696	HECA	headcase homolog (Drosophila)	1.0871	0.0142417
51700	CYB5R2	cytochrome b5 reductase 2	-0.937195	0.0148787
51706	CYB5R1	cytochrome b5 reductase 1	1.28246	0.011153
51714	SELT	selenoprotein T	1.51062	0.0076
51752	ERAP1	endoplasmic reticulum aminopeptidase 1	-0.936322	0.0395845
51765	MST4	serine/threonine protein kinase MST4	-0.961178	0.0290204
51776	ZAK	sterile alpha motif and leucine zipper containing kinase AZK	-1.46473	0.0128108
51805	COQ3	coenzyme Q3 methyltransferase	-1.10473	0.0393558
51816	CECR1	cat eye syndrome chromosome region, candidate 1	-1.19253	0.0234732
53349	ZFYVE1	zinc finger, FYVE domain containing 1	1.09498	0.0333143
53353	LRP1B	low density lipoprotein receptor-related protein 1B	1.65888	0.019488
53358	SHC3	SHC (Src homology 2 domain containing) transforming protein 3	1.21215	0.0185955
53373	TPCN1	two pore segment channel 1	1.21112	0.0177532
53947	A4GALT	alpha 1,4-galactosyltransferase	-1.58448	0.0201804
54065	SMIM11	small integral membrane protein 11	1.56193	0.00515415
54069	MIS18A	MIS18 kinetochore protein A	-1.30016	0.0225324
54101	RIPK4	receptor-interacting serine-threonine kinase 4	1.07012	0.0289176
54386	TERF2IP	telomeric repeat binding factor 2, interacting protein	1.08101	0.0113995
54414	SIAE	sialic acid acetylesterase	1.31384	0.0184977
54443	ANLN	anillin, actin binding protein	-2.89404	0.00360637
54453	RIN2	Ras and Rab interactor 2	1.67403	0.0124813
54456	MOV10L1	Mov10l1, Moloney leukemia virus 10-like 1, homolog (mouse)	1.48296	0.01521
54463	FAM134B	family with sequence similarity 134, member B	1.75353	0.00931784
54475	NLE1	notchless homolog 1 (Drosophila)	-1.203	0.0170864
54478	FAM64A	family with sequence similarity 64, member A	-3.1817	0.00249403
54491	FAM105A	family with sequence similarity 105, member A	1.18962	0.0411629
54492	NEURL1B	neuralized E3 ubiquitin protein ligase 1B	-2.59618	0.00327087
54507	ADAMTSL4	ADAMTS-like 4	1.63612	0.00383438
54518	APBB1IP	amyloid beta (A4) precursor protein-binding, family B, member 1 interacting protein	2.2431	0.0020394
54532	USP53	ubiquitin specific peptidase 53	1.25324	0.0232646
54535	CCHCR1	coiled-coil alpha-helical rod protein 1	-1.14254	0.0192765
54541	DDIT4	DNA-damage-inducible transcript 4	-1.24044	0.0142783
54596	L1TD1	LINE-1 type transposase domain containing 1	-1.359	0.0257046
54621	VSIG10	V-set and immunoglobulin domain containing 10	-0.957187	0.0338033
54626	HES2	hes family bHLH transcription factor 2	1.12419	0.0366661
54664	TMEM106B	transmembrane protein 106B	1.10403	0.0234199
54674	LRRN3	leucine rich repeat neuronal 3	2.98327	0.000668352
54681	P4HTM	prolyl 4-hydroxylase, transmembrane (endoplasmic reticulum)	1.6014	0.00645952
54733	SLC35F2	solute carrier family 35, member F2	-1.61627	0.010276
54739	XAF1	XIAP associated factor 1	-1.18596	0.0249033
54749	EPDR1	ependymin related 1	1.8283	0.00333355
54756	IL17RD	interleukin 17 receptor D	-1.78929	0.0116236
54780	NSMCE4A	non-SMC element 4 homolog A (S. cerevisiae)	-0.966159	0.0297954
54800	KLHL24	kelch-like family member 24	1.8766	0.0059962
54814	QPCTL	glutaminyl-peptide cyclotransferase-like	1.10431	0.0331216
54821	ERCC6L	excision repair cross-complementing rodent repair deficiency, complementation group 6-like	-2.19339	0.00241605
54828	BCAS3	breast carcinoma amplified sequence 3	1.18256	0.0275894
54829	ASPN	asporin	2.57754	0.00207545
54843	SYTL2	synaptotagmin-like 2	-1.12944	0.0220134
54852	PAQR5	progestin and adipoQ receptor family member V	-1.03142	0.0456829
54858	PGPEP1	pyroglutamyl-peptidase I	1.51843	0.00697296
54860	MS4A12	membrane-spanning 4-domains, subfamily A, member 12	2.20207	0.00719854
54869	EPS8L1	EPS8-like 1	-2.56706	0.00213063
54875	CNTLN	centlein, centrosomal protein	-1.14887	0.0156983
54882	ANKHD1	ankyrin repeat and KH domain containing 1	-1.17745	0.0235227
54892	NCAPG2	non-SMC condensin II complex, subunit G2	-2.35229	0.00212642
54898	ELOVL2	ELOVL fatty acid elongase 2	-1.01067	0.0343041
54922	RASIP1	Ras interacting protein 1	-1.60886	0.0143899
54928	IMPAD1	inositol monophosphatase domain containing 1	1.06368	0.0274306
54942	FAM206A	family with sequence similarity 206, member A	1.01506	0.0180979
54947	LPCAT2	lysophosphatidylcholine acyltransferase 2	1.69705	0.00801326
54962	TIPIN	TIMELESS interacting protein	-1.09114	0.017355
54982	CLN6	ceroid-lipofuscinosis, neuronal 6, late infantile, variant	-0.979971	0.0313075
55003	PAK1IP1	PAK1 interacting protein 1	-0.968469	0.0203945
55010	PARPBP	PARP1 binding protein	-1.22195	0.0129627
55013	CCDC109B	coiled-coil domain containing 109B	-2.02953	0.0059951
55038	CDCA4	cell division cycle associated 4	-1.47145	0.0109799
55055	ZWILCH	zwilch kinetochore protein	-1.35499	0.019112
55062	WIPI1	WD repeat domain, phosphoinositide interacting 1	0.95828	0.0160151
55063	ZCWPW1	zinc finger, CW type with PWWP domain 1	1.09447	0.021359
55074	OXR1	oxidation resistance 1	1.18377	0.0239637
55075	UACA	uveal autoantigen with coiled-coil domains and ankyrin repeats	1.94477	0.00602173
55076	TMEM45A	transmembrane protein 45A	1.33549	0.00882392
55092	TMEM51	transmembrane protein 51	-1.34337	0.0110008
55108	BSDC1	BSD domain containing 1	1.01639	0.0269696
55130	ARMC4	armadillo repeat containing 4	1.98203	0.00276602
55137	FIGN	fidgetin	1.27608	0.0221509
55142	HAUS2	HAUS augmin-like complex, subunit 2	-1.00463	0.042782
55143	CDCA8	cell division cycle associated 8	-3.4455	0.000415865
55165	CEP55	centrosomal protein 55kDa	-3.20173	0.000105083
55166	CENPQ	centromere protein Q	-1.21314	0.0277665
55186	SLC25A36	solute carrier family 25 (pyrimidine nucleotide carrier ), member 36	1.04486	0.0230552
55201	MAP1S	microtubule-associated protein 1S	-1.18815	0.0343555
55207	ARL8B	ADP-ribosylation factor-like 8B	1.02252	0.0255125
55215	FANCI	Fanconi anemia, complementation group I	-2.01225	0.00393358
55228	PNMAL1	paraneoplastic Ma antigen family-like 1	0.987167	0.0487903
55240	STEAP3	STEAP family member 3, metalloreductase	-1.53192	0.00944424
55258	THNSL2	threonine synthase-like 2 (S. cerevisiae)	0.944962	0.0287556
55274	PHF10	PHD finger protein 10	-1.48543	0.0207015
55284	UBE2W	ubiquitin-conjugating enzyme E2W (putative)	1.01153	0.0223437
55290	BRF2	BRF2, RNA polymerase III transcription initiation factor 50 kDa subunit	0.997547	0.0236264
55294	FBXW7	F-box and WD repeat domain containing 7, E3 ubiquitin protein ligase	1.26711	0.0159794
55296	TBC1D19	TBC1 domain family, member 19	1.1896	0.0160716
55329	MNS1	meiosis-specific nuclear structural 1	-1.45746	0.0140184
55355	HJURP	Holliday junction recognition protein	-3.12262	0.00155856
55356	SLC22A15	solute carrier family 22, member 15	0.958776	0.0389508
55374	TMCO6	transmembrane and coiled-coil domains 6	-0.929252	0.0372547
55379	LRRC59	leucine rich repeat containing 59	-1.05508	0.0155361
55388	MCM10	minichromosome maintenance complex component 10	-1.80119	0.0151661
55432	YOD1	YOD1 deubiquitinase	1.11407	0.00950084
55509	BATF3	basic leucine zipper transcription factor, ATF-like 3	-1.58293	0.00989718
55527	FEM1A	fem-1 homolog a (C. elegans)	1.74488	0.0100961
55536	CDCA7L	cell division cycle associated 7-like	-1.37787	0.00363973
55544	RBM38	RNA binding motif protein 38	-1.20624	0.0334544
55558	PLXNA3	plexin A3	1.10517	0.0324967
55635	DEPDC1	DEP domain containing 1	-3.11657	0.000167828
55646	LYAR	Ly1 antibody reactive	-1.31178	0.0149701
55647	RAB20	RAB20, member RAS oncogene family	-0.931736	0.0301325
55654	TMEM127	transmembrane protein 127	1.08498	0.00327032
55698	RADIL	Ras association and DIL domains	-1.44249	0.0310464
55702	CCDC94	coiled-coil domain containing 94	-0.931705	0.0365705
55704	CCDC88A	coiled-coil domain containing 88A	-1.07188	0.0247574
55706	NDC1	NDC1 transmembrane nucleoporin	-1.25993	0.0175349
55722	CEP72	centrosomal protein 72kDa	-1.00448	0.0436955
55723	ASF1B	anti-silencing function 1B histone chaperone	-2.6333	0.00141689
55731	FAM222B	family with sequence similarity 222, member B	-1.43013	0.0263911
55732	C1orf112	chromosome 1 open reading frame 112	-1.75094	0.0125999
55753	OGDHL	oxoglutarate dehydrogenase-like	1.24991	0.0270704
55766	H2AFJ	H2A histone family, member J	1.16722	0.0159954
55769	ZNF83	zinc finger protein 83	1.04091	0.02516
55771	PRR11	proline rich 11	-2.06222	0.00734072
55777	MBD5	methyl-CpG binding domain protein 5	1.00579	0.041339
55789	DEPDC1B	DEP domain containing 1B	-2.12249	0.0088272
55800	SCN3B	sodium channel, voltage-gated, type III, beta subunit	1.0331	0.0461562
55806	HR	hair growth associated	-1.56075	0.0202556
55809	TRERF1	transcriptional regulating factor 1	-1.25189	0.0227378
55816	DOK5	docking protein 5	-1.84016	0.00798275
55825	PECR	peroxisomal trans-2-enoyl-CoA reductase	-1.0559	0.0107175
55839	CENPN	centromere protein N	-2.37531	0.00250279
55859	BEX1	brain expressed, X-linked 1	-2.93336	0.000534408
55872	PBK	PDZ binding kinase	-3.1628	0.00060856
55876	GSDMB	gasdermin B	1.20319	0.035591
55901	THSD1	thrombospondin, type I, domain containing 1	1.24048	0.0199413
55924	FAM212B	family with sequence similarity 212, member B	-1.43202	0.0137646
55959	SULF2	sulfatase 2	1.30884	0.0112288
55966	AJAP1	adherens junctions associated protein 1	-1.823	0.0032823
55967	NDUFA12	NADH dehydrogenase (ubiquinone) 1 alpha subcomplex, 12	-0.970398	0.0247264
55975	KLHL7	kelch-like family member 7	-1.64967	0.0103437
56122	PCDHB14	protocadherin beta 14	2.33248	0.00458554
56123	PCDHB13	protocadherin beta 13	1.0339	0.0231992
56125	PCDHB11	protocadherin beta 11	2.48616	0.00227625
56126	PCDHB10	protocadherin beta 10	1.30207	0.0306529
56127	PCDHB9	protocadherin beta 9	3.36543	0.00150103
56128	PCDHB8	protocadherin beta 8	2.561	0.00181801
56133	PCDHB2	protocadherin beta 2	2.19728	0.00503074
56138	PCDHA11	protocadherin alpha 11	2.24883	0.00516491
56172	ANKH	ANKH inorganic pyrophosphate transport regulator	1.9112	0.00602122
56204	FAM214A	family with sequence similarity 214, member A	1.9053	0.00834499
56256	SERTAD4	SERTA domain containing 4	-2.36422	0.00557198
56265	CPXM1	carboxypeptidase X (M14 family), member 1	-1.29871	0.0131136
56271	BEX4	brain expressed, X-linked 4	1.18992	0.0115882
56654	NPDC1	neural proliferation, differentiation and control, 1	1.24516	0.00895353
56666	PANX2	pannexin 2	1.06075	0.0211524
56674	TMEM9B	TMEM9 domain family, member B	1.21386	0.0154894
56704	JPH1	junctophilin 1	1.77784	0.00880815
56892	C8orf4	chromosome 8 open reading frame 4	1.81414	0.00531865
56898	BDH2	3-hydroxybutyrate dehydrogenase, type 2	1.70003	0.00947401
56905	C15orf39	chromosome 15 open reading frame 39	-1.06387	0.0150112
56911	MAP3K7CL	MAP3K7 C-terminal like	1.33935	0.0191807
56931	DUS3L	dihydrouridine synthase 3-like (S. cerevisiae)	-1.19537	0.0110749
56937	PMEPA1	prostate transmembrane protein, androgen induced 1	2.47896	0.00297266
56944	OLFML3	olfactomedin-like 3	-1.77608	0.00199152
56956	LHX9	LIM homeobox 9	3.11656	0.0026805
56978	PRDM8	PR domain containing 8	1.19433	0.00367589
56992	KIF15	kinesin family member 15	-2.35969	0.00232128
57007	ACKR3	atypical chemokine receptor 3	1.08121	0.0224375
57035	C1orf63	chromosome 1 open reading frame 63	1.15725	0.0373345
57082	CASC5	cancer susceptibility candidate 5	-2.88197	0.00140043
57103	C12orf5	chromosome 12 open reading frame 5	2.12553	0.00420646
57116	ZNF695	zinc finger protein 695	-1.25426	0.0445632
57118	CAMK1D	calcium/calmodulin-dependent protein kinase ID	1.53911	0.0128297
57132	CHMP1B	charged multivesicular body protein 1B	0.963627	0.0420056
57134	MAN1C1	mannosidase, alpha, class 1C, member 1	1.38271	0.0144636
57146	TMEM159	transmembrane protein 159	1.11834	0.0276869
57185	NIPAL3	NIPA-like domain containing 3	1.88482	0.00156573
57194	ATP10A	ATPase, class V, type 10A	0.962423	0.0309861
57205	ATP10D	ATPase, class V, type 10D	1.12304	0.0309976
57211	GPR126	G protein-coupled receptor 126	-2.04284	0.0122903
57221	KIAA1244	KIAA1244	1.57203	0.0234596
57326	PBXIP1	pre-B-cell leukemia homeobox interacting protein 1	1.84593	0.00723519
57381	RHOJ	ras homolog family member J	1.38081	0.0199417
57396	CLK4	CDC-like kinase 4	0.957355	0.028629
57403	RAB22A	RAB22A, member RAS oncogene family	0.974695	0.0295625
57405	SPC25	SPC25, NDC80 kinetochore complex component	-3.8607	0.000703353
57414	RHBDD2	rhomboid domain containing 2	1.07634	0.00494871
57449	PLEKHG5	pleckstrin homology domain containing, family G (with RhoGef domain) member 5	1.11421	0.0191086
57451	TENM2	teneurin transmembrane protein 2	-2.02037	0.00713278
57455	REXO1	REX1, RNA exonuclease 1 homolog (S. cerevisiae)	-1.12811	0.0477839
57460	PPM1H	protein phosphatase, Mg2+/Mn2+ dependent, 1H	1.39652	0.0214001
57463	AMIGO1	adhesion molecule with Ig-like domain 1	1.38844	0.00636957
57469	PNMAL2	paraneoplastic Ma antigen family-like 2	-1.28371	0.0298006
57486	NLN	neurolysin (metallopeptidase M3 family)	-1.30031	0.00829209
57501	KIAA1257	KIAA1257	-2.03623	0.0118999
57515	SERINC1	serine incorporator 1	1.00795	0.0211623
57520	HECW2	HECT, C2 and WW domain containing E3 ubiquitin protein ligase 2	1.92311	0.00296724
57528	KCTD16	potassium channel tetramerization domain containing 16	2.36843	0.00453756
57532	NUFIP2	nuclear fragile X mental retardation protein interacting protein 2	0.981442	0.0434304
57559	STAMBPL1	STAM binding protein-like 1	-0.959462	0.0296984
57568	SIPA1L2	signal-induced proliferation-associated 1 like 2	1.05342	0.0230054
57570	TRMT5	tRNA methyltransferase 5	-1.44242	0.00883334
57575	PCDH10	protocadherin 10	2.9048	0.00285229
57580	PREX1	phosphatidylinositol-3,4,5-trisphosphate-dependent Rac exchange factor 1	-1.89848	0.00918665
57600	FNIP2	folliculin interacting protein 2	1.52952	0.0108192
57608	KIAA1462	KIAA1462	-1.18993	0.0169663
57639	CCDC146	coiled-coil domain containing 146	1.07791	0.0299542
57643	ZSWIM5	zinc finger, SWIM-type containing 5	1.18557	0.0473195
57648	KIAA1522	KIAA1522	-1.29774	0.00773677
57658	CALCOCO1	calcium binding and coiled-coil domain 1	1.47088	0.00422606
57664	PLEKHA4	pleckstrin homology domain containing, family A (phosphoinositide binding specific) member 4	-1.21354	0.0142191
57666	FBRSL1	fibrosin-like 1	-1.0268	0.0105888
57670	KIAA1549	KIAA1549	1.33024	0.0241446
57683	ZDBF2	zinc finger, DBF-type containing 2	0.948996	0.0472198
57687	VAT1L	vesicle amine transport 1-like	-1.00041	0.0188414
57709	SLC7A14	solute carrier family 7, member 14	-2.02141	0.0107811
57717	PCDHB16	protocadherin beta 16	2.77664	0.000852744
57722	IGDCC4	immunoglobulin superfamily, DCC subclass, member 4	1.23929	0.0344752
57724	EPG5	ectopic P-granules autophagy protein 5 homolog (C. elegans)	1.18826	0.0327324
57732	ZFYVE28	zinc finger, FYVE domain containing 28	1.40463	0.0126443
57761	TRIB3	tribbles pseudokinase 3	-1.037	0.0124367
57763	ANKRA2	ankyrin repeat, family A (RFXANK-like), 2	1.04581	0.0298419
57819	LSM2	LSM2 homolog, U6 small nuclear RNA associated (S. cerevisiae)	-1.10525	0.0098864
58189	WFDC1	WAP four-disulfide core domain 1	-1.3174	0.0120472
58494	JAM2	junctional adhesion molecule 2	3.749	0.000826852
58499	ZNF462	zinc finger protein 462	0.989332	0.0206878
58528	RRAGD	Ras-related GTP binding D	1.06068	0.030508
58529	MYOZ1	myozenin 1	1.63486	0.0119591
58986	TMEM8A	transmembrane protein 8A	0.998689	0.0229988
59084	ENPP5	ectonucleotide pyrophosphatase/phosphodiesterase 5 (putative)	2.23817	0.0075576
59307	SIGIRR	single immunoglobulin and toll-interleukin 1 receptor (TIR) domain	-1.43337	0.0187632
59338	PLEKHA1	pleckstrin homology domain containing, family A (phosphoinositide binding specific) member 1	0.999345	0.0304299
59347	TPT1P8	tumor protein, translationally-controlled 1 pseudogene 8	-1.08958	0.0405619
59353	TMEM35	transmembrane protein 35	2.27263	0.00120469
60401	EDA2R	ectodysplasin A2 receptor	1.02688	0.0231938
60437	CDH26	cadherin 26	1.241	0.0222373
60489	APOBEC3G	apolipoprotein B mRNA editing enzyme, catalytic polypeptide-like 3G	-1.60525	0.01494
60495	HPSE2	heparanase 2	1.67037	0.00640146
60529	ALX4	ALX homeobox 4	1.93616	0.0108287
60681	FKBP10	FK506 binding protein 10, 65 kDa	1.053	0.037088
63874	ABHD4	abhydrolase domain containing 4	1.12444	0.0128861
63895	PIEZO2	piezo-type mechanosensitive ion channel component 2	-1.12501	0.0295805
63898	SH2D4A	SH2 domain containing 4A	-1.41304	0.0118027
63908	NAPB	N-ethylmaleimide-sensitive factor attachment protein, beta	1.15077	0.0180345
63910	SLC17A9	solute carrier family 17 (vesicular nucleotide transporter), member 9	-1.45324	0.00793191
63922	CHTF18	CTF18, chromosome transmission fidelity factor 18 homolog (S. cerevisiae)	-1.60035	0.00774957
63951	DMRTA1	DMRT-like family A1	1.1551	0.0337101
63967	CLSPN	claspin	-1.48028	0.0261667
64061	TSPYL2	TSPY-like 2	1.25666	0.0269696
64065	PERP	PERP, TP53 apoptosis effector	0.961711	0.0311833
64084	CLSTN2	calsyntenin 2	1.32	0.0168416
64091	POPDC2	popeye domain containing 2	1.69518	0.00950842
64097	EPB41L4A	erythrocyte membrane protein band 4.1 like 4A	1.37396	0.0295408
64105	CENPK	centromere protein K	-1.72528	0.00773503
64108	RTP4	receptor (chemosensory) transporter protein 4	-1.53252	0.0115685
64116	SLC39A8	solute carrier family 39 (zinc transporter), member 8	2.89167	0.0024432
64130	LIN7B	lin-7 homolog B (C. elegans)	1.29395	0.0171371
64131	XYLT1	xylosyltransferase I	1.09861	0.0281124
64151	NCAPG	non-SMC condensin I complex, subunit G	-2.35677	0.00212565
64359	NXN	nucleoredoxin	-1.38046	0.0100354
64388	GREM2	gremlin 2, DAN family BMP antagonist	2.55991	0.00170012
64393	ZMAT3	zinc finger, matrin-type 3	1.63823	0.00943575
64506	CPEB1	cytoplasmic polyadenylation element binding protein 1	2.54785	0.000585973
64747	MFSD1	major facilitator superfamily domain containing 1	1.32898	0.00771368
64761	PARP12	poly (ADP-ribose) polymerase family, member 12	-1.11403	0.0260815
64770	CCDC14	coiled-coil domain containing 14	1.28972	0.0262515
64776	C11orf1	chromosome 11 open reading frame 1	1.20654	0.0181089
64785	GINS3	GINS complex subunit 3 (Psf3 homolog)	-2.02315	0.00818414
64801	ARV1	ARV1 homolog (S. cerevisiae)	1.0014	0.0375336
64838	FNDC4	fibronectin type III domain containing 4	1.31164	0.0251223
64839	FBXL17	F-box and leucine-rich repeat protein 17	1.05165	0.0286275
64840	PORCN	porcupine homolog (Drosophila)	1.01715	0.0227503
64856	VWA1	von Willebrand factor A domain containing 1	-1.09674	0.0336051
64858	DCLRE1B	DNA cross-link repair 1B	-1.18345	0.030733
64866	CDCP1	CUB domain containing protein 1	-1.48416	0.0177677
64943	NT5DC2	5'-nucleotidase domain containing 2	-0.998937	0.0329906
64946	CENPH	centromere protein H	-1.51402	0.0160261
65018	PINK1	PTEN induced putative kinase 1	1.20879	0.00657306
65125	WNK1	WNK lysine deficient protein kinase 1	1.04995	0.0386054
65983	GRAMD3	GRAM domain containing 3	1.32536	0.0224488
65987	KCTD14	potassium channel tetramerization domain containing 14	-1.10423	0.0461939
66004	LYNX1	Ly6/neurotoxin 1	1.8409	0.00685143
66005	CHID1	chitinase domain containing 1	1.14794	0.0209175
66035	SLC2A11	solute carrier family 2 (facilitated glucose transporter), member 11	1.25703	0.0184367
78986	DUSP26	dual specificity phosphatase 26 (putative)	2.65347	0.00124844
78987	CRELD1	cysteine-rich with EGF-like domains 1	1.44848	0.0024676
78992	YIPF2	Yip1 domain family, member 2	1.17101	0.0158676
78999	LRFN4	leucine rich repeat and fibronectin type III domain containing 4	-1.1369	0.0321546
79000	AUNIP	aurora kinase A and ninein interacting protein	-1.47661	0.0148834
79001	VKORC1	vitamin K epoxide reductase complex, subunit 1	1.00844	0.0209402
79006	METRN	meteorin, glial cell differentiation regulator	1.01585	0.0380043
79019	CENPM	centromere protein M	-2.73442	0.000826476
79041	TMEM38A	transmembrane protein 38A	1.547	0.00623899
79047	KCTD15	potassium channel tetramerization domain containing 15	-1.23677	0.0348267
79080	CCDC86	coiled-coil domain containing 86	-1.2315	0.0256028
79085	SLC25A23	solute carrier family 25 (mitochondrial carrier; phosphate carrier), member 23	1.23297	0.0290246
79090	TRAPPC6A	trafficking protein particle complex 6A	1.14299	0.0334832
79095	C9orf16	chromosome 9 open reading frame 16	1.24159	0.00997305
79145	CHCHD7	coiled-coil-helix-coiled-coil-helix domain containing 7	1.01243	0.0247668
79157	MFSD11	major facilitator superfamily domain containing 11	1.17094	0.029585
79158	GNPTAB	N-acetylglucosamine-1-phosphate transferase, alpha and beta subunits	0.926236	0.024753
79159	NOL12	nucleolar protein 12	-1.20436	0.0196226
79172	CENPO	centromere protein O	-1.47005	0.00551388
79191	IRX3	iroquois homeobox 3	-1.10686	0.0309267
79366	HMGN5	high mobility group nucleosome binding domain 5	1.61743	0.0071348
79469	DLEU2L	deleted in lymphocytic leukemia 2-like	-1.343	0.0232928
79586	CHPF	chondroitin polymerizing factor	2.14957	0.00141882
79600	TCTN1	tectonic family member 1	1.06987	0.0192957
79627	OGFRL1	opioid growth factor receptor-like 1	-1.51991	0.00749553
79642	ARSJ	arylsulfatase family, member J	-0.980758	0.0307034
79661	NEIL1	nei endonuclease VIII-like 1 (E. coli)	1.94048	0.0044375
79668	PARP8	poly (ADP-ribose) polymerase family, member 8	1.02024	0.036843
79682	CENPU	centromere protein U	-2.50841	0.00391666
79723	SUV39H2	suppressor of variegation 3-9 homolog 2 (Drosophila)	-1.42887	0.0123075
79733	E2F8	E2F transcription factor 8	-1.76868	0.0107176
79745	CLIP4	CAP-GLY domain containing linker protein family, member 4	1.01615	0.0195437
79746	ECHDC3	enoyl CoA hydratase domain containing 3	-1.39564	0.0201374
79758	DHRS12	dehydrogenase/reductase (SDR family) member 12	0.938773	0.0343505
79781	IQCA1	IQ motif containing with AAA domain 1	1.29292	0.0361745
79783	C7orf10	chromosome 7 open reading frame 10	1.78641	0.0117599
79792	GSDMD	gasdermin D	-1.27377	0.00878276
79800	CARF	calcium responsive transcription factor	1.05742	0.0347728
79801	SHCBP1	SHC SH2-domain binding protein 1	-2.87297	0.000112452
79814	AGMAT	agmatine ureohydrolase (agmatinase)	-1.20118	0.0467877
79819	WDR78	WD repeat domain 78	1.01998	0.0292983
79852	EPHX3	epoxide hydrolase 3	-1.06078	0.0422134
79866	BORA	bora, aurora kinase A activator	-1.53447	0.0149758
79901	CYBRD1	cytochrome b reductase 1	1.84845	0.013784
79915	ATAD5	ATPase family, AAA domain containing 5	-1.15188	0.0391701
79933	SYNPO2L	synaptopodin 2-like	1.32066	0.0183515
79953	SYNDIG1	synapse differentiation inducing 1	3.53198	0.000537266
79962	DNAJC22	DnaJ (Hsp40) homolog, subfamily C, member 22	-1.53494	0.0159317
79966	SCD5	stearoyl-CoA desaturase 5	1.15022	0.024835
79968	WDR76	WD repeat domain 76	-1.92418	0.0151623
79971	WLS	wntless Wnt ligand secretion mediator	1.16381	0.0201152
79991	OBFC1	oligonucleotide/oligosaccharide-binding fold containing 1	1.29991	0.0138215
80020	FOXRED2	FAD-dependent oxidoreductase domain containing 2	-0.960042	0.0362024
80034	CSRNP3	cysteine-serine-rich nuclear protein 3	1.76263	0.0107104
80099	C7orf69	chromosome 7 open reading frame 69	-1.64529	0.0085209
80115	BAIAP2L2	BAI1-associated protein 2-like 2	-1.51379	0.0102723
80144	FRAS1	Fraser syndrome 1	1.45854	0.0261042
80164	FLJ22184	putative uncharacterized protein FLJ22184	-1.28804	0.0453103
80176	SPSB1	splA/ryanodine receptor domain and SOCS box containing 1	-1.29679	0.0195243
80178	C16orf59	chromosome 16 open reading frame 59	-1.51105	0.0106204
80179	MYO19	myosin XIX	-1.01694	0.0201395
80210	ARMC9	armadillo repeat containing 9	1.41584	0.0158474
80235	PIGZ	phosphatidylinositol glycan anchor biosynthesis, class Z	1.29218	0.00820684
80255	SLC35F5	solute carrier family 35, member F5	1.40879	0.0196654
80303	EFHD1	EF-hand domain family, member D1	1.88339	0.00336359
80309	SPHKAP	SPHK1 interactor, AKAP domain containing	1.73393	0.00797686
80315	CPEB4	cytoplasmic polyadenylation element binding protein 4	1.05633	0.0442086
80323	CCDC68	coiled-coil domain containing 68	1.11605	0.0264086
80343	SEL1L2	sel-1 suppressor of lin-12-like 2 (C. elegans)	1.29228	0.0187921
80714	PBX4	pre-B-cell leukemia homeobox 4	-1.56326	0.0087066
80760	ITIH5	inter-alpha-trypsin inhibitor heavy chain family, member 5	1.50556	0.0206619
80818	ZNF436	zinc finger protein 436	1.07383	0.0232934
80830	APOL6	apolipoprotein L, 6	-2.15918	0.0109972
80832	APOL4	apolipoprotein L, 4	-0.98448	0.0207064
81533	ITFG1	integrin alpha FG-GAP repeat containing 1	1.35989	0.015525
81558	FAM117A	family with sequence similarity 117, member A	1.31617	0.0111902
81563	C1orf21	chromosome 1 open reading frame 21	-1.70424	0.00886452
81579	PLA2G12A	phospholipase A2, group XIIA	1.2901	0.00468762
81610	FAM83D	family with sequence similarity 83, member D	-3.54761	0.00059137
81611	ANP32E	acidic (leucine-rich) nuclear phosphoprotein 32 family, member E	-1.07709	0.0160723
81617	CAB39L	calcium binding protein 39-like	1.12243	0.0297427
81620	CDT1	chromatin licensing and DNA replication factor 1	-2.68734	0.000968158
81624	DIAPH3	diaphanous-related formin 3	-1.49165	0.0123332
81669	CCNL2	cyclin L2	1.26892	0.0139842
81704	DOCK8	dedicator of cytokinesis 8	1.94012	0.00680854
81786	TRIM7	tripartite motif containing 7	-3.32778	0.000651951
81788	NUAK2	NUAK family, SNF1-like kinase, 2	-1.1889	0.0236166
81794	ADAMTS10	ADAM metallopeptidase with thrombospondin type 1 motif, 10	1.17944	0.0218776
81831	NETO2	neuropilin (NRP) and tolloid (TLL)-like 2	-1.55188	0.0127407
81851	KRTAP1-1	keratin associated protein 1-1	1.68112	0.00965633
81929	SEH1L	SEH1-like (S. cerevisiae)	-1.24972	0.0269107
81930	KIF18A	kinesin family member 18A	-1.69227	0.00849147
83439	TCF7L1	transcription factor 7-like 1 (T-cell specific, HMG-box)	-1.08424	0.0381671
83445	GSG1	germ cell associated 1	1.72196	0.00566235
83461	CDCA3	cell division cycle associated 3	-2.93099	0.00175637
83463	MXD3	MAX dimerization protein 3	-1.50454	0.0112768
83473	KATNAL2	katanin p60 subunit A-like 2	1.29937	0.0248498
83540	NUF2	NUF2, NDC80 kinetochore complex component	-3.24302	0.000806215
83541	FAM110A	family with sequence similarity 110, member A	-1.59039	0.00876233
83604	TMEM47	transmembrane protein 47	1.84829	0.014075
83657	DYNLRB2	dynein, light chain, roadblock-type 2	1.89959	0.00628128
83660	TLN2	talin 2	-1.12744	0.0301921
83719	YPEL3	yippee-like 3 (Drosophila)	1.0925	0.0197512
83855	KLF16	Kruppel-like factor 16	-1.00716	0.0282614
83857	TMTC1	transmembrane and tetratricopeptide repeat containing 1	0.9841	0.024004
83858	ATAD3B	ATPase family, AAA domain containing 3B	-0.988496	0.0312095
83872	HMCN1	hemicentin 1	1.03523	0.036849
83879	CDCA7	cell division cycle associated 7	-4.24441	0.000301214
83882	TSPAN10	tetraspanin 10	1.41878	0.0105643
83896	KRTAP3-1	keratin associated protein 3-1	3.71035	0.000388486
83903	GSG2	germ cell associated 2 (haspin)	-1.06161	0.0249071
83941	TM2D1	TM2 domain containing 1	1.33675	0.012385
83955	NACAP1	nascent-polypeptide-associated complex alpha polypeptide pseudogene 1	-1.32583	0.0306013
83956	RACGAP1P	Rac GTPase activating protein 1 pseudogene	-1.27708	0.0231243
83959	SLC4A11	solute carrier family 4, sodium borate transporter, member 11	1.63108	0.0138981
83990	BRIP1	BRCA1 interacting protein C-terminal helicase 1	-1.26703	0.013716
83999	KREMEN1	kringle containing transmembrane protein 1	-1.78467	0.0107973
84002	B3GNT5	UDP-GlcNAc:betaGal beta-1,3-N-acetylglucosaminyltransferase 5	-1.00678	0.0376347
84034	EMILIN2	elastin microfibril interfacer 2	-1.63496	0.00530172
84056	KATNAL1	katanin p60 subunit A-like 1	0.967007	0.0288849
84057	MND1	meiotic nuclear divisions 1 homolog (S. cerevisiae)	-2.47747	0.00437967
84129	ACAD11	acyl-CoA dehydrogenase family, member 11	0.989725	0.0162855
84163	GTF2IRD2	GTF2I repeat domain containing 2	0.978847	0.0419273
84168	ANTXR1	anthrax toxin receptor 1	2.26646	0.00205789
84171	LOXL4	lysyl oxidase-like 4	2.19923	0.003785
84189	SLITRK6	SLIT and NTRK-like family, member 6	4.6355	0.000201815
84216	TMEM117	transmembrane protein 117	1.23139	0.011235
84217	ZMYND12	zinc finger, MYND-type containing 12	1.59569	0.0108963
84230	LRRC8C	leucine rich repeat containing 8 family, member C	-1.36231	0.0225734
84251	SGIP1	SH3-domain GRB2-like (endophilin) interacting protein 1	1.76777	0.00386018
84258	SYT3	synaptotagmin III	1.03077	0.0415493
84265	POLR3GL	polymerase (RNA) III (DNA directed) polypeptide G (32kD)-like	0.978448	0.0283036
84296	GINS4	GINS complex subunit 4 (Sld5 homolog)	-2.20337	0.00506695
84300	UQCC2	ubiquinol-cytochrome c reductase complex assembly factor 2	-1.07512	0.0105215
84317	CCDC115	coiled-coil domain containing 115	0.934725	0.0398353
84419	C15orf48	chromosome 15 open reading frame 48	1.58546	0.0111477
84460	ZMAT1	zinc finger, matrin-type 1	1.92245	0.0117006
84466	MEGF10	multiple EGF-like-domains 10	1.30109	0.0344022
84513	PPAPDC1B	phosphatidic acid phosphatase type 2 domain containing 1B	1.13518	0.0142191
84514	GHDC	GH3 domain containing	1.05395	0.0273006
84515	MCM8	minichromosome maintenance complex component 8	-1.24507	0.0155409
84532	ACSS1	acyl-CoA synthetase short-chain family member 1	-1.35315	0.0204101
84552	PARD6G	par-6 family cell polarity regulator gamma	2.4188	0.00241057
84557	MAP1LC3A	microtubule-associated protein 1 light chain 3 alpha	1.31282	0.0188967
84572	GNPTG	N-acetylglucosamine-1-phosphate transferase, gamma subunit	1.29025	0.00884113
84624	FNDC1	fibronectin type III domain containing 1	1.60317	0.0132127
84628	NTNG2	netrin G2	2.09609	0.00520477
84674	CARD6	caspase recruitment domain family, member 6	1.38594	0.0124974
84679	SLC9A7	solute carrier family 9, subfamily A (NHE7, cation proton antiporter 7), member 7	1.73723	0.00348285
84680	ACCS	1-aminocyclopropane-1-carboxylate synthase homolog (Arabidopsis)(non-functional)	0.971424	0.0390761
84693	MCEE	methylmalonyl CoA epimerase	1.19843	0.0187485
84695	LOXL3	lysyl oxidase-like 3	-1.21564	0.00419059
84707	BEX2	brain expressed X-linked 2	2.80161	0.00246042
84722	PSRC1	proline/serine-rich coiled-coil 1	-2.60957	0.000959445
84733	CBX2	chromobox homolog 2	-2.13776	0.00645081
84752	B3GNT9	UDP-GlcNAc:betaGal beta-1,3-N-acetylglucosaminyltransferase 9	1.09777	0.0122514
84765	ZNF577	zinc finger protein 577	1.53879	0.0066316
84790	TUBA1C	tubulin, alpha 1c	-0.947994	0.0268787
84814	PPAPDC3	phosphatidic acid phosphatase type 2 domain containing 3	1.35139	0.0154229
84816	RTN4IP1	reticulon 4 interacting protein 1	-0.94366	0.0371512
84817	TXNDC17	thioredoxin domain containing 17	1.33643	0.01466
84823	LMNB2	lamin B2	-1.73267	0.0103253
84824	FCRLA	Fc receptor-like A	1.35022	0.0096684
84836	ABHD14B	abhydrolase domain containing 14B	1.14158	0.0183673
84837	ARHGAP5-AS1	ARHGAP5 antisense RNA 1 (head to head)	1.70601	0.00858789
84842	HPDL	4-hydroxyphenylpyruvate dioxygenase-like	-2.46708	0.00504532
84848	MIR503HG	MIR503 host gene (non-protein coding)	-2.28899	0.00595627
84866	TMEM25	transmembrane protein 25	1.12149	0.0303662
84879	MFSD2A	major facilitator superfamily domain containing 2A	-1.56692	0.0174842
84898	PLXDC2	plexin domain containing 2	4.5524	0.000278388
84904	ARHGEF39	Rho guanine nucleotide exchange factor (GEF) 39	-1.03177	0.0342392
84913	ATOH8	atonal homolog 8 (Drosophila)	1.26709	0.0152056
84914	-	-	-1.16473	0.0259586
84926	SPRYD3	SPRY domain containing 3	0.996777	0.0230839
84961	FBXL20	F-box and leucine-rich repeat protein 20	1.01663	0.0421257
85236	HIST1H2BK	histone cluster 1, H2bk	2.34941	0.00169581
85379	KIAA1671	KIAA1671	1.18432	0.00623797
85395	FAM207A	family with sequence similarity 207, member A	-1.17242	0.0159233
85458	DIXDC1	DIX domain containing 1	1.01067	0.0274362
85461	TANC1	tetratricopeptide repeat, ankyrin repeat and coiled-coil containing 1	0.99042	0.0451259
85477	SCIN	scinderin	2.35564	0.00341692
89122	TRIM4	tripartite motif containing 4	0.93922	0.0183758
89839	ARHGAP11B	Rho GTPase activating protein 11B	-1.67703	0.0240121
89845	ABCC10	ATP-binding cassette, sub-family C (CFTR/MRP), member 10	1.09647	0.0399736
89891	WDR34	WD repeat domain 34	-0.950407	0.0290219
89958	SAPCD2	suppressor APC domain containing 2	-2.51664	0.00904055
90246	LOC90246	uncharacterized LOC90246	1.4885	0.00992123
90355	C5orf30	chromosome 5 open reading frame 30	0.923246	0.0351042
90381	TICRR	TOPBP1-interacting checkpoint and replication regulator	-1.00627	0.0344339
90417	KNSTRN	kinetochore-localized astrin/SPAG5 binding protein	-1.77812	0.0058329
90427	BMF	Bcl2 modifying factor	1.83795	0.00897005
90639	COX19	cytochrome c oxidase assembly homolog 19 (S. cerevisiae)	1.23112	0.00797333
90665	TBL1Y	transducin (beta)-like 1, Y-linked	-0.977635	0.0323067
90701	SEC11C	SEC11 homolog C (S. cerevisiae)	1.05831	0.0107464
90853	SPOCD1	SPOC domain containing 1	-1.25978	0.0168024
90861	HN1L	hematological and neurological expressed 1-like	-1.12074	0.0184795
91227	GGTLC2	gamma-glutamyltransferase light chain 2	0.983987	0.0474976
91607	SLFN11	schlafen family member 11	-1.4166	0.0159682
91612	CHURC1	churchill domain containing 1	1.15477	0.0346607
91851	CHRDL1	chordin-like 1	-2.10848	0.000815869
91860	CALML4	calmodulin-like 4	-1.10593	0.02575
91975	ZNF300	zinc finger protein 300	-1.03618	0.0232673
92086	GGTLC1	gamma-glutamyltransferase light chain 1	0.952559	0.0361881
92126	DSEL	dermatan sulfate epimerase-like	0.950541	0.0335347
92312	MEX3A	mex-3 RNA binding family member A	-0.978598	0.0363838
92369	SPSB4	splA/ryanodine receptor domain and SOCS box containing 4	-1.10538	0.0426399
92370	ACPL2	acid phosphatase-like 2	1.57442	0.0159466
92565	FANK1	fibronectin type III and ankyrin repeat domains 1	2.55367	0.00365263
92745	SLC38A5	solute carrier family 38, member 5	-1.69087	0.00768265
92973	LINC00950	long intergenic non-protein coding RNA 950	1.19725	0.0241416
92999	ZBTB47	zinc finger and BTB domain containing 47	1.09571	0.024921
93099	DMKN	dermokine	2.24674	0.00288429
93185	IGSF8	immunoglobulin superfamily, member 8	0.95939	0.0279419
93210	PGAP3	post-GPI attachment to proteins 3	0.960201	0.025275
93323	HAUS8	HAUS augmin-like complex, subunit 8	-1.56759	0.00780659
93622	LOC93622	Morf4 family associated protein 1-like 1 pseudogene	0.946583	0.0143061
94032	CAMK2N2	calcium/calmodulin-dependent protein kinase II inhibitor 2	1.92261	0.00409639
94234	FOXQ1	forkhead box Q1	1.04864	0.0175771
94239	H2AFV	H2A histone family, member V	-1.1748	0.0220832
94241	TP53INP1	tumor protein p53 inducible nuclear protein 1	2.24062	0.00628077
112476	PRRT2	proline-rich transmembrane protein 2	1.02718	0.0484425
112609	MRAP2	melanocortin 2 receptor accessory protein 2	1.19605	0.038895
112703	FAM71E1	family with sequence similarity 71, member E1	1.61389	0.012478
112770	C1orf85	chromosome 1 open reading frame 85	1.17335	0.020329
113026	PLCD3	phospholipase C, delta 3	1.144	0.0191683
113115	MTFR2	mitochondrial fission regulator 2	-2.04065	0.00650019
113130	CDCA5	cell division cycle associated 5	-2.62346	0.000411465
113235	SLC46A1	solute carrier family 46 (folate transporter), member 1	1.21608	0.0199985
113246	C12orf57	chromosome 12 open reading frame 57	0.937377	0.0261618
113451	ADC	arginine decarboxylase	0.996551	0.0360669
113612	CYP2U1	cytochrome P450, family 2, subfamily U, polypeptide 1	1.57368	0.00731455
113655	MFSD3	major facilitator superfamily domain containing 3	0.974866	0.025978
113675	SDSL	serine dehydratase-like	1.14079	0.0178357
113691	TUBA3FP	tubulin, alpha 3f, pseudogene	-1.41138	0.0122468
113730	KLHDC7B	kelch domain containing 7B	0.929191	0.04558
113791	PIK3IP1	phosphoinositide-3-kinase interacting protein 1	2.48151	0.00261376
114769	CARD16	caspase recruitment domain family, member 16	-1.40819	0.0192972
114780	PKD1L2	polycystic kidney disease 1-like 2	1.21714	0.0167714
114781	BTBD9	BTB (POZ) domain containing 9	1.00449	0.041865
114787	GPRIN1	G protein regulated inducer of neurite outgrowth 1	-1.2154	0.0185169
114794	ELFN2	extracellular leucine-rich repeat and fibronectin type III domain containing 2	2.66782	0.00148759
114795	TMEM132B	transmembrane protein 132B	0.969643	0.0388488
114796	PSMG3-AS1	PSMG3 antisense RNA 1 (head to head)	1.47051	0.019934
114800	CCDC85A	coiled-coil domain containing 85A	1.83661	0.00415267
114879	OSBPL5	oxysterol binding protein-like 5	-1.20441	0.00493582
114883	OSBPL9	oxysterol binding protein-like 9	0.932763	0.0408785
114884	OSBPL10	oxysterol binding protein-like 10	0.977446	0.032553
114897	C1QTNF1	C1q and tumor necrosis factor related protein 1	1.2571	0.018487
114907	FBXO32	F-box protein 32	2.31667	0.00389569
115004	MB21D1	Mab-21 domain containing 1	-1.15571	0.0197893
115201	ATG4A	autophagy related 4A, cysteine peptidase	0.945002	0.0153491
115273	RAB42	RAB42, member RAS oncogene family	-1.71243	0.0148272
115572	FAM46B	family with sequence similarity 46, member B	-2.35793	0.00376332
115908	CTHRC1	collagen triple helix repeat containing 1	-1.04934	0.0422686
116151	FAM210B	family with sequence similarity 210, member B	1.17833	0.0174524
116159	CYYR1	cysteine/tyrosine-rich 1	1.15089	0.0301426
116228	COX20	COX20 cytochrome C oxidase assembly factor	-1.49488	0.0166863
116362	RBP7	retinol binding protein 7, cellular	-1.08522	0.0392722
116372	LYPD1	LY6/PLAUR domain containing 1	1.50022	0.0111887
116442	RAB39B	RAB39B, member RAS oncogene family	1.03942	0.0489512
116535	MRGPRF	MAS-related GPR, member F	-1.29925	0.0122398
116832	RPL39L	ribosomal protein L39-like	-1.79061	0.012933
117156	SCGB3A2	secretoglobin, family 3A, member 2	-1.13627	0.0372755
117177	RAB3IP	RAB3A interacting protein	1.44532	0.0161448
117178	SSX2IP	synovial sarcoma, X breakpoint 2 interacting protein	-1.0589	0.0483201
117245	HRASLS5	HRAS-like suppressor family, member 5	-0.999648	0.0413952
117854	TRIM6	tripartite motif containing 6	-1.22302	0.0125645
118429	ANTXR2	anthrax toxin receptor 2	0.962125	0.0310504
118472	ZNF511	zinc finger protein 511	-1.02083	0.0325407
118491	TTC18	tetratricopeptide repeat domain 18	2.57311	0.000707572
118980	SFXN2	sideroflexin 2	-1.21739	0.0112094
119032	C10orf32	chromosome 10 open reading frame 32	1.13663	0.0222103
119587	CPXM2	carboxypeptidase X (M14 family), member 2	2.08664	0.00444807
121268	RHEBL1	Ras homolog enriched in brain like 1	-1.5005	0.0133757
121506	ERP27	endoplasmic reticulum protein 27	1.14205	0.035172
121512	FGD4	FYVE, RhoGEF and PH domain containing 4	1.25564	0.0250109
122011	CSNK1A1L	casein kinase 1, alpha 1-like	-1.17564	0.0366126
122622	ADSSL1	adenylosuccinate synthase like 1	1.78392	0.00427625
122769	LRR1	leucine rich repeat protein 1	-0.962524	0.0347017
123606	NIPA1	non imprinted in Prader-Willi/Angelman syndrome 1	0.976698	0.0304379
124222	PAQR4	progestin and adipoQ receptor family member IV	-1.22448	0.0263229
124936	CYB5D2	cytochrome b5 domain containing 2	1.61409	0.00942004
125111	GJD3	gap junction protein, delta 3, 31.9kDa	-1.93956	0.00464138
125144	C17orf76-AS1	C17orf76 antisense RNA 1	-1.51005	0.0160039
125170	MIEF2	mitochondrial elongation factor 2	1.03302	0.0171613
126520	PLK5	polo-like kinase 5	1.2438	0.0290662
126820	WDR63	WD repeat domain 63	1.9795	0.00627929
126823	KLHDC9	kelch domain containing 9	2.15534	0.00373654
127018	LYPLAL1	lysophospholipase-like 1	1.52574	0.0136252
127262	TPRG1L	tumor protein p63 regulated 1-like	1.08165	0.0236259
127281	FAM213B	family with sequence similarity 213, member B	-1.1097	0.0179953
127435	PODN	podocan	1.14727	0.028025
127700	OSCP1	organic solute carrier partner 1	1.21847	0.0110609
127943	FCRLB	Fc receptor-like B	1.12998	0.0150165
128178	EDARADD	EDAR-associated death domain	-2.03926	0.00414966
128239	IQGAP3	IQ motif containing GTPase activating protein 3	-2.56593	0.00460431
128434	VSTM2L	V-set and transmembrane domain containing 2 like	1.6778	0.0107361
128872	HMGB3P1	high mobility group box 3 pseudogene 1	-1.80712	0.0132577
129303	TMEM150A	transmembrane protein 150A	1.13529	0.0126953
129401	NUP35	nucleoporin 35kDa	-1.0646	0.0392015
130271	PLEKHH2	pleckstrin homology domain containing, family H (with MyTH4 domain) member 2	2.4853	0.00222181
130574	LYPD6	LY6/PLAUR domain containing 6	-1.28324	0.0181377
130612	TMEM198	transmembrane protein 198	1.2995	0.0140899
130827	TMEM182	transmembrane protein 182	1.28959	0.0126332
130872	AHSA2	AHA1, activator of heat shock 90kDa protein ATPase homolog 2 (yeast)	1.08857	0.0393615
131076	CCDC58	coiled-coil domain containing 58	-0.943528	0.0404791
131578	LRRC15	leucine rich repeat containing 15	0.94296	0.0423919
131583	FAM43A	family with sequence similarity 43, member A	2.26582	0.000501493
132014	IL17RE	interleukin 17 receptor E	-0.985964	0.0448355
132241	RPL32P3	ribosomal protein L32 pseudogene 3	-1.05926	0.0418095
132320	SCLT1	sodium channel and clathrin linker 1	-1.06898	0.0232862
132430	PABPC4L	poly(A) binding protein, cytoplasmic 4-like	1.54651	0.0173321
132625	ZFP42	ZFP42 zinc finger protein	-1.47661	0.00994397
132671	SPATA18	spermatogenesis associated 18	2.71672	0.0006168
132946	ARL9	ADP-ribosylation factor-like 9	-1.70765	0.00853565
133418	EMB	embigin	2.83489	0.00312918
133584	EGFLAM	EGF-like, fibronectin type III and laminin G domains	-2.29476	0.00136038
133746	JMY	junction mediating and regulatory protein, p53 cofactor	1.65687	0.00444982
134265	AFAP1L1	actin filament associated protein 1-like 1	-1.24959	0.0183118
134285	TMEM171	transmembrane protein 171	-1.45186	0.00866283
134429	STARD4	StAR-related lipid transfer (START) domain containing 4	-1.07093	0.0327146
134466	ZNF300P1	zinc finger protein 300 pseudogene 1	-2.00734	0.00635378
135112	NCOA7	nuclear receptor coactivator 7	1.06061	0.0173486
135114	HINT3	histidine triad nucleotide binding protein 3	1.13874	0.0262236
136371	ASB10	ankyrin repeat and SOCS box containing 10	-1.08544	0.0190662
137075	CLDN23	claudin 23	-0.927121	0.0487205
137872	ADHFE1	alcohol dehydrogenase, iron containing, 1	1.38471	0.0238745
139221	MUM1L1	melanoma associated antigen (mutated) 1-like 1	1.60434	0.0109937
140458	ASB5	ankyrin repeat and SOCS box containing 5	2.15635	0.00297784
140685	ZBTB46	zinc finger and BTB domain containing 46	0.956312	0.0436528
140733	MACROD2	MACRO domain containing 2	1.17614	0.0240284
140883	ZNF280B	zinc finger protein 280B	-1.11677	0.0453535
140885	SIRPA	signal-regulatory protein alpha	1.16953	0.0138988
142678	MIB2	mindbomb E3 ubiquitin protein ligase 2	0.925403	0.0361683
143879	KBTBD3	kelch repeat and BTB (POZ) domain containing 3	0.985104	0.020165
144165	PRICKLE1	prickle homolog 1 (Drosophila)	1.5828	0.00752493
144983	HNRNPA1L2	heterogeneous nuclear ribonucleoprotein A1-like 2	-1.32905	0.0137086
145407	C14orf37	chromosome 14 open reading frame 37	1.62808	0.0114908
145508	CEP128	centrosomal protein 128kDa	-1.55055	0.0118143
146212	KCTD19	potassium channel tetramerization domain containing 19	-1.89752	0.0218427
146330	FBXL16	F-box and leucine-rich repeat protein 16	3.1475	0.0010138
146547	PRSS36	protease, serine, 36	-1.13724	0.0401455
146664	MGAT5B	mannosyl (alpha-1,6-)-glycoprotein beta-1,6-N-acetyl-glucosaminyltransferase, isozyme B	1.06678	0.0240899
146691	TOM1L2	target of myb1-like 2 (chicken)	1.06345	0.0184938
146760	RTN4RL1	reticulon 4 receptor-like 1	-1.15513	0.0201139
147166	TRIM16L	tripartite motif containing 16-like	-1.03016	0.0244545
147372	CCBE1	collagen and calcium binding EGF domains 1	-1.85269	0.00915304
147495	APCDD1	adenomatosis polyposis coli down-regulated 1	-2.08558	0.00121569
147685	C19orf18	chromosome 19 open reading frame 18	1.03145	0.0365922
147744	TMEM190	transmembrane protein 190	1.37105	0.0186652
147841	SPC24	SPC24, NDC80 kinetochore complex component	-2.68312	0.00256648
147906	DACT3	dishevelled-binding antagonist of beta-catenin 3	1.23795	0.0183606
148641	SLC35F3	solute carrier family 35, member F3	1.19907	0.0218074
148709	LOC148709	actin pseudogene	-1.04927	0.0206776
148898	C1orf213	chromosome 1 open reading frame 213	2.20127	0.00222816
149111	CNIH3	cornichon family AMPA receptor auxiliary protein 3	1.42898	0.0179137
149175	MANEAL	mannosidase, endo-alpha-like	2.26076	0.00218053
149773	APCDD1L-AS1	APCDD1L antisense RNA 1 (head to head)	-1.48073	0.00945261
150244	ZDHHC8P1	zinc finger, DHHC-type containing 8 pseudogene 1	1.11	0.0454222
150248	C22orf15	chromosome 22 open reading frame 15	-1.03523	0.03548
150356	CHADL	chondroadherin-like	1.48605	0.0217663
150468	CKAP2L	cytoskeleton associated protein 2-like	-2.31726	0.00572407
150726	FBXO41	F-box protein 41	1.60326	0.00901905
150771	ITPRIPL1	inositol 1,4,5-trisphosphate receptor interacting protein-like 1	-1.22837	0.0290691
150864	FAM117B	family with sequence similarity 117, member B	0.950859	0.0472624
151246	SGOL2	shugoshin-like 2 (S. pombe)	-1.75492	0.0134459
151258	SLC38A11	solute carrier family 38, member 11	2.82103	0.00158001
151393	RMDN2	regulator of microtubule dynamics 2	1.25873	0.0306727
151516	ASPRV1	aspartic peptidase, retroviral-like 1	1.40771	0.0125093
151556	GPR155	G protein-coupled receptor 155	2.16456	0.00330913
151648	SGOL1	shugoshin-like 1 (S. pombe)	-2.54617	0.00577008
151651	EFHB	EF-hand domain family, member B	0.989307	0.0415696
[truncated: 391 more rows]

## Sheet: Yeast_Old versus Young
DEGs in old yeast cells, compared to young yeast cells.
Gene information				Log2-fold-change	P value
ORF	Entrez ID	Name	Description	Old/Young	Old/Young
YBR071W	852363	YBR071W	Hypothetical protein	1.57323	0
YBR073W	852365	RDH54	DNA-dependent ATPase, stimulates strand exchange by modifying the topology of double-stranded DNA; involved in the recombinational repair of double-strand breaks in DNA during mitosis and meiosis; proposed to be involved in crossover interference	1.11636	0
YBR101C	852397	FES1	Hsp70 (Ssa1p) nucleotide exchange factor, cytosolic homolog of Sil1p, which is the nucleotide exchange factor for BiP (Kar2p) in the endoplasmic reticulum	1.63784	0
YBR117C	852414	TKL2	Transketolase, similar to Tkl1p; catalyzes conversion of xylulose-5-phosphate and ribose-5-phosphate to sedoheptulose-7-phosphate and glyceraldehyde-3-phosphate in the pentose phosphate pathway; needed for synthesis of aromatic amino acids	2.4536	0
YBR121C	852418	GRS1	Cytoplasmic and mitochondrial glycyl-tRNA synthase that ligates glycine to the cognate anticodon bearing tRNA; transcription termination factor that may interact with the 3'-end of pre-mRNA to promote 3'-end formation	-1.06191	0
YCR057C	850422	PWP2	Conserved 90S pre-ribosomal component essential for proper endonucleolytic cleavage of the 35 S rRNA precursor at A0, A1, and A2 sites; contains eight WD-repeats; PWP2 deletion leads to defects in cell cycle and bud morphogenesis	-1.61636	0.01
YCR088W	850450	ABP1	Actin-binding protein of the cortical actin cytoskeleton, important for activation of the Arp2/3 complex that plays a key role actin in cytoskeleton organization	1.31965	0
YDR085C	851658	AFR1	Alpha-factor pheromone receptor regulator, negatively regulates pheromone receptor signaling; required for normal mating projection (shmoo) formation; interacts with Cdc12p	2.7796	0
YDR087C	851660	RRP1	Essential evolutionarily conserved nucleolar protein necessary for biogenesis of 60S ribosomal subunits and processing of pre-rRNAs to mature rRNAs, associated with several distinct 66S pre-ribosomal particles	-1.13744	0.01
YDR101C	851678	ARX1	Protein associated with the ribosomal export complex	-1.5403	0
YDR111C	851690	YDR111C	Putative alanine transaminase (glutamic pyruvic transaminase)	3.26342	0.01
YDR129C	851707	SAC6	Fimbrin, actin-bundling protein; cooperates with Scp1p (calponin/transgelin) in the organization and maintenance of the actin cytoskeleton	1.52525	0
YDR153C	851731	ENT5	Protein containing an N-terminal epsin-like domain involved in clathrin recruitment and traffic between the Golgi and endosomes; associates with the clathrin adaptor Gga2p, clathrin adaptor complex AP-1, and clathrin	0.994023	0.01
YDR447C	852058	RPS17A|RPS17B	Ribosomal protein 51 (rp51) of the small (40s) subunit; nearly identical to Rps17Ap and has similarity to rat S17 ribosomal protein|Ribosomal protein 51 (rp51) of the small (40s) subunit; nearly identical to Rps17Bp and has similarity to rat S17 ribosomal protein	-2.27979	0
YDR451C	852062	YHP1	One of two homeobox transcriptional repressors (see also Yox1p), that bind to Mcm1p and to early cell cycle box (ECB) elements of cell cycle regulated genes, thereby restricting ECB-mediated transcription to the M/G1 interval	-1.21608	0.01
YDR471W	852082	RPL27B	Protein component of the large (60S) ribosomal subunit, nearly identical to Rpl27Ap and has similarity to rat L27 ribosomal protein	-1.88206	0
YDR473C	852084	PRP3	Splicing factor, component of the U4/U6-U5 snRNP complex	1.70265	0
YDR479C	852090	PEX29	Peroxisomal integral membrane protein, involved in regulation of peroxisome size and number; genetic interactions suggest that Pex28p and Pex29p act at steps upstream of those mediated by Pex30p, Pex31p, and Pex32p	2.53545	0
YDR495C	852106	VPS3	Cytoplasmic protein required for the sorting and processing of soluble vacuolar proteins, acidification of the vacuolar lumen, and assembly of the vacuolar H+-ATPase	1.05702	0
YDR519W	852131	FPR2	Membrane-bound peptidyl-prolyl cis-trans isomerase (PPIase), binds to the drugs FK506 and rapamycin; expression pattern suggests possible involvement in ER protein trafficking	-1.40503	0.01
YER187W	856937	YER187W	Hypothetical protein	0.942801	0.01
YER190W	856940	YIL177C|YJL225C|YPR204W|YRF1-2|YRF1-3|YRF1-6|YRF1-7	Helicase encoded by the Y' element of subtelomeric regions, highly expressed in the mutants lacking the telomerase component TLC1; potentially phosphorylated by Cdc28p|Putative protein of unknown function; similarity to DNA helicases that are also encoded within subtelomeric Y' elements and induced in telomerase deficient survivors|Putative protein of unknown function; similarity to DNA helicases…	1.57309	0
YGR008C	852891	STF2	Protein involved in regulation of the mitochondrial F1F0-ATP synthase; Stf1p and Stf2p act as stabilizing factors that enhance inhibitory action of the Inh1p protein	1.89734	0
YGR034W	852922	RPL26B	Protein component of the large (60S) ribosomal subunit, nearly identical to Rpl26Ap and has similarity to E. coli L24 and rat L26 ribosomal proteins; binds to 5.8S rRNA	-2.07571	0
YGR054W	852945	YGR054W	Eukaryotic initiation factor (eIF) 2A; associates specifically with both 40S subunits and 80 S ribosomes, and interacts genetically with both eIF5b and eIF4E; homologous to mammalian eIF2A	-1.31748	0
YHR007C	856398	ERG11	Lanosterol 14-alpha-demethylase, catalyzes the C-14 demethylation of lanosterol to form 4,4''-dimethyl cholesta-8,14,24-triene-3-beta-ol in the ergosterol biosynthesis pathway; member of the cytochrome P450 family	-1.5201	0.01
YHR009C	856400	YHR009C	Putative protein of unknown function; not an essential gene	1.16298	0
YHR013C	856404	ARD1	Subunit of the N-terminal acetyltransferase NatA (Nat1p, Ard1p, Nat5p); N-terminally acetylates many proteins, which influences multiple processes such as the cell cycle, heat-shock resistance, mating, sporulation, and telomeric silencing	-1.05762	0
YHR032W	856427	YHR032W	Putative protein of unknown function	-1.42993	0
YHR034C	856429	PIH1	Protein of unresolved function; may function in protein folding and/or rRNA processing, interacts with a chaperone (Hsp82p), two chromatin remodeling factors (Rvb1p, Rvb2p) and two rRNA processing factors (Rrp43p, Nop58p)	1.55958	0
YHR052W	856449	CIC1	Essential protein that interacts with proteasome components and has a potential role in proteasome substrate specificity; also copurifies with 66S pre-ribosomal particles	-1.79531	0
YHR077C	856476	NMD2	Protein involved in the nonsense-mediated mRNA decay (NMD) pathway; interacts with Nam7p and Upf3p; involved in telomere maintenance	1.10869	0
YHR080C	856480	YHR080C	Putative protein of unknown function; localizes to the mitochondrion	1.21655	0.01
YIL159W	854647	BNR1	Formin, nucleates the formation of linear actin filaments, involved in cell processes such as budding and mitotic spindle orientation which require the formation of polarized actin cables, functionally redundant with BNI1	0.90097	0.01
YIL161W	854645	YIL161W	Putative protein of unknown function; green fluorescent protein (GFP)-fusion protein localizes to the cytoplasm; mRNA is enriched in Scp160p-associated mRNPs; YIL161W is a non-essential gene	2.03197	0
YIL165C	854641	YIL165C	Hypothetical protein	1.81911	0
YIR010W	854827	DSN1	Essential component of the MIND kinetochore complex (Mtw1p Including Nnf1p-Nsl1p-Dsn1p) which joins kinetochore subunits contacting DNA to those contacting microtubules; important for chromosome segregation	1.27647	0
YJL011C	853442	RPC17	RNA polymerase III subunit C17; physically interacts with C31, C11, and TFIIIB70; may be involved in the recruitment of pol III by the preinitiation complex	-1.68949	0
YJR103W	853567	URA8	Minor CTP synthase isozyme (see also URA7), catalyzes the ATP-dependent transfer of the amide nitrogen from glutamine to UTP, forming CTP, the final step in de novo biosynthesis of pyrimidines; involved in phospholipid biosynthesis	1.59116	0
YJR105W	853569	ADO1	Adenosine kinase, required for the utilization of S-adenosylmethionine (AdoMet); may be involved in recycling adenosine produced through the methyl cycle	-1.54517	0
YJR121W	853585	ATP2	Beta subunit of the F1 sector of mitochondrial F1F0 ATP synthase, which is a large, evolutionarily conserved enzyme complex required for ATP synthesis	-1.42895	0.01
YJR123W	853587	RPS5	Protein component of the small (40S) ribosomal subunit, the least basic of the non-acidic ribosomal proteins; phosphorylated in vivo; essential for viability; has similarity to E. coli S7 and rat S5 ribosomal proteins	-2.46659	0
YKL007W	853862	CAP1	Alpha subunit of the capping protein (CP) heterodimer (Cap1p and Cap2p) which binds to the barbed ends of actin filaments preventing further polymerization; localized predominantly to cortical actin patches	1.14372	0
YKL009W	853860	MRT4	Protein involved in mRNA turnover and ribosome assembly, localizes to the nucleolus	-1.6856	0
YKR092C	853967	SRP40	Nucleolar, serine-rich protein with a role in preribosome assembly or transport; may function as a chaperone of small nucleolar ribonucleoprotein particles (snoRNPs); immunologically and structurally to rat Nopp140	-1.05659	0
YKR094C	853969	RPL40B	Fusion protein, identical to Rpl40Ap, that is cleaved to yield ubiquitin and a ribosomal protein of the large (60S) ribosomal subunit with similarity to rat L40; ubiquitin may facilitate assembly of the ribosomal protein into ribosomes	-1.55762	0
YLL008W	850652	DRS1	Nucleolar DEAD-box protein required for ribosome assembly and function, including synthesis of 60S ribosomal subunits; constituent of 66S pre-ribosomal particles	-1.49265	0
YLL031C	850628	GPI13	ER membrane localized phosphoryltransferase that adds phosphoethanolamine onto the third mannose residue of the glycosylphosphatidylinositol (GPI) anchor precursor; similar to human PIG-O protein	-1.10997	0
YLR312C	851021	YLR312C	Hypothetical protein	1.42345	0.01
YLR337C	851051	VRP1	Proline-rich, actin-associated protein involved in cytoskeletal organization and cytokinesis; related to mammalian Wiskott-Aldrich syndrome protein (WASP)-interacting protein (WIP)	2.62758	0
YLR345W	851059	YLR345W	Hypothetical protein	1.78196	0
YLR367W	851082	RPS22B	Protein component of the small (40S) ribosomal subunit; nearly identical to Rps22Ap and has similarity to E. coli S8 and rat S15a ribosomal proteins	-2.29077	0
YMR058W	855080	FET3	Ferro-O2-oxidoreductase required for high-affinity iron uptake and involved in mediating resistance to copper ion toxicity, belongs to class of integral membrane multicopper oxidases	-2.7946	0
YMR079W	855103	SEC14	Phosphatidylinositol/phosphatidylcholine transfer protein involved in coordinate regulation of PtdIns and PtdCho metabolism, products of which are regulators in Golgi to plasma membrane transport; functionally homologous to mammalian PITPs	-1.52327	0
YMR085W	855109	YMR085W	Hypothetical protein	2.23413	0.01
YMR102C	855128	YMR102C	Protein of unknown function, transcription is activated by paralogous transcription factors Yrm1p and Yrr1p along with genes involved in multidrug resistance	-1.13719	0
YMR104C	855130	YPK2	Protein kinase with similarityto serine/threonine protein kinase Ypk1p; functionally redundant with YPK1 at the genetic level; participates in a signaling pathway required for optimal cell wall integrity; homolog of mammalian kinase SGK	2.32416	0
YMR108W	855135	ILV2	Acetolactate synthase, catalyses the first common step in isoleucine and valine biosynthesis and is the target of several classes of inhibitors, localizes to the mitochondria; expression of the gene is under general amino acid control	-1.50116	0
YMR110C	855137	HFD1	Putative fatty aldehyde dehydrogenase, located in the mitochondrial outer membrane and also in lipid particles; has similarity to human fatty aldehyde dehydrogenase (FALDH) which is implicated in Sjogren-Larsson syndrome	1.99049	0
YMR127C	855157	SAS2	Histone acetyltransferase (HAT) catalytic subunit of the SAS complex (Sas2p-Sas4p-Sas5p), which acetylates free histones and nucleosomes and regulates transcriptional silencing; member of the MYSTacetyltransferase family	-0.928484	0
YMR129W	855159	POM152	Nuclear pore membrane glycoprotein; may be involved in duplication of nuclear pores and nuclear pore complexes during S-phase;	-1.3058	0
YNL096C	855628	RPS7B	Protein component of the small (40S) ribosomal subunit, nearly identical to Rps7Ap; interacts with Kti11p; deletion causes hypersensitivity to zymocin; has similarity to rat S7 and Xenopus S8 ribosomal proteins	-3.0209	0
YNL118C	855605	DCP2	Catalytic subunit of the Dcp1p-Dcp2p decapping enzyme complex, which removes the 5' cap structure from mRNAs prior to their degradation; member of the Nudix hydrolase family	0.901248	0.01
YNL142W	855580	MEP2	Ammonium permease involved in regulation of pseudohyphal growth; belongs to a ubiquitous family of cytoplasmic membrane proteins that transport only ammonium (NH4+); expression is under the nitrogen catabolite repression regulation	-1.74027	0.01
YNL144C	855578	YNL144C	Hypothetical protein	2.85978	0.01
YOL065C	854089	INP54	Phosphatidylinositol 4,5-bisphosphate 5-phosphatase with a role in secretion, localizes to the endoplasmic reticulum via the C-terminal tail; lacks the Sac1 domain and proline-rich region found in the other 3 INP proteins	1.32876	0
YOL085C	854069	YOL085C	Hypothetical protein	2.07615	0.01
YOL087C	854066	YOL087C	Hypothetical protein	1.31634	0
YOL107W	854043	YOL107W	Hypothetical protein	-1.0334	0.01
YOL113W	854036	SKM1	Member of the PAK family of serine/threonine protein kinases with similarity to Ste20p and Cla4p; proposed to be a downstream effector of Cdc42p during polarized growth	1.52355	0
YOL137W	853983	BSC6	Protein of unknown function containing 8 putative transmembrane seqments; ORF exhibits genomic organization compatible with a translational readthrough-dependent mode of expression	-0.980525	0.01
YOR270C	854444	VPH1	Subunit of vacuolar-ATPase V0 domain, one of two isoforms (Vph1p and Stv1p); Vph1p is located in V-ATPase complexes of the vacuole while Stv1p is located in V-ATPase complexes of the Golgi and endosomes	-0.963844	0.01
YOR272W	854446	YTM1	Constituent of 66S pre-ribosomal particles, required for maturation of the large ribosomal subunit	-1.58202	0
YOR276W	854450	CAF20	Phosphoprotein of the mRNA cap-binding complex involved in translational control, repressor of cap-dependent translation initiation, competes with eIF4G for binding to eIF4E	-1.73896	0
YOR294W	854469	RRS1	Essential protein that binds ribosomal protein L11 and is required for nuclear export of the 60S pre-ribosomal subunit during ribosome biogenesis; mouse homolog shows altered expression in Huntington's disease model mice	-0.990581	0.01
YOR299W	854475	BUD7	Protein involved in bud-site selection; diploid mutants display an axial-like budding pattern	0.958841	0
YOR340C	854518	RPA43	RNA polymerase I subunit A43	-1.55488	0
YOR342C	854520	YOR342C	Hypothetical protein	-1.05848	0.01
YPL273W	855855	SAM4	S-adenosylmethionine-homocysteine methyltransferase, functions along with Mht1p in the conversion of S-adenosylmethionine (AdoMet) to methionine to control the methionine/AdoMet ratio	-1.55014	0
YPL275W	854570	FDH1|FDH2	NAD(+)-dependent formate dehydrogenase, may protect cells from exogenous formate	7.0689	0
YPL281C	855373	ERR1|ERR2|ERR3	Protein of unknown function, has similarity to enolases	1.07906	0.01
YPL283C	856940	YIL177C|YJL225C|YPR204W|YRF1-2|YRF1-3|YRF1-6|YRF1-7	Helicase encoded by the Y' element of subtelomeric regions, highly expressed in the mutants lacking the telomerase component TLC1; potentially phosphorylated by Cdc28p|Putative protein of unknown function; similarity to DNA helicases that are also encoded within subtelomeric Y' elements and induced in telomerase deficient survivors|Putative protein of unknown function; similarity to DNA helicases…	1.63439	0
YPR041W	856154	TIF5	Translation initiation factor eIF-5; N-terminal domain functions as a GTPase-activating protein to mediate hydrolysis of ribosome-bound GTP; C-terminal domain is the core of ribosomal preinitiation complex formation	-1.78663	0
YPR043W	856156	RPL43A	Protein component of the large (60S) ribosomal subunit, identical to Rpl43Bp and has similarity to rat L37a ribosomal protein; null mutation confers a dominant lethal phenotype	-2.04028	0
YPR045C	856158	YPR045C	Hypothetical protein	1.03773	0
YPR047W	856160	MSF1	Mitochondrial phenylalanyl-tRNA synthetase alpha subunit, active as a monomer, unlike the cytoplasmic subunit which is active as a dimer complexed to a beta subunit dimer; similar to the alpha subunit of E. coli phenylalanyl-tRNA synthetase	0.930808	0
YAL034C	851199	FUN19	Non-essential protein of unknown function	5.4145	0
YAL059W	851240	ECM1	Protein of unknown function, localized in the nucleoplasm and the nucleolus, genetically interacts with MTR2 in 60S ribosomal protein subunit export	-1.62429	0
YAL061W	851238	YAL061W	putative polyol dehydrogenase	1.98258	0
YBR143C	852440	SUP45	Polypeptide release factor involved in translation termination; mutant form acts as a recessive omnipotent suppressor	-1.21982	0
YBR149W	852446	ARA1	Large subunit of NADP+ dependent arabinose dehydrogenase, involved in carbohydrate metabolism; small subunit is unidentified	1.71428	0
YBR164C	852462	ARL1	Soluble GTPase with a role in regulation of membrane traffic; regulates potassium influx; G protein of the Ras superfamily, similar to ADP-ribosylation factor	-1.28669	0
YBR214W	852515	SDS24	One of two S. cerevisiae homologs (Sds23p and Sds24p) of the Schizosaccharomyces pombe Sds23 protein, which genetic studies have implicated in APC/cyclosome regulation; may play an indirect role in fluid-phase endocytosis	2.40767	0
YBR220C	852521	YBR220C	Putative protein of unknown function; YBR220C is not an essential gene	-1.35867	0
YDL051W	851509	LHP1	RNA binding protein required for maturation of tRNA and snRNA precursors; acts as a molecular chaperone for RNAs transcribed by polymerase III; homologous to human La (SS-B) autoantigen	-1.20965	0
YDL055C	851504	PSA1	GDP-mannose pyrophosphorylase (mannose-1-phosphate guanyltransferase), synthesizes GDP-mannose from GTP and mannose-1-phosphate in cell wall biosynthesis; required for normal cell wall structure	-2.84146	0
YDL075W	851484	RPL31A	Protein component of the large (60S) ribosomal subunit, nearly identical to Rpl31Bp and has similarity to rat L31 ribosomal protein; associates with the karyopherin Sxm1p	-2.21985	0.01
YDL079C	851480	MRK1	Glycogen synthase kinase 3 (GSK-3) homolog; one of four GSK-3 homologs in S. cerevisiae that function to activate Msn2p-dependent transcription of stress responsive genes and that function in protein degradation	1.94031	0
YDL093W	851464	PMT5	Protein O-mannosyltransferase, transfers mannose residues from dolichyl phosphate-D-mannose to protein serine/threonine residues; acts in a complex with Pmt3p, can instead interact with Pmt2p in some conditions; target for new antifungals	-1.27313	0
YDL095W	851462	PMT1	Protein O-mannosyltransferase, transfers mannose residues from dolichyl phosphate-D-mannose to protein serine/threonine residues; acts in a complex with Pmt2p, can instead interact with Pmt3p in some conditions; target for new antifungals	-0.983921	0
YDL101C	851457	DUN1	Cell-cycle checkpoint serine-threonine kinase required for DNA damage-induced transcription of certain target genes, phosphorylation of Rad55p and Sml1p, and transient G2/M arrest after DNA damage; also regulates postreplicative DNA repair	0.980227	0.01
YDL119C	851439	YDL119C	Hypothetical protein	2.17544	0
YDL125C	851432	HNT1	Adenosine 5'-monophosphoramidase; interacts physically and genetically with Kin28p, a CDK and TFIIK subunit, and genetically with CAK1; member of the histidine triad (HIT) superfamily of nucleotide-binding proteins and similar to Hint	0.985119	0
YDR178W	851758	SDH4	Membrane anchor subunit of succinate dehydrogenase (Sdh1p, Sdh2p, Sdh3p, Sdh4p), which couples the oxidation of succinate to the transfer of electrons to ubiquinone	2.02525	0.01
YDR221W	851807	GTB1	Glucosidase II beta subunit, forms a complex with alpha subunit Rot2p, involved in removal of two glucose residues from N-linked glycans during glycoprotein biogenesis in the ER	-0.990957	0.01
YEL003W	856715	GIM4	Subunit of the heterohexameric cochaperone prefoldin complex which binds specifically to cytosolic chaperonin and transfers target proteins to it	-1.45583	0.01
YEL005C	856713	VAB2	Protein with a potential role in vacuolar function, as suggested by its ability to bind Vac8p; green fluorescent protein (GFP)-fusion protein localizes to the cytoplasm in a punctate pattern	1.7851	0
YEL020C	856694	YEL020C	Hypothetical protein with low sequence identity to Pdc1p	1.24973	0
YEL023C	856690	YEL023C	Hypothetical protein	1.16123	0
YEL027W	856686	CUP5	Proteolipid subunit of the vacuolar H(+)-ATPase V0 sector (subunit c; dicyclohexylcarbodiimide binding subunit); required for vacuolar acidification and important for copper and iron metal ion homeostasis	-2.12743	0
YEL051W	856659	VMA8	Subunit D of the eight-subunit V1 peripheral membrane domain of the vacuolar H+-ATPase (V-ATPase), an electrogenic proton pump found throughout the endomembrane system; plays a role in the coupling of proton transport and ATP hydrolysis	-1.41854	0
YEL070W	856639	DSF1|YNR073C	Deletion suppressor of mpt5 mutation|Hypothetical protein	2.54703	0
YGL008C	852876	PMA1	Plasma membrane H+-ATPase, pumps protons out of the cell; major regulator of cytoplasmic pH and plasma membrane potential; part of the P2 subgroup of cation-transporting ATPases	-2.44551	0
YGL012W	852872	ERG4	C-24(28) sterol reductase, catalyzes the final step in ergosterol biosynthesis; mutants are viable, but lack ergosterol	-1.23967	0
YGL036W	852847	YGL036W	Mtf1 Two Hybrid Clone 2	1.18896	0
YGL040C	852842	HEM2	Delta-aminolevulinate dehydratase, a homo-octameric enzyme, catalyzes the conversion of delta-aminolevulinic acid to porphobilinogen, the second step in the heme biosynthetic pathway; localizes to both the cytoplasm and nucleus	-1.67763	0
YGR102C	852994	YGR102C	Putative protein of unknown function; transposon insertion mutant is salt sensitive, and the systematic deletion mutant has growth defects; green fluorescent protein (GFP)-fusion protein localizes to the mitochondrion	2.1885	0
YGR108W	853002	CLB1	B-type cyclin involved in cell cycle progression; activates Cdc28p to promote the transition from G2 to M phase; accumulates during G2 and M, then targeted via a destruction box motif for ubiquitin-mediated degradation by the proteasome	-1.25962	0
YGR123C	853023	PPT1	Protein serine/threonine phosphatase with similarity to human phosphatase PP5; present in both the nucleus and cytoplasm; expressed during logarithmic growth	-1.65908	0
YGR127W	853028	YGR127W	Hypothetical protein	1.72391	0.01
YGR153W	853057	YGR153W	Hypothetical protein	1.79178	0
YHR096C	856496	HXT5	Hexose transporter with moderate affinity for glucose, may function in accumulation of reserve carbohydrates during stress, expression induced by a decrease in growth rate, contains an extended N-terminal domain relative to other HXTs	2.49685	0.01
YHR128W	856529	FUR1	Uracil phosphoribosyltransferase, synthesizes UMP from uracil; involved in the pyrimidine salvage pathway	-2.28843	0
YHR167W	856572	THP2	Subunit of the THO complex, which connects transcription elongation and mitotic recombination, and of the TREX complex, which is recruited to activated genes and couples transcription to mRNA export; involved in telomere maintenance	-0.902592	0
YHR169W	856574	DBP8	Putative ATP-dependent RNA helicase of the DEAD-box family involved in biogenesis of the 40S ribosomal subunit	-1.15433	0
YHR173C	856578	YHR173C	Hypothetical protein	1.03677	0.01
YHR175W	856580	CTR2	Putative low-affinity copper transporter of the vacuolar membrane; mutation confers resistance to toxic copper concentrations, while overexpression confers resistance to copper starvation	-1.44769	0
YJL031C	853421	BET4	Alpha subunit of Type II geranylgeranyltransferase required for vesicular transport between the endoplasmic reticulum and the Golgi; provides a membrane attachment moiety to Rab-like proteins Ypt1p and Sec4p	1.0219	0
YJL037W	853414	YJL037W	Putative protein of unknown function; expression induced in respiratory-deficient petite cells, in carbon-limited chemostat cultures, during meiosis, sporulation and after alpha factor treatment; similar to adjacent ORF, YJL038C	1.49131	0
YJL066C	853379	MPM1	Mitochondrial membrane protein of unknown function, contains no hydrophobic stretches	1.95406	0
YJL080C	853365	SCP160	Essential RNA-binding G protein effector of mating response pathway, predominantly associated with nuclear envelope and ER, interacts in mRNA-dependent manner with translating ribosomes via multiple KH domains, similar to vertebrate vigilins	-1.52944	0
YJL084C	853361	YJL084C	Cytoplasmic protein of unknown function that interacts with the cyclin Pcl7p; phosphorylated in vitro by the cyclin-CDK complex, Pcl7p-Pho85p; identified as a potential Cdc28p substrate; mRNA is cell cycle regulated, peaking in M phase	0.900278	0.01
YJL110C	853334	GZF3	GATA zinc finger protein and Dal80p homolog that negatively regulates nitrogen catabolic gene expression by competing with Gat1p for GATA site binding; function requires a repressive carbon source; dimerizes with Dal80p and binds to Tor1p	0.928627	0
YKL029C	853839	MAE1	Mitochondrial malic enzyme, catalyzes the oxidative decarboxylation of malate to pyruvate, which is a key intermediate in sugar metabolism and a precursor for synthesis of several amino acids	-1.73152	0
YKL079W	853783	SMY1	Protein that interacts with Myo2p, proposed to be involved in exocytosis; N-terminal domain is related to the motor domain of kinesins	1.5473	0
YKL081W	853781	TEF4	Translation elongation factor EF-1 gamma	-2.40783	0
YKL106W	853755	AAT1	Mitochondrial aspartate aminotransferase, catalyzes the conversion of oxaloacetate to aspartate in aspartate and asparagine biosynthesis	-0.953463	0.01
YLR037C	850726	DAN2	Cell wall mannoprotein with similarity to Tir1p, Tir2p, Tir3p, and Tir4p; expressed under anaerobic conditions, completely repressed during aerobic growth	2.3506	0
YLR059C	850748	REX2	RNA exonuclease, required for U4 snRNA maturation; functions redundantly with Rnh70p in 5.8S rRNA maturation, and with Rnh70p and Rex3p in processing of U5 snRNA and RNase P RNA; member of RNase D family of exonucleases	-1.31341	0.01
YLR061W	850750	RPL22A	Protein component of the large (60S) ribosomal subunit, has similarity to Rpl22Bp and to rat L22 ribosomal protein	-3.5513	0
YLR063W	850752	YLR063W	Putative protein of unknown function; green fluorescent protein (GFP)-fusion protein localizes to the cytoplasm; YLR063W is not an essential gene	-1.23639	0
YLR065C	850754	YLR065C	Putative protein of unknown function; YLR065C is not an essential gene	-1.25639	0
YLR079W	850768	SIC1	Inhibitor of Cdc28-Clb kinase complexes that controls G1/S phase transition, preventing premature S phase and ensuring genomic integrity; phosphorylation targets Sic1p for SCF(CDC4)-dependent turnover; functional homolog of mammalian Kip1	1.66371	0
YLR083C	850772	EMP70	Protein whose 24kDa cleavage product is found in endosome-enriched membrane fractions, predicted to be a transmembrane protein	-1.92843	0
YLR387C	851103	REH1	Protein of unknown function, similar to Rei1p but not involved in bud growth; contains dispersed C2H2 zinc finger domains	1.12201	0
YLR409C	851125	UTP21	Possible U3 snoRNP protein involved in maturation of pre-18S rRNA, based on computational analysis of large-scale protein-protein interaction data	-1.84121	0
YLR413W	851131	YLR413W	Protein of unknown function; green fluorescent protein (GFP)-fusion protein localizes to the cell periphery	-1.16041	0.01
YLR433C	851153	CNA1	Calcineurin A; one isoform (the other is CMP2) of the catalytic subunit of calcineurin, a Ca++/calmodulin-regulated protein phosphatase which regulates Crz1p (a stress-response transcription factor), the other calcineurin subunit is CNB1	0.96178	0
YLR435W	851154	TSR2	Protein with a potential role in pre-rRNA processing	-1.50365	0
YMR169C	855205	ALD3	Cytoplasmic aldehyde dehydrogenase, involved in beta-alanine synthesis; uses NAD+ as the preferred coenzyme; very similar to Ald2p; expression is induced by stress and repressed by glucose	2.7091	0
YMR175W	855213	SIP18	Protein of unknown function whose expression is induced by osmotic stress	1.28383	0
YMR191W	855229	SPG5	Protein required for survival at high temperature during stationary phase; not required for growth on nonfermentable carbon sources	2.39289	0
YMR217W	855257	GUA1	GMP synthase, an enzyme that catalyzes the second step in the biosynthesis of GMP from inosine 5'-phosphate (IMP); transcription is not subject to regulation by guanine but is negatively regulated by nutrient starvation	-1.17683	0
YMR219W	855259	ESC1	Protein localized to the nuclear periphery, involved in telomeric silencing; interacts with PAD4-domain of Sir4p	1.61118	0
YMR221C	855261	YMR221C	The authentic, non-tagged protein was localized to the mitochondria	-1.79685	0
YNL190W	855531	YNL190W	Hypothetical protein	-1.95378	0
YNL196C	855525	YNL196C	Sporulation-specific protein with a leucine zipper motif	1.72702	0
YNL242W	855479	ATG2	Peripheral membrane protein required for the formation of cytosolic sequestering vesicles involved in vacuolar import through both the Cvt pathway and autophagy; interacts with Atg9p and is necessary for its trafficking	1.20335	0
YNL248C	855473	RPA49	RNA polymerase I subunit A49	-1.56595	0
YNL270C	855451	ALP1	Basic amino acid transporter, involved in uptake of cationic amino acids	1.7611	0
YOL153C	0	YOL153C	Hypothetical protein	1.35781	0
YOL157C	854635	FSP2|YIL172C|YOL157C	Hypothetical protein|Protein of unknown function, expression is induced during nitrogen limitation|Putative protein of unknown function with similarity to glucosidases; green fluorescent protein (GFP)-fusion protein localizes to the cytoplasm	1.29715	0
YOL159C	854006	YOL159C	Hypothetical protein	1.97626	0
YOR032C	854197	HMS1	Basic helix-loop-helix (bHLH) protein with similarity to myc-family transcription factors; overexpression confers hyperfilamentous growth and suppresses the pseudohyphal filamentation defect of a diploid mep1 mep2 homozygous null mutant	-0.977209	0
YOR036W	854201	PEP12	Target membrane receptor (t-SNARE) for vesicular intermediates traveling between the Golgi apparatus and the vacuole; controls entry of biosynthetic, endocytic, and retrograde traffic into the prevacuolar compartment; syntaxin	2.15682	0
YOR040W	854205	GLO4	Mitochondrial glyoxalase II, catalyzes the hydrolysis of S-D-lactoylglutathione into glutathione and D-lactate	2.02088	0
YOR042W	854206	CUE5	Protein containing a CUE domain that binds ubiquitin, which may facilitate intramolecular monoubiquitination; green fluorescent protein (GFP)-fusion protein localizes to the cytoplasm in a punctate pattern	2.08114	0
YOR062C	854228	YOR062C	Protein of unknown function; similar to YKR075Cp and Reg1p; expression regulated by glucose and Rgt1p	1.53704	0
YOR360C	854542	PDE2	High-affinity cyclic AMP phosphodiesterase, component of the cAMP-dependent protein kinase signaling system, protects the cell from extracellular cAMP, contains readthrough motif surrounding termination codon	-0.91604	0
YOR366W	0	YOR366W	Hypothetical protein	1.10383	0
YOR386W	854568	PHR1	DNA photolyase involved in photoreactivation, repairs pyrimidine dimers in the presence of visible light; induced by DNA damage; regulated by transcriptional repressor Rph1p	1.22747	0
YOR388C	854570	FDH1|FDH2	NAD(+)-dependent formate dehydrogenase, may protect cells from exogenous formate	6.6568	0
YPL014W	856093	YPL014W	Hypothetical protein	-0.984767	0
YPR063C	856176	YPR063C	Hypothetical protein	-1.31306	0
YPR069C	856182	SPE3	Spermidine synthase, involved in biosynthesis of spermidine and also in biosynthesis of pantothenic acid; spermidine is required for growth of wild-type cells	-1.19265	0.01
YPR071W	856184	YPR071W	Hypothetical protein	-0.899633	0
YPR115W	856231	YPR115W	Hypothetical protein	1.46239	0.01
YPR119W	856236	CLB2	B-type cyclin involved in cell cycle progression; activates Cdc28p to promote the transition from G2 to M phase; accumulates during G2 and M, then targeted via a destruction box motif for ubiquitin-mediated degradation by the proteasome	-1.441	0
YPR134W	856253	MSS18	Nuclear encoded protein needed for efficient splicing of mitochondrial COX1 aI5beta intron; mss18 mutations block cleavage of 5' exon - intron junction; phenotype of intronless strain suggests additional functions	1.05072	0
YPR138C	856260	MEP3	Ammonium permease of high capacity and low affinity; belongs to a ubiquitous family of cytoplasmic membrane proteins that transport only ammonium (NH4+); expression is under the nitrogen catabolite repression regulation ammonia permease	-1.27331	0
YGR271C-A	853188	YGR271C-A	Putative protein of unknown function; green fluorescent protein (GFP)-fusion protein localizes to the nucleolus	-1.98097	0
YJL012C-A	853441	VTC4	Vacuolar membrane protein involved in vacuolar polyphosphate accumulation; functions as a regulator of vacuolar H+-ATPase activity and vacuolar transporter chaperones; involved in non-autophagic vacuolar fusion	-1.67756	0
YJL062W-A	853383	YJL062W-A	Putative protein of unknown function, identified based on comparison to related yeast species; green fluorescent protein (GFP)-fusion protein localizes to the mitochondria	-1.10339	0
YBR059C	852351	AKL1	Ser-Thr protein kinase, member (with Ark1p and Prk1p) of the Ark kinase family; involved in endocytosis and actin cytoskeleton organization	1.65713	0
YBR084W	852378	MIS1	Mitochondrial C1-tetrahydrofolate synthase, involved in interconversion between different oxidation states of tetrahydrofolate (THF); provides activities of formyl-THF synthetase, methenyl-THF cyclohydrolase, and methylene-THF dehydrogenase	-1.27181	0
YCR043C	850410	YCR043C	Hypothetical protein	-1.18273	0
YCR045C	850412	YCR045C	Hypothetical protein	1.10158	0
YCR047C	850414	BUD23	Protein involved in bud-site selection; diploid mutants display a random budding pattern instead of the wild-type bipolar pattern	-1.128	0
YCR073C	850436	SSK22	MAP kinase kinase kinase of the HOG1 mitogen-activated signaling pathway; functionally redundant with, and homologous to, Ssk2p; interacts with and is activated by Ssk1p; phosphorylates Pbs2p	1.69612	0
YCR096C	850292	HMLALPHA2|HMRA2|MATALPHA2	Homeobox-domain protein that, with Mcm1p, represses a-specific genes in haploids; acts with A1p to repress transcription of haploid-specific genes in diploids; one of two genes encoded by the MATalpha mating type cassette|ORF,	2.19641	0
YCR098C	850462	GIT1	Plasma membrane permease, mediates uptake of glycerophosphoinositol and glycerophosphocholine as sources of the nutrients inositol and phosphate; expression and transport rate are regulated by phosphate and inositol availability	-1.97296	0
YCR100C	850464	YCR100C	Hypothetical protein	1.22717	0
YDL014W	851548	NOP1	Nucleolar protein, component of the small subunit processome complex, which is required for processing of pre-18S rRNA; has similarity to mammalian fibrillarin	-2.61823	0
YDL020C	851542	RPN4	Transcription factor that stimulates expression of proteasome genes; Rpn4p levels are in turn regulated by the 26S proteasome in a negative feedback control mechanism; RPN4 is transcriptionally regulated by various stress responses	2.16956	0
YDR073W	851645	SNF11	Subunit of the SWI/SNF chromatin remodeling complex involved in transcriptional regulation; interacts with a highly conserved 40-residue sequence of Snf2p	1.41203	0
YDR075W	851647	PPH3	Catalytic subunit of protein phosphatase; involved in activation of Gln3p, which is a transcription factor with a role in nitrogen utilization	-1.04082	0
YDR091C	851665	RLI1	Essential iron-sulfur protein required for ribosome biogenesis and translation initiation; facilitates binding of a multifactor complex (MFC) of translation initiation factors to the small ribosomal subunit; predicted ABC family ATPase	-1.5835	0
YDR121W	851699	DPB4	Shared subunit of DNA polymerase epsilon and of ISW2/yCHRAC chromatin accessibility complex; involved in both chromosomal DNA replication and in inheritance of telomeric silencing	1.21915	0.01
YDR145W	851723	TAF12	Subunit (61/68 kDa) of TFIID and SAGA complexes, involved in RNA polymerase II transcription initiation and in chromatin modification, similar to histone H2A	1.37205	0
YDR435C	852045	PPM1	Carboxyl methyl transferase, methylates the C terminus of the protein phosphatase 2A catalytic subunit (Pph21p or Pph22p), which is important for complex formation with regulatory subunits	1.36795	0.01
YDR441C	852051	APT2	Apparent pseudogene, not transcribed or translated under normal conditions; encodes a protein with similarity to adenine phosphoribosyltransferase, but artificially expressed protein exhibits no enzymatic activity	-1.05332	0
YDR461W	852072	MFA1	Mating pheromone a-factor, made by a cells; interacts with alpha cells to induce cell cycle arrest and other responses leading to mating; biogenesis involves C-terminal modification, N-terminal proteolysis, and export; also encoded by MFA2	1.09499	0
YDR465C	852076	RMT2	Arginine methyltransferase; ribosomal protein L12 is a substrate	-1.74673	0
YDR513W	852124	GRX2	Cytoplasmic glutaredoxin, thioltransferase, glutathione-dependent disulfide oxidoreductase involved in maintaining redox state of target proteins, also exhibits glutathione peroxidase activity, expression induced in response to stress	1.20512	0
YER179W	856926	DMC1	Meiosis-specific protein required for repair of double-strand breaks and pairing between homologous chromosomes; homolog of Rad51p and the bacterial RecA protein	1.54416	0
YFL013C	850534	IES1	Subunit of the INO80 chromatin remodeling complex	2.15768	0
YFL014W	850532	HSP12	Plasma membrane localized protein that protects membranes from desiccation; induced by heat shock, oxidative stress, osmostress, stationary phase entry, glucose depletion, oleate and alcohol; regulated by the HOG and Ras-Pka pathways	3.03859	0
YFL033C	850511	RIM15	Glucose-repressible protein kinase involved in signal transduction during cell proliferation in response to nutrients, specifically the establishment of stationary phase; originally identified as a regulator of IME2	2.76762	0
YFL052W	850492	YFL052W	Putative zinc cluster protein that contains a DNA binding domain; null mutant sensitive to calcofluor white, low osmolarity and heat, suggesting a role for YFL052Wp in cell wall integrity	1.4272	0.01
YFL054C	850490	YFL054C	Putative channel-like protein; similar to Fps1p; mediates passive diffusion of glycerol in the presence of ethanol	3.74339	0.01
YFL058W	850486	THI11|THI12|THI13|THI5	Protein involved in synthesis of the thiamine precursor hydroxymethylpyrimidine (HMP); member of a subtelomeric gene family including THI5, THI11, THI12, and THI13	1.92341	0
YGL237C	852614	HAP2	Subunit of the heme-activated, glucose-repressed Hap2p/3p/4p/5p CCAAT-binding complex, a transcriptional activator and global regulator of respiratory gene expression; contains sequences sufficient for both complex assembly and DNA binding	1.08328	0.01
YGL239C	0	YGL239C	Hypothetical protein; open reading frame overlaps 5' end of essential CSE1 gene encoding a nuclear envelope protein involved in nuclear export	1.22829	0
YGR020C	852903	VMA7	Subunit F of the eight-subunit V1 peripheral membrane domain of vacuolar H+-ATPase (V-ATPase), an electrogenic proton pump found throughout the endomembrane system; required for the V1 domain to assemble onto the vacuolar membrane	-1.40774	0.01
YGR042W	852933	YGR042W	Putative protein of unknown function; green fluorescent protein (GFP)-fusion protein localizes to both the cytoplasm and the nucleus	1.27348	0
YHL047C	856338	ARN2	Transporter, member of the ARN family of transporters that specifically recognize siderophore-iron chelates; responsible for uptake of iron bound to the siderophore triacetylfusarinine C	0.912921	0
YHR021C	856415	RPS27B	Protein component of the small (40S) ribosomal subunit; nearly identical to Rps27Ap and has similarity to rat S27 ribosomal protein	-1.82036	0
YHR026W	856421	PPA1	Subunit c'' of the vacuolar ATPase, which functions in acidification of the vacuole; one of three proteolipid subunits of the V0 domain	-1.07599	0
YHR068W	856465	DYS1	Deoxyhypusine synthase, catalyzes formation of deoxyhypusine, the first step in hypusine biosynthesis; triggers posttranslational hypusination of translation elongation factor eIF-5A and regulates its intracellular levels; tetrameric	-1.76637	0
YHR070W	856467	TRM5	tRNA(m(1)G37)methyltransferase, methylates a tRNA base adjacent to the anticodon that has a role in prevention of frameshifting; highly conserved across Archaea, Bacteria, and Eukarya	-1.15088	0
YHR072W	856470	ERG7	Lanosterol synthase, an essential enzyme that catalyzes the cyclization of squalene 2,3-epoxide, a step in ergosterol biosynthesis	-1.15438	0
YIL145C	854661	PAN6	Pantothenate synthase, also known as pantoate-beta-alanine ligase, required for pantothenic acid biosynthesis, deletion causes pantothenic acid auxotrophy, homologous to E. coli panC	-1.61706	0
YIL155C	854651	GUT2	Mitochondrial glycerol-3-phosphate dehydrogenase; expression is repressed by both glucose and cAMP and derepressed by non-fermentable carbon sources in a Snf1p, Rsf1p, Hap2/3/4/5 complex dependent manner	1.61751	0
YIL169C	854637	YIL169C	Putative protein of unknown function; serine/threonine rich and highly similar to YOL155C, a putative glucan alpha-1,4-glucosidase; transcript is induced in both high and low pH environments; YIL169C is a non-essential gene	-1.13243	0.01
YIR016W	854833	YIR016W	Putative protein of unknown function; expression directly regulated by the metabolic and meiotic transcriptional regulator Ume6p; YIR016W is a non-essential gene	1.65806	0.01
YIR025W	854843	MND2	Subunit of the anaphase-promoting complex (APC); needed for meiotic nuclear division	1.41707	0
YIR041W	854859	YIR041W|YOR394W|YPL282C	Hypothetical protein	1.74732	0
YJR094C	853556	IME1	Master regulator of meiosis that is active only during meiotic events, activates transcription of early meiotic genes through interaction with Ume6p, degraded by the 26S proteasome following phosphorylation by Ime2p	3.99434	0
YJR113C	853578	RSM7	Mitochondrial ribosomal protein of the small subunit, has similarity to E. coli S7 ribosomal protein	1.41134	0
YJR115W	853579	YJR115W	Putative protein of unknown function	2.85028	0.01
YJR156C	850486	THI11|THI12|THI13|THI5	Protein involved in synthesis of the thiamine precursor hydroxymethylpyrimidine (HMP); member of a subtelomeric gene family including THI5, THI11, THI12, and THI13	1.67799	0
YJR158W	856640	HXT13|HXT15|HXT16	Protein of unknown function with similarity to hexose transporter family members, expression is induced by low levels of glucose and repressed by high levels of glucose|Protein of unknown function with similarity to hexose transporter family members, expression is repressed by high levels of glucose	1.04859	0
YKR076W	853951	ECM4	Non-essential protein of unknown function; similar to Ygr154cp	1.77283	0.01
YKR084C	853959	HBS1	GTP binding protein with sequence similarity to the elongation factor class of G proteins, EF-1alpha and Sup35p; associates with Dom34p, and shares a similar genetic relationship with genes that encode ribosomal protein components	-1.19134	0
YKR102W	853977	FLO10	Lectin-like protein with similarity to Flo1p, thought to be involved in flocculation	1.04659	0
YLL023C	850637	YLL023C	Putative protein of unknown function; green fluorescent protein (GFP)-fusion protein localizes to the endoplasmic reticulum; YLL023C is not an essential gene	1.26321	0
YLL025W	850635	DAN2|YLL025W	Cell wall mannoprotein with similarity to Tir1p, Tir2p, Tir3p, and Tir4p; expressed under anaerobic conditions, completely repressed during aerobic growth|Putative protein of unknown function; YLL025W is not an essential gene	1.87838	0
YLL045C	850682	RPL8B	Ribosomal protein L4 of the large (60S) ribosomal subunit, nearly identical to Rpl8Ap and has similarity to rat L7a ribosomal protein; mutation results in decreased amounts of free 60S subunits	-2.22023	0
YLR300W	851007	EXG1	Major exo-1,3-beta-glucanase of the cell wall, involved in cell wall beta-glucan assembly; exists as three differentially glycosylated isoenzymes	-0.894476	0.01
YLR327C	851037	YLR327C	Hypothetical protein	1.75688	0
YLR333C	851045	RPS25B	Protein component of the small (40S) ribosomal subunit; nearly identical to Rps25Ap and has similarity to rat S25 ribosomal protein	-2.10015	0
YLR347C	851061	KAP95	Karyopherin beta, forms a dimeric complex with Srp1p (Kap60p) that mediates nuclear import of cargo proteins via a nuclear localization signal (NLS), interacts with nucleoporins to guide transport across the nuclear pore complex	-1.54956	0
YLR355C	851069	ILV5	Acetohydroxyacid reductoisomerase, mitochondrial protein involved in branched-chain amino acid biosynthesis, also required for maintenance of wild-type mitochondrial DNA	-1.39909	0
YMR049C	855068	ERB1	Protein required for maturation of the 25S and 5.8S ribosomal RNAs; constituent of 66S pre-ribosomal particles; homologous to mammalian Bop1	-2.21959	0
YMR075W	855097	YMR075W	Nuclear protein of unknown function	0.955579	0.01
YMR088C	855113	VBA1	Permease of basic amino acids in the vacuolar membrane	-1.26348	0
YMR096W	855121	SNZ1	Protein involved in vitamin B6 biosynthesis; member of a stationary phase-induced gene family; coregulated with SNO1; interacts with Sno1p and with Yhr198p, perhaps as a multiprotein complex containing other Snz and Sno proteins	1.69545	0
YMR114C	855141	YMR114C	Hypothetical protein	1.68188	0
YMR116C	855143	ASC1	WD repeat protein (G-beta like protein) involved in translation regulation; required for repression of Gcn4p activity in the absence of amino-acid starvation; core component of the ribosome; ortholog of mammalian RACK1	-2.22086	0
YMR118C	855145	YMR118C	Hypothetical protein	2.55597	0
YMR121C	850716	RPL15A|RPL15B	Protein component of the large (60S) ribosomal subunit, nearly identical to Rpl15Ap and has similarity to rat L15 ribosomal protein; binds to 5.8 S rRNA|Protein component of the large (60S) ribosomal subunit, nearly identical to Rpl15Bp and has similarity to rat L15 ribosomal protein; binds to 5.8 S rRNA	-1.88524	0
YNL090W	855634	RHO2	Non-essential small GTPase of the Rho/Rac subfamily of Ras-like proteins, involved in the establishment of cell polarity and in microtubule assembly	-1.02406	0
YNL130C	855593	CPT1	Cholinephosphotransferase, required for phosphatidylcholine biosynthesis and for inositol-dependent regulation of EPT1 transcription	-1.16195	0.01
YNL132W	855591	KRE33	Essential protein of unknown function; heterozygous mutant shows haploinsufficiency in K1 killer toxin resistance	-1.66512	0
YNL136W	855586	EAF7	Subunit of the NuA4 histone acetyltransferase complex, which acetylates the N-terminal tails of histones H4 and H2A	1.8012	0
YNL162W	855560	RPL42A	Protein component of the large (60S) ribosomal subunit, identical to Rpl42Bp and has similarity to rat L44 ribosomal protein	-2.09751	0
YOL046C	0	YOL046C	Hypothetical protein	1.82995	0
YOL048C	854109	YOL048C	Hypothetical protein	1.49905	0
YOL052C	854105	SPE2	S-adenosylmethionine decarboxylase, required for the biosynthesis of spermidine and spermine; cells lacking Spe2p require spermine or spermidine for growth in the presence of oxygen but not when grown anaerobically	-0.946521	0
YOL071W	854083	EMI5	Non-essential protein of unknown function required for transcriptional induction of the early meiotic-specific transcription factor IME1, also required for sporulation	1.15086	0
YOL097C	854056	WRS1	Cytoplasmic tryptophanyl-tRNA synthetase, aminoacylates tryptophanyl-tRNA	-2.19273	0
YOL101C	854052	IZH4	Membrane protein involved in zinc metabolism, member of the four-protein IZH family, expression induced by fatty acids and altered zinc levels; deletion reduces sensitivity to excess zinc; possible role in sterol metabolism	-1.9205	0
YOL117W	854032	RRI2	Subunit of the COP9 signalosome (CSN) complex that cleaves the ubiquitin-like protein Nedd8 from SCF ubiquitin ligases; plays a role in the mating pheromone response	0.973473	0
YOL121C	854028	RPS19A	Protein component of the small (40S) ribosomal subunit; nearly identical to Rps19Bp and has similarity to rat S19 ribosomal protein	-2.3041	0
YOL123W	853997	HRP1	Subunit of cleavage factor I, a five-subunit complex required for the cleavage and polyadenylation of pre-mRNA 3' ends; RRM-containing heteronuclear RNA binding protein and hnRNPA/B family member that binds to poly (A) signal sequences	1.02381	0.01
YOR260W	854434	GCD1	Gamma subunit of the translation initiation factor eIF2B, the guanine-nucleotide exchange factor for eIF2; activity subsequently regulated by phosphorylated eIF2; first identified as a negative regulator of GCN4 expression	-1.27222	0
YOR312C	854489	RPL20B	Protein component of the large (60S) ribosomal subunit, nearly identical to Rpl20Ap and has similarity to rat L18a ribosomal protein	-2.16489	0
YOR328W	854506	PDR10	ABC (ATP-binding cassette) membrane pump involved in the pleiotropic drug resistance network, regulated by Pdr1p and Pdr3p, similar to Pdr5p	1.75775	0
YPL248C	855828	GAL4	DNA-binding transcription factor required for the activation of the GAL genes in response to galactose; repressed by Gal80p and activated by Gal3p	0.889141	0
YPL249C-A	855826	RPL36B	Protein component of the large (60S) ribosomal subunit, nearly identical to Rpl36Ap and has similarity to rat L36 ribosomal protein; binds to 5.8 S rRNA	-2.29011	0
YPL261C	855868	YPL261C	Hypothetical protein	1.42076	0
YPL271W	855857	ATP15	Epsilon subunit of the F1 sector of mitochondrial F1F0 ATP synthase, which is a large, evolutionarily conserved enzyme complex required for ATP synthesis	1.14292	0
YPR005C	856113	HAL1	Cytoplasmic protein involved in halotolerance; decreases intracellular Na+ (via Ena1p) and increases intracellular K+ by decreasing efflux; expression repressed by Ssn6p-Tup1p and Sko1p and induced by NaCl, KCl, and sorbitol through Gcn4p	1.18877	0
YPR007C	856115	REC8	Meiosis-specific component of sister chromatid cohesion complex; maintains cohesion between sister chromatids during meiosis I; maintains cohesion between centromeres of sister chromatids until meiosis II; homolog of S. pombe Rec8p	1.1613	0
YPR009W	856118	SUT2	Putative transcription factor; multicopy suppressor of mutations that cause low activity of the cAMP/protein kinase A pathway; highly similar to Sut1p	-1.67181	0
YLR212C	850909	TUB4	Gamma-tubulin, involved in nucleating microtubules from both the cytoplasmic and nuclear faces of the spindle pole body	-1.14182	0
Q0080	854600	ATP8	Subunit 8 of the F0 sector of mitochondrial inner membrane F1-F0 ATP synthase, encoded on the mitochondrial genome	-1.42614	0
YAL003W	851260	EFB1	Translation elongation factor 1 beta; stimulates nucleotide exchange to regenerate EF-1 alpha-GTP for the next elongation cycle; part of the EF-1 complex, which facilitates binding of aminoacyl-tRNA to the ribosomal A site	-1.93987	0
YAL028W	851205	FRT2	Tail-anchored endoplasmic reticulum membrane protein, interacts with homolog Frt1p but is not a substrate of calcineurin (unlike Frt1p), promotes growth in conditions of high Na+, alkaline pH, or cell wall stress; potential Cdc28p substrate	1.48763	0
YBR155W	852452	CNS1	TPR-containing co-chaperone; binds both Hsp82p (Hsp90) and Ssa1p (Hsp70) and stimulates the ATPase activity of SSA1, ts mutants reduce Hsp82p function while over expression suppresses the phenotypes of an HSP82 ts allele and a cpr7 deletion	-1.78954	0
YBR159W	852456	YBR159W	Microsomal beta-keto-reductase; contains oleate response element (ORE) sequence in the promoter region; mutants exhibit reduced VLCFA synthesis, accumulate high levels of dihydrosphingosine, phytosphingosine and medium-chain ceramides.	-0.893802	0.01
YBR182C	852480	SMP1	Putative transcription factor involved in regulating the response to osmotic stress; member of the MADS-box family of transcription factors	1.54006	0
YBR184W	852482	YBR184W	Putative protein of unknown function; YBR184W is not an essential gene	1.28483	0.01
YDL057W	851502	YDL057W	Hypothetical protein	3.04947	0
YDL061C	851498	RPS29B	Protein component of the small (40S) ribosomal subunit; nearly identical to Rps29Ap and has similarity to rat S29 and E. coli S14 ribosomal proteins	-1.61973	0
YDL063C	851497	YDL063C	Hypothetical protein	-1.01423	0.01
YDL065C	851494	PEX19	Chaperone and import receptor for newly-synthesized class I peroxisomal membrane proteins (PMPs), binds PMPs in the cytoplasm and delivers them to the peroxisome for subsequent insertion into the peroxisomal membrane	1.89913	0
YDL081C	851478	RPP1A	Ribosomal protein P1 alpha, a component of the ribosomal stalk, which is involved in the interaction between translational elongation factors and the ribosome; accumulation of P1 in the cytoplasm is regulated by phosphorylation and interaction with the P2 stalk component	-1.40215	0
YDL083C	851476	RPS16B	Protein component of the small (40S) ribosomal subunit; identical to Rps16Ap and has similarity to E. coli S9 and rat S16 ribosomal proteins	-1.80775	0
YDL085W	851474	NDE2	Mitochondrial external NADH dehydrogenase, catalyzes the oxidation of cytosolic NADH; Nde1p and Nde2p are involved in providing the cytosolic NADH to the mitochondrial respiratory chain	1.50811	0.01
YDL111C	851447	RRP42	Protein involved in rRNA processing; component of the exosome 3-5 exonuclease complex with Rrp4p, Rrp41p, Rrp43p and Dis3p	-1.23183	0
YDL115C	851442	IWR1	Protein of unknown function, deletion causes hypersensitivity to the K1 killer toxin	1.00685	0.01
YDR165W	851743	TRM82	Subunit of a tRNA methyltransferase complex composed of Trm8p and Trm82p that catalyzes 7-methylguanosine modification of tRNA	-1.5843	0
YDR229W	851815	IVY1	Phospholipid-binding protein that interacts with both Ypt7p and Vps33p, may partially counteract the action of Vps33p and vice versa, localizes to the rim of the vacuole as cells approach stationary phase	0.9717	0.01
YDR231C	851817	COX20	Mitochondrial inner membrane protein, required for proteolytic processing of Cox2p and its assembly into cytochrome c oxidase	1.79147	0
YDR536W	852149	STL1	Glycerol proton symporter of the plasma membrane, subject to glucose-induced inactivation, strongly but transiently induced when cells are subjected to osmotic shock	1.82923	0.01
YEL017C-A	856697	PMP2	Proteolipid associated with plasma membrane H(+)-ATPase (Pma1p); regulates plasma membrane H(+)-ATPase activity; nearly identical to PMP1	-1.59328	0
YEL039C	856672	CYC7	Cytochrome c isoform 2, expressed under hypoxic conditions; electron carrier of the mitochondrial intermembrane space that transfers electrons from ubiquinone-cytochrome c oxidoreductase to cytochrome c oxidase during cellular respiration	1.98919	0
YEL057C	856653	YEL057C	Protein of unknown function involved in telomere maintenance	1.37926	0
YEL059C-A	856650	SOM1	Subunit of the mitochondrial inner membrane peptidase, which is required for maturation of mitochondrial proteins of the intermembrane space; Som1p facilitates cleavage of a subset of substrates	1.10035	0
YEL060C	856649	PRB1	Vacuolar proteinase B (yscB), a serine protease of the subtilisin family; involved in protein degradation in the vacuole and required for full protein degradation during sporulation	1.76205	0
YFR010W	850562	UBP6	Ubiquitin-specific protease situated in the base subcomplex of the 26S proteasome, releases free ubiquitin from branched polyubiquitin chains; deletion causes hypersensitivity to cycloheximide and other toxic compounds	1.57529	0
YFR033C	850593	QCR6	Subunit 6 of the ubiquinol cytochrome-c reductase complex, which is a component of the mitochondrial inner membrane electron transport chain; highly acidic protein; required for maturation of cytochrome c1	1.42018	0
YFR053C	850614	HXK1	Hexokinase isoenzyme 1, a cytosolic protein that catalyzes phosphorylation of glucose during glucose metabolism; expression is highest during growth on non-glucose carbon sources; glucose-induced repression involves the hexokinase Hxk2p	1.72187	0.01
YFR055W	850616	YFR055W	Putative cystathionine beta-lyase; involved in copper ion homeostasis and sulfur metabolism; YFR055W is not an essential gene	-2.61237	0
YGL028C	852856	SCW11	Cell wall protein with similarity to glucanases; may play a role in conjugation during mating based on its regulation by Ste12p	-1.91234	0
YGR066C	852957	YGR066C	Putative protein of unknown function	1.59612	0
YGR070W	852961	ROM1	GDP/GTP exchange protein (GEP) for Rho1p; mutations are synthetically lethal with mutations in rom2, which also encodes a GEP	1.91055	0
YGR088W	852979	CTT1	Cytosolic catalase T, has a role in protection from oxidative damage by hydrogen peroxide	3.16565	0
YGR090W	852982	UTP22	Possible U3 snoRNP protein involved in maturation of pre-18S rRNA, based on computational analysis of large-scale protein-protein interaction data	-1.01	0.01
YGR094W	852986	VAS1	Mitochondrial and cytoplasmic valyl-tRNA synthetase	-1.9642	0
YGR110W	853007	YGR110W	Putative protein of unknown function; transcription is increased in response to genotoxic stress	1.89649	0.01
YGR118W	853015	RPS23A|RPS23B	Ribosomal protein 28 (rp28) of the small (40S) ribosomal subunit, required for translational accuracy; nearly identical to Rps23Ap and similar to E. coli S12 and rat S23 ribosomal proteins; deletion of both RPS23A and RPS23B is lethal|Ribosomal protein 28 (rp28) of the small (40S) ribosomal subunit, required for translational accuracy; nearly identical to Rps23Bp and similar to E. coli S12 and ra…	-1.44199	0
YGR141W	853042	VPS62	Vacuolar protein sorting (VPS) protein required for cytoplasm to vacuole targeting of proteins	2.10904	0
YHR133C	856535	NSG1	Protein involved in regulation of sterol biosynthesis; specifically stabilizes Hmg2p, one of two HMG-CoA isoenzymes that catalyze the rate-limiting step in sterol biosynthesis; homolog of mammalian INSIG proteins	-1.26922	0
YHR161C	856566	YAP1801	Protein involved in clathrin cage assembly; binds Pan1p and clathrin; homologous to Yap1802p, member of the AP180 protein family	2.28645	0
YHR163W	856568	SOL3	6-phosphogluconolactonase, catalyzes the second step of the pentose phosphate pathway; weak multicopy suppressor of los1-1 mutation; homologous to Sol2p and Sol1p	-1.23138	0
YJL021C	853433	BBC1	Protein possibly involved in assembly of actin patches; interacts with an actin assembly factor Las17p and with the SH3 domains of Type I myosins Myo3p and Myo5p; localized predominantly to cortical actin patches	1.94006	0.01
YJL050W	853397	MTR4	Dead-box family ATP dependent helicase required for mRNA export from the nucleus; co-factor of the exosome complex, required for 3' end formation of 5.8S rRNA	-1.43463	0
YJL070C	853375	YJL070C	Putative protein of unknown function with similarity to AMP deaminases; YJL070C is a non-essential gene	1.24601	0
YJL076W	853369	NET1	Core subunit of the RENT complex, which is a complex involved in nucleolar silencing and telophase exit; stimulates transcription by RNA polymerase I and regulates nucleolar structure	-1.42731	0
YKL023W	853845	YKL023W	Putative protein of unknown function; green fluorescent protein (GFP)-fusion protein localizes to the cytoplasm	0.942961	0.01
YKL046C	853820	DCW1	Putative mannosidase, GPI-anchored membrane protein required for cell wall biosynthesis in bud formation;homologous to Dfg5p	1.16663	0
YKL048C	853818	ELM1	Serine/threonine protein kinase that regulates cellular morphogenesis, septin behavior, and cytokinesis; required for the regulation of other kinases; forms part of the bud neck ring	1.10283	0
YKL065C	853800	YKL065C	Endoplasmic reticulum transmembrane protein, homolog of human BAP31 protein	1.00625	0.01
YKL067W	853798	YNK1	Nucleoside diphosphate kinase, catalyzes the transfer of gamma phosphates from nucleoside triphosphates, usually ATP, to nucleoside diphosphates by a mechanism that involves formation of an autophosphorylated enzyme intermediate	1.57893	0.01
YKL093W	853769	MBR1	Protein involved in mitochondrial functions and stress response; overexpression suppresses growth defects of hap2, hap3, and hap4 mutants	1.29673	0
YLR022C	850709	YLR022C	Essential protein involved in RNA metabolism, one of two yeast homologs (with Yhr087wp) of the human protein SBDS responsible for autosomal recessive Shwachman-Bodian-Diamond Syndrome, also conserved in Archaea	-1.07134	0
YLR053C	850742	YLR053C	Hypothetical protein	1.29911	0
YLR075W	850764	RPL10	Protein component of the large (60S) ribosomal subunit, responsible for joining the 40S and 60S subunits; regulates translation initiation; has similarity to rat L10 ribosomal protein and to members of the QM gene family	-1.76665	0
YLR377C	851092	FBP1	Fructose-1,6-bisphosphatase, key regulatory enzyme in the gluconeogenesis pathway, required for glucose metabolism	2.60304	0.01
YLR397C	851113	AFG2	ATPase of the CDC48/PAS1/SEC18 (AAA) family, forms a hexameric complex; may be involved in degradation of aberrant mRNAs	-1.16312	0
YLR401C	0	-	-	-1.03277	0
YLR448W	851169	RPL6B	Protein component of the large (60S) ribosomal subunit, has similarity to Rpl6Bp and to rat L6 ribosomal protein; binds to 5.8S rRNA	-1.80294	0
YMR142C	855173	RPL13B	Protein component of the large (60S) ribosomal subunit, nearly identical to Rpl13Ap; not essential for viability; has similarity to rat L13 ribosomal protein	-1.20858	0
YMR165C	855201	PAH1	Mg<sup2+</sup-dependent phosphatidate (PA) phosphatase, catalyzes the dephosphorylation of PA to yield diacylglycerol and P<subi</sub, responsible for de novo lipid synthesis; homologous to mammalian lipin 1	1.24159	0.01
YMR205C	855245	PFK2	Beta subunit of heterooctameric phosphofructokinase involved in glycolysis, indispensable for anaerobic growth, activated by fructose-2,6-bisphosphate and AMP, mutation inhibits glucose induction of cell cycle-related genes	-1.54597	0
YNL178W	855543	RPS3	Protein component of the small (40S) ribosomal subunit, has apurinic/apyrimidinic (AP) endonuclease activity; essential for viability; has similarity to E. coli S3 and rat S3 ribosomal proteins	-2.0602	0
YNL182C	855539	IPI3	Protein required for cell viability; computational analysis of large-scale protein-protein interaction data suggests a possible role in assembly of the ribosomal large subunit	-1.35813	0
YNL256W	855465	FOL1	Multifunctional enzyme of the folic acid biosynthesis pathway, has dihydropteroate synthetase, dihydro-6-hydroxymethylpterin pyrophosphokinase, and dihydroneopterin aldolase activities	-1.50476	0
YOL147C	854018	PEX11	Peroxisomal membrane protein required for peroxisome proliferation and medium-chain fatty acid oxidation, most abundant protein in the peroxisomal membrane, regulated by Adr1p and Pip2p-Oaf1p, promoter contains ORE and UAS1-like elements	1.36106	0
YOR003W	854164	YSP3	Putative precursor to the subtilisin-like protease III	1.33392	0
YOR005C	854166	DNL4	DNA ligase required for nonhomologous end-joining (NHEJ), forms stable heterodimer with required cofactor Lif1p, catalyzes DNA ligation as part of a complex with Lif1p and Nej1p; involved in meiosis, not essential for vegetative growth	0.957106	0.01
YOR054C	854220	VHS3	Functionally redundant (see also SIS2) inhibitory subunit of Ppz1p, a PP1c-related ser/thr protein phosphatase Z isoform; synthetically lethal with sis2; putative phosphopantothenoylcysteine decarboxylase involved in coenzyme A biosynthesis	1.77852	0.01
YOR374W	854556	ALD4	Mitochondrial aldehyde dehydrogenase, required for growth on ethanol and conversion of acetaldehyde to acetate; activity is K+ dependent; utilizes NADP+ or NAD+ equally as coenzymes; expression is glucose repressed	1.29003	0
YPL012W	856095	RRP12	Protein required for export of the ribosomal subunits; associates with the RNA components of the pre-ribosomes; contains HEAT-repeats	-1.67289	0
YPL030W	856077	YPL030W	Hypothetical protein	-1.2659	0
YPR051W	856163	MAK3	Catalytic subunit of N-terminal acetyltransferase of the NatC type; required for replication of dsRNA virus	-1.2399	0
YPR073C	856187	LTP1	Protein phosphotyrosine phosphatase of unknown cellular role; activated by adenine	-1.12326	0
YPR075C	856191	OPY2	Protein of unknown function, overproduction blocks cell cycle arrest in the presence of mating pheromone	1.20257	0.01
YPR077C	0	YPR077C	Hypothetical protein	2.37948	0
YPR125W	856243	YLH47	Mitochondrial inner membrane protein exposed to the mitochondrial matrix, associates with mitochondrial ribosomes, NOT required for respiratory growth; homolog of human Letm1, a protein implicated in Wolf-Hirschhorn syndrome	-1.038	0
YBL029C-A	852251	YBL029C-A	Protein of unknown function; green fluorescent protein (GFP)-fusion protein localizes to the cell periphery; has potential orthologs in Saccharomyces species and in Yarrowia lipolytica	1.59585	0
YBR233W-A	852535	DAD3	Essential subunit of the DASH microtubule ring complex, couples kinetochores to the force produced by MT depolymerization thereby aiding in chromosome segregation; is transferred to the kinetochore prior to mitosis	1.4751	0
YDR379C-A	851986	YDR379C-A	Hypothetical protein identified by homology. See FEBS Letters [2000] 487:31-36.	1.47094	0
YLR363W-A	851078	YLR363W-A	Hypothetical protein identified by homology. See FEBS Letters [2000] 487:31-36.	-1.26467	0.01
YBR191W-A	0	YBR191W-A	Dubious open reading frame unlikely to encode a protein, based on available experimental and comparative sequence data	2.44489	0
YBL075C	852203	SSA3	ATPase involved in protein folding and the response to stress; plays a role in SRP-dependent cotranslational protein-membrane targeting and translocation; member of the heat shock protein 70 (HSP70) family; localized to the cytoplasm	2.33465	0
YBR001C	852286	NTH2	Putative neutral trehalase, required for thermotolerance and may mediate resistance to other cellular stresses	2.31222	0.01
YBR005W	852290	RCR1	Protein of the endoplasmic reticulum membrane involved in chitin deposition in the cell wall; overproduction confers resistance to Congo Red	1.49234	0
YBR025C	852313	YBR025C	Hypothetical protein	-1.68616	0.01
YBR027C	852315	YBR027C	Hypothetical protein	-0.950106	0
YBR029C	852317	CDS1	Phosphatidate cytidylyltransferase (CDP-diglyceride synthetase); an enzyme that catalyzes that conversion of CTP + phosphate into diphosphate + CDP-diaclglyerol, a critical step in the synthesis of all major yeast phospholipids	-1.26054	0
YBR031W	852319	RPL4A|RPL4B	N-terminally acetylated protein component of the large (60S) ribosomal subunit, nearly identical to Rpl4Bp and has similarity to E. coli L4 and rat L4 ribosomal proteins|Protein component of the large (60S) ribosomal subunit, nearly identical to Rpl4Ap and has similarity to E. coli L4 and rat L4 ribosomal proteins	-1.36941	0
YCL033C	850324	YCL033C	Hypothetical protein	1.27888	0.01
YCL035C	850322	GRX1	Hydroperoxide and superoxide-radical responsive heat-stable glutathione-dependent disulfide oxidoreductase with active site cysteine pair; protects cells from oxidative damage	1.76895	0.01
YCL041C	0	YCL041C	Hypothetical protein; open reading frame overlaps 5' end of essential PDI1 gene encoding protein disulfide isomerase	1.7301	0.01
YCL056C	850302	YCL056C	Protein of unknown function; green fluorescent protein (GFP)-fusion protein localizes to the cytoplasm in a punctate pattern	1.46016	0.01
YCL064C	850295	CHA1	Catabolic L-serine (L-threonine) deaminase, catalyzes the degradation of both L-serine and L-threonine; required to use serine or threonine as the sole nitrogen source, transcriptionally induced by serine and threonine	2.86324	0
YCR031C	850397	RPS14A	Ribosomal protein 59 of the small subunit, required for ribosome assembly and 20S pre-rRNA processing; mutations confer cryptopleurine resistance; nearly identical to Rps14Bp and similar to E. coli S11 and rat S14 ribosomal proteins	-1.33922	0
YCR039C	850292	HMLALPHA2|HMRA2|MATALPHA2	Homeobox-domain protein that, with Mcm1p, represses a-specific genes in haploids; acts with A1p to repress transcription of haploid-specific genes in diploids; one of two genes encoded by the MATalpha mating type cassette|ORF,	2.37406	0
YDL245C	856640	HXT13|HXT15|HXT16	Protein of unknown function with similarity to hexose transporter family members, expression is induced by low levels of glucose and repressed by high levels of glucose|Protein of unknown function with similarity to hexose transporter family members, expression is repressed by high levels of glucose	2.2056	0
YDR037W	851607	KRS1	Lysyl-tRNA synthetase; also identified as a negative regulator of general control of amino acid biosynthesis	-1.57471	0
YDR055W	851625	PST1	Cell wall protein that contains a putative GPI-attachment site; secreted by regenerating protoplasts; up-regulated by activation of the cell integrity pathway, as mediated by Rlm1p; upregulated by cell wall damage via disruption of FKS1	1.19592	0
YDR358W	851960	GGA1	Golgi-localized protein with homology to gamma-adaptin, interacts with and regulates Arf1p and Arf2p in a GTP-dependent manner in order to facilitate traffic through the late Golgi	1.72757	0
YDR383C	851991	NKP1	Non-essential kinetochore protein, subunit of the Ctf19 central kinetochore complex (Ctf19p-Mcm21p-Okp1p-Mcm22p-Mcm16p-Ctf3p-Chl4p-Mcm19p-Nkp1p-Nkp2p-Ame1p-Mtw1p)	1.36696	0
YDR397C	852006	NCB2	Beta subunit of the NC2 dimeric histone-fold complex; represses RNA polymerase II transcription through binding to TBP and inhibition of TFIIA and TFIIB; homologous to the Dr1 subunit of the mammalian NC2 (negative cofactor2)	1.08168	0
YDR403W	852012	DIT1	Sporulation-specific enzyme required for spore wall maturation, involved in the production of a soluble LL-dityrosine-containing precursor of the spore wall; transcripts accumulate at the time of prospore enclosure	2.72728	0
YDR421W	852031	ARO80	Zinc finger transcriptional activator of the Zn2Cys6 family; activates transcription of aromatic amino acid catabolic genes in the presence of aromatic amino acids	1.14896	0
YDR423C	852033	CAD1	AP-1-like bZIP transcriptional activator involved in multiple stress responses, iron metabolism, and pleiotropic drug resistance; controls a set of genes involved in stabilizing proteins, binds consensus sequence TTACTAA; 5' UTR contains uORFs	2.12085	0.01
YDR425W	852035	SNX41	Sorting nexin, involved in the retrieval of late-Golgi SNAREs from the post-Golgi endosome to the trans-Golgi network; forms a complex with Snx4p and Atg20p	2.07693	0
YER124C	856861	DSE1	Daughter cell-specific protein, may participate in pathways regulating cell wall metabolism; deletion affects cell separation after division and sensitivity to drugs targeted against the cell wall	-1.60995	0
YER150W	856893	SPI1	GPI-anchored, serine/threonine rich cell wall protein of unknown function; basal expression requires Msn2p/Msn4p; expression is induced under conditions of stress and during the diauxic shift; similar to Sed1p	2.66067	0
YGL184C	852691	STR3	Cystathionine beta-lyase, converts cystathionine into homocysteine	-1.56574	0
YGL208W	852664	SIP2	One of three beta subunits of the Snf1 serine/threonine protein kinase complex involved in the response to glucose starvation; null mutants exhibit accelerated aging; N-myristoylprotein localized to the cytoplasm and the plasma membrane	1.57654	0
YGR259C	0	YGR259C	Dubious open reading frame unlikely to encode a protein, based on available experimental and comparative sequence data; overlaps almost completely with the verified ORF TNA1/YGR260W	1.08035	0.01
YGR283C	853200	YGR283C	Putative protein of unknown function; deletion mutant is resistant to fluconazole; green fluorescent protein (GFP)-fusion protein localizes to the nucleolus	-0.941631	0
YGR287C	853204	YGR287C	Putative protein of unknown function; similarity to alpha-D-glucosidase (maltase); localizes to the mitochondrion	1.29268	0
YHL011C	856375	PRS3	5-phospho-ribosyl-1(alpha)-pyrophosphate synthetase, involved in nucleotide, histidine, and tryptophan biosynthesis; one of a five related enzymes, which are active as heteromultimeric complexes	-0.950443	0
YHL019C	856367	APM2	Protein of unknown function, homologous to the medium chain of mammalian clathrin-associated protein complex; involved in vesicular transport	0.892943	0.01
YHL035C	856350	YHL035C	Protein of unknown function, member of the ATP-binding cassette (ABC) family, potential Cdc28p substrate	0.907006	0.01
YHL039W	856346	YHL039W	Putative protein of unknown function; green fluorescent protein (GFP)-fusion protein localizes to the cytoplasm	-1.48974	0
YIL063C	854747	YRB2	Protein of unknown function involved in nuclear processes of the Ran-GTPase cycle; involved in nuclear protein export; contains Ran Binding Domain and FxFG repeats; interacts with Srm1p, GTP-Gsp1p, Rna1p and Crm1p; is not essential	1.27845	0
YIL069C	856805	RPS24A|RPS24B	Protein component of the small (40S) ribosomal subunit; identical to Rps24Ap and has similarity to rat S24 ribosomal protein|Protein component of the small (40S) ribosomal subunit; identical to Rps24Bp and has similarity to rat S24 ribosomal protein	-1.45237	0.01
YIL087C	854722	YIL087C	Hypothetical protein	2.41886	0
YIL111W	854695	COX5B	Subunit Vb of cytochrome c oxidase, which is the terminal member of the mitochondrial inner membrane electron transport chain; predominantly expressed during anaerobic growth while its isoform Va (Cox5Ap) is expressed during aerobic growth	0.942601	0.01
YIL117C	854689	PRM5	Pheromone-regulated protein, predicted to have 1 transmembrane segment; induced during cell integrity signaling	1.83122	0
YIL133C	854673	RPL16A	N-terminally acetylated protein component of the large (60S) ribosomal subunit, binds to 5.8 S rRNA; has similarity to Rpl16Bp, E. coli L13 and rat L13a ribosomal proteins; transcriptionally regulated by Rap1p	-2.344	0
YJR025C	853482	BNA1	3-hydroxyanthranilic acid dioxygenase, required for biosynthesis of nicotinic acid from tryptophan via kynurenine pathway	-1.2217	0.01
YJR047C	853506	ANB1	Translation initiation factor eIF-5A, promotes formation of the first peptide bond; similar to and functionally redundant with Hyp2p; undergoes an essential hypusination modification; expressed under anaerobic conditions	-2.24127	0
YJR077C	853540	MIR1	Mitochondrial phosphate carrier, imports inorganic phosphate into mitochondria; functionally redundant with Pic2p but more abundant than Pic2 under normal conditions	-1.29738	0
YJR082C	853544	EAF6	Esa1p-associated factor, subunit of the NuA4 acetyltransferase complex	1.45003	0
YKL220C	853660	FRE2	Ferric reductase and cupric reductase, reduces siderophore-bound iron and oxidized copper prior to uptake by transporters; expression induced by low iron levels but not by low copper levels	1.01547	0
YKR046C	853920	PET10	Protein of unknown function that co-purifies with lipid particles; expression pattern suggests a role in respiratory growth; computational analysis of large-scale protein-protein interaction data suggests a role in ATP/ADP exchange	1.48437	0
YKR066C	853940	CCP1	Mitochondrial cytochrome-c peroxidase; degrades reactive oxygen species in mitochondria, involved in the response to oxidative stress	1.46789	0
YLR205C	850902	HMX1	ER localized, heme-binding peroxidase involved in the degradation of heme; does not exhibit heme oxygenase activity despite similarity to heme oxygenases; expression regulated by AFT1	2.09054	0
YLR221C	850918	RSA3	Protein with a likely role in ribosomal maturation, required for accumulation of wild-type levels of large (60S) ribosomal subunits; binds to the helicase Dbp6p in pre-60S ribosomal particles in the nucleolus	-1.61637	0
YLR243W	850944	YLR243W	Protein required for cell viability	-1.21171	0.01
YLR249W	850951	YEF3	Translational elongation factor, stimulates the binding of aminoacyl-tRNA (AA-tRNA) to ribosomes by releasing EF-1 alpha from the ribosomal complex; contains two ABC cassettes; binds and hydrolyses ATP	-1.58731	0
YLR267W	850972	YLR267W	Protein of unknown function, overproduction suppresses a pam1 slv3 double null mutation	3.76944	0
YLR271W	850976	YLR271W	Hypothetical protein	1.23278	0
YLR273C	850979	PIG1	Putative targeting subunit for the type-1 protein phosphatase Glc7p that tethers it to the Gsy2p glycogen synthase	0.975251	0
YML097C	854876	VPS9	A guanine nucleotide exchange factor involved in vesicle-mediated vacuolar protein transport; specifically stimulates the intrinsic guanine nucleotide exchange activity of Vps21p/Rab5: similar to mammalian ras inhibitors; binds ubiquitin	-1.6158	0
YML118W	854921	NGL3	Putative endonuclease, has a domain similar to a magnesium-dependent endonuclease motif in mRNA deadenylase Ccr4p; similar to Ngl1p and Ngl2p	2.43728	0
YMR009W	855021	ADI1	Acireductone dioxygenease involved in the methionine salvage pathway; ortholog of human MTCBP-1; regulated post-transcriptionally by RNase III (Rnt1p) cleavage; ADI1 mRNA is induced in heat shock conditions	1.06963	0
YMR011W	855023	HXT2	High-affinity glucose transporter of the major facilitator superfamily, expression is induced by low levels of glucose and repressed by high levels of glucose	1.85032	0
YMR013C	855026	SEC59	Dolichol kinase, catalyzes the terminal step in dolichyl monophosphate (Dol-P) biosynthesis; required for viability and for normal rates of lipid intermediate synthesis and protein N-glycosylation	-1.12973	0
YMR015C	855029	ERG5	C-22 sterol desaturase, a cytochrome P450 enzyme that catalyzes the formation of the C-22(23) double bond in the sterol side chain in ergosterol biosynthesis; may be a target of azole antifungal drugs	-1.61565	0
YMR017W	855031	SPO20	Meiosis-specific subunit of the t-SNARE complex, required for prospore membrane formation during sporulation; similar to but not functionally redundant with Sec9p; SNAP-25 homolog	2.23637	0
YMR036C	855052	MIH1	Protein tyrosine phosphatase involved in cell cycle control; regulates the phosphorylation state of Cdc28p; homolog of S. pombe cdc25	3.27386	0
YMR325W	850468	PAU3|YIR041W|YKL224C|YMR325W|YOR394W|YPL282C	Hypothetical protein|Part of 23-member seripauperin multigene family encoded mainly in subtelomeric regions, active during alcoholic fermentation, regulated by anaerobiosis, negatively regulated by oxygen, repressed by heme|Putative protein of unknown function	1.18249	0
YNL009W	855723	IDP3	Peroxisomal NADP-dependent isocitrate dehydrogenase, catalyzes oxidation of isocitrate to alpha-ketoglutarate with the formation of NADP(H+), required for growth on unsaturated fatty acids	3.7889	0
YNL076W	855648	MKS1	Pleiotropic regulatory factor involved in Ras-CAMP and lysine biosynthetic pathways and nitrogen regulation; involved in retrograde (RTG) mitochondria-to-nucleus signaling	1.76186	0.01
YNL078W	855646	NIS1	Protein localized in the bud neck at G2/M phase; physically interacts with septins; possibly involved in a mitotic signaling network	1.56071	0
YNR042W	0	YNR042W	Hypothetical protein	-1.66493	0
YNR044W	855780	AGA1	Anchorage subunit of a-agglutinin of a-cells, highly O-glycosylated protein with N-terminal secretion signal and C-terminal signal for addition of GPI anchor to cell wall, linked to adhesion subunit Aga2p via two disulfide bonds	-1.13179	0
YNR046W	855782	TRM112	Subunit of an adoMet-dependent tRNA methyltransferase (MTase) complex (Trm11p-Trm112p), required for the methylation of the guanosine nucleotide at position 10 (m2G10) in tRNAs; putative zinc binding subunit of other MTase-related proteins	-1.51485	0
YNR072W	856640	HXT13|HXT17	Protein of unknown function with similarity to hexose transporter family members, expression is induced by low levels of glucose and repressed by high levels of glucose|Protein of unknown function with similarity to hexose transporter family members, expression is repressed by high levels of glucose	1.57468	0
YOL014W	854146	YOL014W	Hypothetical protein	-0.954305	0
YOL040C	854117	RPS15	Protein component of the small (40S) ribosomal subunit; has similarity to E. coli S19 and rat S15 ribosomal proteins	-1.26028	0
YOR182C	854354	RPS30B	Protein component of the small (40S) ribosomal subunit; nearly identical to Rps30Ap and has similarity to rat S30 ribosomal protein	-2.39919	0
YOR184W	854356	SER1	3-phosphoserine aminotransferase, catalyzes the formation of phosphoserine from 3-phosphohydroxypyruvate, required for serine and glycine biosynthesis; regulated by the general control of amino acid biosynthesis mediated by Gcn4p	-1.00082	0
YOR206W	854381	NOC2	Protein that forms a nucleolar complex with Mak21p that binds to 90S and 66S pre-ribosomes, as well as a nuclear complex with Noc3p that binds to 66S pre-ribosomes; both complexes mediate intranuclear transport of ribosomal precursors	-0.955528	0
YOR220W	854395	YOR220W	protein that interacts genetically with the Pat1 mRNA-decapping factor	1.4871	0
YOR222W	854397	ODC2	Mitochondrial inner membrane transporter, exports 2-oxoadipate and 2-oxoglutarate from the mitochondrial matrix to the cytosol for use in lysine and glutamate biosynthesis and in lysine catabolism	-1.17558	0
YOR224C	854399	RPB8	RNA polymerase subunit ABC14.5, common to RNA polymerases I, II, and III	-1.34493	0
YOR248W	854421	SRL1|YOR248W	Hypothetical protein|Mannoprotein that exhibits a tight association with the cell wall, required for cell wall stability in the absence of GPI-anchored mannoproteins; has a high serine-threonine content; expression is induced in cell wall mutants	-1.32063	0
YOR252W	854426	YOR252W	Hypothetical protein	-1.50997	0
YOR254C	854428	SEC63	Essential subunit of Sec63 complex (Sec63p, Sec62p, Sec66p and Sec72p); with Sec61 complex, Kar2p/BiP and Lhs1p forms a channel competent for SRP-dependent and post-translational SRP-independent protein targeting and import into the ER	-2.23549	0
YPL161C	855942	BEM4	Protein involved in establishment of cell polarity and bud emergence; interacts with the Rho1p small GTP-binding protein and with the Rho-type GTPase Cdc42p; involved in maintenance of proper telomere length	-1.49047	0
YPL183C	855919	YPL183C	Hypothetical protein	-1.82869	0
YPL186C	855916	UIP4	Protein of unknown function that interacts with Ulp1p, a Ubl (ubiquitin-like protein)-specific protease for Smt3p protein conjugates	1.57427	0
YPL212C	855889	PUS1	tRNA:pseudouridine synthase, introduces pseudouridines at positions 26-28, 34-36, 65, and 67 of tRNA; nuclear protein that appears to be involved in tRNA export; also acts on U2 snRNA	-1.80947	0
YPL230W	855871	YPL230W	Up in StarVation	1.87222	0
YAR018C	851273	KIN3	Nonessential protein kinase with unknown cellular role	1.19737	0
YAR020C	851275	PAU7	Part of 23-member seripauperin multigene family, active during alcoholic fermentation, regulated by anaerobiosis, inhibited by oxygen, repressed by heme	2.18297	0
YAR027W	851279	UIP3	Putative integral membrane protein of unknown function; interacts with Ulp1p at the nuclear periphery; member of DUP240 gene family	1.15296	0.01
YAR035W	851285	YAT1	Outer mitochondrial carnitine acetyltransferase, minor ethanol-inducible enzyme involved in transport of activated acyl groups from the cytoplasm into the mitochondrial matrix	3.53071	0.01
YAR071W	851299	PHO11|PHO12	One of three repressible acid phosphatases, a glycoprotein that is transported to the cell surface by the secretory pathway; induced by phosphate starvation and coordinately regulated by PHO4 and PHO2|One of three repressible acid phosphatases, a glycoprotein that is transported to the cell surface by the secretory pathway; nearly identical to Pho11p; upregulated by phosphate starvation	-2.05746	0
YBL004W	852282	UTP20	Component of the small-subunit (SSU) processome, which is involved in the biogenesis of the 18S rRNA	-2.38645	0
YBL024W	852257	NCL1	S-adenosyl-L-methionine-dependent tRNA: m5C-methyltransferase, methylates cytosine to m5C at several positions in tRNAs and intron-containing pre-tRNAs; similar to Nop2p and human proliferation associated nucleolar protein p120	-2.41743	0
YBL028C	852253	YBL028C	Hypothetical protein	-1.69564	0
YBL046W	852234	YBL046W	Putative protein of unknown function; green fluorescent protein (GFP)-fusion protein localizes to the nucleus	1.40874	0
YBL050W	852230	SEC17	Peripheral membrane protein required for vesicular transport between ER and Golgi and for the 'priming' step in homotypic vacuole fusion, part of the cis-SNARE complex; has similarity to alpha-SNAP	1.51207	0
YDL141W	851414	BPL1	Biotin:apoprotein ligase, covalently modifies proteins with the addition of biotin, required for acetyl-CoA carboxylase (Acc1p) holoenzyme formation	-1.27279	0
YDL149W	851406	ATG9	Transmembrane protein involved in formation of Cvt and autophagic vesicles; cycles between the pre-autophagosomal structure and other cytosolic punctate structures, not found in autophagosomes	1.09995	0.01
YDL167C	851387	NRP1	Protein of unknown function, rich in asparagine residues	-1.23744	0
YDL191W	851419	RPL35A|RPL35B	Protein component of the large (60S) ribosomal subunit, identical to Rpl35Ap and has similarity to rat L35 ribosomal protein|Protein component of the large (60S) ribosomal subunit, identical to Rpl35Bp and has similarity to rat L35 ribosomal protein	-1.92728	0
YDL215C	851311	GDH2	NAD(+)-dependent glutamate dehydrogenase, degrades glutamate to ammonia and alpha-ketoglutarate; expression sensitive to nitrogen catabolite repression and intracellular ammonia levels	3.29545	0
YDL219W	851307	DTD1	D-Tyr-tRNA(Tyr) deacylase, functions in protein translation, may affect nonsense suppression via alteration of the protein synthesis machinery; ubiquitous among eukaryotes	-1.26694	0.01
YDR289C	851884	RTT103	Protein that interacts with exonuclease Rat1p and Rai1p and plays a role in transcription termination by RNA polymerase II, has an RPR domain (carboxy-terminal domain interacting domain); also involved in regulation of Ty1 transposition	1.5791	0
YDR309C	851904	GIC2	Protein of unknown function involved in initiation of budding and cellular polarization, interacts with Cdc42p via the Cdc42/Rac-interactive binding (CRIB) domain	1.83192	0
YDR328C	851928	SKP1	Evolutionarily conserved kinetochore protein that is part of multiple protein complexes, including the SCF ubiquitin ligase complex, the CBF3 complex that binds centromeric DNA, and the RAVE complex that regulates assembly of the V-ATPase	1.02832	0
YDR330W	851930	UBX5	UBX (ubiquitin regulatory X) domain-containing protein that interacts with Cdc48p	1.81003	0
YER016W	856736	BIM1	Microtubule-binding protein that together with Kar9p makes up the cortical microtubule capture site and delays the exit from mitosis when the spindle is oriented abnormally	-1.17743	0
YER033C	856755	ZRG8	Cytoplasmic protein of unknown function, transcription is induced under conditions of zinc deficiency	1.35214	0
YER037W	856759	PHM8	Protein of unknown function, expression is induced by low phosphate levels and by inactivation of Pho85p	-1.28614	0
YER052C	856778	HOM3	Aspartate kinase (L-aspartate 4-P-transferase); cytoplasmic enzyme that catalyzes the first step in the common pathway for methionine and threonine biosynthesis; expression regulated by Gcn4p and the general control of amino acid synthesis	-2.21714	0
YER054C	856781	GIP2	Putative regulatory subunit of the protein phosphatase Glc7p, involved in glycogen metabolism; contains a conserved motif (GVNK motif) that is also found in Gac1p, Pig1p, and Pig2p	2.99391	0
YER056C	856783	FCY2	Purine-cytosine permease, mediates purine (adenine, guanine, and hypoxanthine) and cytosine accumulation	-1.88572	0
YER060W-A	856789	FCY22	Putative purine-cytosine permease, very similar to Fcy2p but cannot substitute for its function	-1.79137	0
YER073W	856804	ALD5	Mitochondrial aldehyde dehydrogenase, involved in regulation or biosynthesis of electron transport chain components and acetate formation; activated by K+; utilizes NADP+ as the preferred coenzyme; constitutively expressed	-2.29995	0
YER079W	856812	YER079W	Hypothetical protein	1.94596	0
YGL054C	852826	ERV14	Protein localized to COPII-coated vesicles, involved in vesicle formation and incorporation of specific secretory cargo; required for the delivery of bud-site selection protein Axl2p to cell surface; related to Drosophila cornichon	-1.03155	0
YGL058W	852822	RAD6	Ubiquitin-conjugating enzyme (E2), involved in postreplication repair (with Rad18p), sporulation, telomere silencing, and ubiquitin-mediated N-end rule protein degradation (with Ubr1p)	-1.37548	0
YGL078C	852802	DBP3	Putative ATP-dependent RNA helicase of the DEAD-box family involved in ribosomal biogenesis	-0.996147	0
YGL084C	852796	GUP1	Plasma membrane protein with a possible role in proton symport of glycerol; member of the MBOAT family of putative membrane-bound O-acyltransferases	-0.891409	0.01
YGL088W	852792	YGL088W	Hypothetical protein	1.43978	0.01
YGL110C	852768	CUE3	Protein of unknown function; has a CUE domain that binds ubiquitin, which may facilitate intramolecular monoubiquitination	1.04203	0
YGR187C	853099	HGH1	Protein of unknown function with similarity to human HMG1 and HMG2; localizes to the cytoplasm	-1.14645	0
YGR191W	853104	HIP1	High-affinity histidine permease, also involved in the transport of manganese ions	-1.36816	0
YGR197C	853111	SNG1	Protein involved in nitrosoguanidine (MNNG) resistance; expression is regulated by transcription factors involved in multidrug resistance	1.2682	0.01
YGR243W	853158	YGR243W	The authentic, non-tagged protein was localized to mitochondria	2.94957	0
YGR245C	853160	SDA1	Highly conserved nuclear protein required for actin cytoskeleton organization and passage through Start, plays a critical role in G1 events, binds Nap1p, also involved in 60S ribosome biogenesis	-0.990804	0
YHR199C	856606	YHR199C	The authentic, non-tagged protein was localized to the mitochondria	1.66858	0
YHR214W-A	851296	YAR068W|YHR214W-A	Hypothetical protein|putative membrane protein	-1.31868	0
YHR216W	856626	IMD2	Inosine monophosphate dehydrogenase, catalyzes the first step of GMP biosynthesis, expression is induced by mycophenolic acid resulting in resistance to the drug, expression is repressed by nutrient limitation	-2.64087	0
YIL017C	854795	VID28	Protein involved in proteasome-dependent catabolite degradation of fructose-1,6-bisphosphatase (FBPase); localized to the nucleus and the cytoplasm	1.57503	0.01
YIL023C	854789	YIL023C	Yeast KE4, yeast ortholog of the mouse KE4	1.04505	0
YIL043C	854768	CBR1	Microsomal cytochrome b reductase, not essential for viability; also detected in mitochondria	-1.08605	0
YIL047C	854764	SYG1	Plasma membrane protein of unknown function; truncation and overexpression suppresses lethality of G-alpha protein deficiency	-1.22351	0
YJL132W	853309	YJL132W	Putative protein of unknown function; localizes to the membrane fraction; possible Zap1p-regulated target gene induced by zinc deficiency; YJL132W is a non-essential gene	1.04409	0
YJL136C	853305	RPS21B	Protein component of the small (40S) ribosomal subunit; nearly identical to Rps21Bp and has similarity to rat S21 ribosomal protein	-2.10819	0
YJL138C	853933	TIF1|TIF2	Translation initiation factor eIF4A, identical to Tif1p; DEA(D/H)-box RNA helicase that couples ATPase activity to RNA binding and unwinding; forms a dumbbell structure of two compact domains connected by a linker; interacts with eIF4G|Translation initiation factor eIF4A, identical to Tif2p; DEA(D/H)-box RNA helicase that couples ATPase activity to RNA binding and unwinding; forms a dumbbell stru…	-1.09645	0
YJL206C	853224	YJL206C	Putative protein of unknown function; similar to transcriptional regulators from the Zn[2]-Cys[6] binuclear cluster protein family; mRNA is weakly cell cycle regulated, peaking in S phase; induced rapidly upon MMS treatment	1.05329	0
YJL208C	853222	NUC1	Major mitochondrial nuclease, has RNAse and DNA endo- and exonucleolytic activities; has a role in mitochondrial recombination	-1.17384	0
YKL120W	853739	OAC1	Mitochondrial inner membrane transporter, transports oxaloacetate, sulfate, and thiosulfate; member of the mitochondrial carrier family	-2.4414	0
YKL128C	853730	PMU1	Putative phosphomutase, contains a region homologous to the active site of phsophomutases; overexpression of the gene suppresses the histidine auxotrophy of an ade3 ade16 ade17 triple mutant and the temperature sensitivity of a tps2 mutant	-0.924691	0
YKL144C	853713	RPC25	RNA polymerase III subunit C25	-1.34535	0.01
YKL150W	853707	MCR1	Mitochondrial NADH-cytochrome b5 reductase, involved in ergosterol biosynthesis	1.91896	0
YKL154W	853702	SRP102	Signal recognition particle (SRP) receptor beta subunit; involved in SRP-dependent protein targeting; anchors Srp101p to the ER membrane	-1.32328	0
YKL171W	853683	YKL171W	Putative protein of unknown function; predicted protein kinase; implicated in proteasome function; epitope-tagged protein localizes to the cytoplasm	1.23818	0.01
YKL193C	853641	SDS22	Conserved nuclear regulatory subunit of Glc7p type 1 protein serine-threonine phosphatase (PP1), functions positively with Glc7p to promote dephosphorylation of nuclear substrates required for chromosome transmission during mitosis	2.06847	0
YKL195W	853639	MIA40	Essential protein of the mitochondrial intermembrane space, involved in import and assembly of intermembrane space proteins	1.16953	0.01
YLR107W	850797	REX3	RNA exonuclease; required for maturation of the RNA component of RNase MRP; functions redundantly with Rnh70p and Rex2p in processing of U5 snRNA and RNase P RNA; member of RNase D family of exonucleases	1.60357	0
YLR129W	850820	DIP2	Nucleolar protein, specifically associated with the U3 snoRNA, part of the large ribonucleoprotein complex known as the small subunit (SSU) processome, required for 18S rRNA biogenesis, part of the active pre-rRNA processing complex	-1.16287	0
YLR135W	850826	SLX4	Subunit of a complex, with Slx1p, that hydrolyzes 5' branches from duplex DNA in response to stalled or converging replication forks; function overlaps with that of Sgs1p-Top3p	1.21401	0
YLR151C	850844	PCD1	Peroxisomal nudix pyrophosphatase with specificity for coenzyme A and CoA derivatives, may function to remove potentially toxic oxidized CoA disulfide from peroxisomes to maintain the capacity for beta-oxidation of fatty acids	3.48168	0
YLR153C	850846	ACS2	Acetyl-coA synthetase isoform, required for growth on glucose; expressed under anaerobic conditions	-1.83699	0
YML010W	854999	SPT5|YML009W-B	Hypothetical protein|Protein that forms a complex with Spt4p and mediates both activation and inhibition of transcription elongation; Spt4p-Spt5p complex also plays a role in pre-mRNA processing	0.980281	0
YML014W	854994	TRM9	tRNA methyltransferase, catalyzes the esterification of modified uridine nucleotides in tRNAs, creating 5-methylcarbonylmethyluridine in tRNA(Arg3) and 5-methylcarbonylmethyl-2-thiouridine in tRNA(Glu); may have a role in stress response	-0.929922	0
YML016C	854992	PPZ1	Serine/threonine protein phosphatase Z, isoform of Ppz2p; involved in regulation of potassium transport, which affects osmotic stability, cell cycle progression, and halotolerance	1.38106	0
YML055W	854949	SPC2	Subunit of signal peptidase complex (Spc1p, Spc2p, Spc3p, Sec11p), which catalyzes cleavage of N-terminal signal sequences of proteins targeted to the secretory pathway; homologous to mammalian SPC25	-0.946364	0.01
YML057W	854946	CMP2	Calcineurin A; one isoform (the other is CNA1) of the catalytic subunit of calcineurin, a Ca++/calmodulin-regulated protein phosphatase which regulates Crz1p (a stress-response transcription factor), the other calcineurin subunit is CNB1	1.87656	0
YML077W	854898	BET5	Component of the TRAPP (transport protein particle) complex, which plays an essential role in the vesicular transport from endoplasmic reticulum to Golgi	-1.90314	0
YML082W	854892	YML082W	Hypothetical protein	-0.890979	0
YMR239C	855280	RNT1	RNAase III; cleaves a stem-loop structure at the 3' end of U2 snRNA to ensure formation of the correct U2 3' end	-1.17986	0
YMR292W	855337	GOT1	Evolutionarily conserved non-essential protein present in early Golgi cisternae that may be involved in ER-Golgi transport at a step after vesicle tethering to Golgi membranes, exhibits membrane topology similar to that of Sft2p	-2.03197	0
YMR307W	855355	GAS1	Beta-1.3-glucanosyltransferase, required for cell wall assembly; localizes to the cell surface via a glycosylphosphatidylinositol (GPI) anchor	-2.49243	0
YMR309C	855357	NIP1	Subunit of the eukaryotic translation initiation factor 3 (eIF3), involved in the assembly of preinitiation complex and start codon selection	-1.31014	0
YMR311C	855359	GLC8	Regulatory subunit of protein phosphatase 1 (Glc7p), involved in glycogen metabolism and chromosome segregation; proposed to regulate Glc7p activity via conformational alteration; ortholog of the mammalian protein phosphatase inhibitor 2	1.45397	0
YNL292W	855424	PUS4	Pseudouridine synthase, catalyzes only the formation of pseudouridine-55 (Psi55), a highly conserved tRNA modification, in mitochondrial and cytoplasmic tRNAs; PUS4 overexpression leads to translational derepression of GCN4 (Gcd- phenotype)	-0.947183	0
YNL294C	855422	RIM21	Protein proposed to be involved in the response to alkaline pH; has similarity to A. nidulans PalH	1.27848	0
YNL312W	855404	RFA2	Subunit of heterotrimeric Replication Factor A (RF-A), which is a highly conserved single-stranded DNA binding protein involved in DNA replication, repair, and recombination	-1.10968	0.01
YNL332W	850486	THI11|THI12|THI13|THI5	Protein involved in synthesis of the thiamine precursor hydroxymethylpyrimidine (HMP); member of a subtelomeric gene family including THI5, THI11, THI12, and THI13	1.42588	0
YNR001C	855732	CIT1	Citrate synthase, catalyzes the condensation of acetyl coenzyme A and oxaloacetate to form citrate; the rate-limiting enzyme of the TCA cycle; nuclear encoded mitochondrial protein	1.40309	0
YNR003C	855737	RPC34	RNA polymerase III subunit C34; interacts with TFIIIB70 and is a key determinant in pol III recruitment by the preinitiation complex	-1.71394	0
YNR027W	855761	BUD17	Protein involved in bud-site selection; diploid mutants display a random budding pattern instead of the wild-type bipolar pattern	-1.61787	0
YOR084W	854251	YOR084W	Putative lipase of the peroxisomal matrix; transcriptionally activated by Yrm1p along with genes involved in multidrug resistance	1.52897	0
YOR108W	854275	LEU9	Alpha-isopropylmalate synthase II (2-isopropylmalate synthase), catalyzes the first step in the leucine biosynthesis pathway; the minor isozyme, responsible for the residual alpha-IPMS activity detected in a leu4 null mutant	-1.83632	0
YOR134W	854302	BAG7	Rho GTPase activating protein (RhoGAP), stimulates the intrinsic GTPase activity of Rho1p, which plays a role in actin cytoskeleton organization and control of cell wall synthesis; structurally and functionally related to Sac7p	1.39547	0
YPL061W	856044	ALD6	Cytosolic aldehyde dehydrogenase that is activated by Mg2+ and utilizes NADP+ as the preferred coenzyme; required for the conversion of acetaldehyde to acetate; constitutively expressed	-1.25	0.01
YPL063W	856042	TIM50	Constituent of the mitochondrial inner membrane presequence translocase (TIM23 complex); may promote binding of incoming precursor proteins to the intermembrane space domain of Tom22p during translocation	-1.13437	0
YPL069C	856036	BTS1	Geranylgeranyl diphosphate synthase, increases the intracellular pool of geranylgeranyl diphosphate, suppressor of bet2 mutation that causes defective geranylgeranylation of small GTP-binding proteins that mediate vesicular traffic	-1.40677	0
YPL071C	856034	YPL071C	Hypothetical protein	0.902477	0
YPL087W	856018	YDC1	Alkaline dihydroceramidase, involved in sphingolipid metabolism; preferentially hydrolyzes dihydroceramide to a free fatty acid and dihydrosphingosine; has a minor reverse activity	0.944835	0
YPL089C	856016	RLM1	MADS-box transcription factor, component of the protein kinase C-mediated MAP kinase pathway involved in the maintenance of cell integrity; phosphorylated and activated by the MAP-kinase Slt2p	1.25283	0
YPL093W	856012	NOG1	Putative GTPase that associates with free 60S ribosomal subunits in the nucleolus and is required for 60S ribosomal subunit biogenesis; constituent of 66S pre-ribosomal particles; member of the ODN family of nucleolar G-proteins	-2.33076	0
YPL113C	855990	YPL113C	Putative dehydrogenase	3.5397	0
YPL135W	855968	ISU1	Conserved protein of the mitochondrial matrix, performs a scaffolding function during assembly of iron-sulfur clusters, interacts physically and functionally with yeast frataxin (Yfh1p); isu1 isu2 double mutant is inviable	2.77601	0
YPL141C	855962	YPL141C	Hypothetical protein	1.76069	0
YPL143W	855960	RPL33A	N-terminally acetylated ribosomal protein L37 of the large (60S) ribosomal subunit, nearly identical to Rpl33Bp and has similarity to rat L35a; rpl33a null mutant exhibits slow growth while rpl33a rpl33b double null mutant is inviable	-1.6717	0
YPR156C	853039	TPO2|TPO3	Polyamine transport protein specific for spermine; localizes to the plasma membrane; member of the major facilitator superfamily|Polyamine transport protein specific for spermine; localizes to the plasma membrane; transcription of TPO2 is regulated by Haa1p; member of the major facilitator superfamily	-1.35951	0
YPR184W	856314	GDB1	Glycogen debranching enzyme containing glucanotranferase and alpha-1,6-amyloglucosidase activities, required for glycogen degradation	1.71492	0
YBL058W	852222	SHP1	UBX (ubiquitin regulatory X) domain-containing protein that regulates Glc7p phosphatase activity and interacts with Cdc48p; interacts with ubiquitylated proteins in vivo and is required for degradation of a ubiquitylated model substrate	1.43034	0.01
YBL087C	852191	RPL23A|RPL23B	Protein component of the large (60S) ribosomal subunit, identical to Rpl23Ap and has similarity to E. coli L14 and rat L23 ribosomal proteins|Protein component of the large (60S) ribosomal subunit, identical to Rpl23Bp and has similarity to E. coli L14 and rat L23 ribosomal proteins	-2.17047	0
YBR019C	852307	GAL10	UDP-glucose-4-epimerase, catalyzes the interconversion of UDP-galactose and UDP-D-glucose in galactose metabolism; also catalyzes the conversion of alpha-D-glucose or alpha-D-galactose to their beta-anomers	1.32308	0
YCL018W	850342	LEU2	Beta-isopropylmalate dehydrogenase, catalyzes the third step in the leucine biosynthesis pathway	-2.20308	0
YCR005C	850361	CIT2	Citrate synthase, catalyzes the condensation of acetyl coenzyme A and oxaloacetate to form citrate, peroxisomal isozyme involved in glyoxylate cycle; expression is controlled by Rtg1p and Rtg2p transcription factors	2.4154	0
YDL223C	851303	HBT1	Substrate of the Hub1p ubiquitin-like protein that localizes to the shmoo tip (mating projection); mutants are defective for mating projection formation, thereby implicating Hbt1p in polarized cell morphogenesis	1.83578	0
YDL227C	851371	HO	Site-specific endonuclease required for gene conversion at the MAT locus (homothallic switching) through the generation of a ds DNA break; expression restricted to mother cells in late G1 as controlled by Swi4p-Swi6p, Swi5p and Ash1p	-1.56027	0
YDL229W	851369	SSB1	Cytoplasmic ATPase that is a ribosome-associated molecular chaperone, functions with J-protein partner Zuo1p; may be involved in folding of newly-made polypeptide chains; member of the HSP70 family; interacts with phosphatase subunit Reg1p	-1.90844	0
YDR001C	851564	NTH1	Neutral trehalase, degrades trehalose; required for thermotolerance and may mediate resistance to other cellular stresses; may be phosphorylated by Cdc28p	1.7896	0
YDR007W	851570	TRP1	Phosphoribosylanthranilate isomerase that catalyzes the third step in tryptophan biosynthesis; in 2004, the sequence of TRP1 from strain S228C was updated by changing the previously annotated internal STOP (TAA) to serine (TCA)	1.27959	0
YDR025W	851589	RPS11A	Protein component of the small (40S) ribosomal subunit; identical to Rps11Bp and has similarity to E. coli S17 and rat S11 ribosomal proteins	-2.36053	0
YDR031W	851595	YDR031W	Hypothetical protein	1.83682	0
YDR033W	851597	MRH1	Protein that localizes primarily to the plasma membrane, also found at the nuclear envelope; has similarity to Hsp30p and Yro2p, which are induced during heat shock	-1.63197	0
YDR043C	851613	NRG1	Transcriptional repressor that recruits the Cyc8p-Tup1p complex to promoters; mediates glucose repression and negatively regulates a variety of processes including filamentous growth and alkaline pH response	1.0322	0
YDR045C	851615	RPC11	RNA polymerase III subunit C11; mediates pol III RNA cleavage activity and is important for termination of transcription	-1.65424	0
YDR047W	851617	HEM12	Uroporphyrinogen decarboxylase, catalyzes the fifth step in the heme biosynthetic pathway; localizes to both the cytoplasm and nucleus; activity inhibited by Cu2+, Zn2+, Fe2+, Fe3+ and sulfhydryl-specific reagents	-0.927506	0
YDR363W-A	851967	SEM1	Component of the lid subcomplex of the regulatory subunit of the 26S proteasome; ortholog of human DSS1	1.16307	0
YDR385W	851993	EFT1|EFT2	Elongation factor 2 (EF-2), also encoded by EFT1; catalyzes ribosomal translocation during protein synthesis; contains diphthamide, the unique posttranslationally modified histidine residue specifically ADP-ribosylated by diphtheria toxin|Elongation factor 2 (EF-2), also encoded by EFT2; catalyzes ribosomal translocation during protein synthesis; contains diphthamide, the unique posttranslational…	-1.6689	0
YDR391C	852000	YDR391C	Hypothetical protein	1.03147	0.01
YDR409W	852018	SIZ1	SUMO ligase that promotes the attachment of sumo (Smt3p; small ubiquitin-related modifier) to proteins; binds Ubc9p and may bind septins; specifically required for sumoylation of septins in vivo; localized to the septin ring	1.0416	0
YER117W	856853	RPL23B	Protein component of the large (60S) ribosomal subunit, identical to Rpl23Ap and has similarity to E. coli L14 and rat L23 ribosomal proteins	-2.05316	0
YER156C	856900	YER156C	Hypothetical protein	-1.32662	0
YGL146C	852731	YGL146C	Hypothetical protein	-0.971725	0
YGL162W	852714	SUT1	Transcription factor of the Zn[II]2Cys6 family involved in sterol uptake; involved in induction of hypoxic gene expression	1.46432	0
YGL190C	852685	CDC55	Non-essential regulatory subunit B of protein phosphatase 2A; has multiple roles in mitosis and protein biosynthesis; found in the nucleus of most cells but also at the bud neck (large-budded cells) and at the bud tip (small-budded cells)	0.931611	0
YHL001W	856388	RPL14A|RPL14B	N-terminally acetylated protein component of the large (60S) ribosomal subunit, nearly identical to Rpl14Bp and has similarity to rat L14 ribosomal protein; rpl14a csh5 double null mutant exhibits synthetic slow growth|Protein component of the large (60S) ribosomal subunit, nearly identical to Rpl14Ap and has similarity to rat L14 ribosomal protein	-2.12557	0
YHL003C	856386	LAG1	Ceramide synthase component, involved in synthesis of ceramide from C26(acyl)-coenzyme A and dihydrosphingosine or phytosphingosine, functionally equivalent to Lac1p	-1.77557	0
YHL031C	856354	GOS1	v-SNARE protein involved in Golgi transport, homolog of the mammalian protein GOS-28/GS28	1.08511	0
YIL053W	854758	RHR2	Constitutively expressed isoform of DL-glycerol-3-phosphatase; involved in glycerol biosynthesis, induced in response to both anaerobic and, along with the Hor2p/Gpp2p isoform, osmotic stress	-2.20742	0
YIL055C	854756	YIL055C	Hypothetical protein	1.74634	0
YIL057C	854753	YIL057C	Hypothetical protein	5.43655	0
YIL059C	0	YIL059C	Hypothetical protein	1.44347	0
YIL075C	854735	RPN2	Subunit of the 26S proteasome, substrate of the N-acetyltransferase Nat1p	0.944865	0
YIL079C	854731	AIR1	RING finger protein that interacts with the arginine methyltransferase Hmt1p to regulate methylation of Npl3p, which modulates Npl3p function in mRNA processing and export; has similarity to Air2p	-1.72018	0
YIL097W	854710	FYV10	Protein of unknown function, required for survival upon exposure to K1 killer toxin; involved in proteasome-dependent catabolite inactivation of fructose-1,6-bisphosphatase; contains CTLH domain	2.18142	0
YIL099W	854708	SGA1	Intracellular sporulation-specific glucoamylase involved in glycogen degradation; induced during starvation of a/a diploids late in sporulation, but dispensable for sporulation	1.49986	0
YIL101C	854706	XBP1	Transcriptional repressor that binds to promoter sequences of the cyclin genes, CYS3, and SMF2; expression is induced by stress or starvation during mitosis, and late in meiosis; member of the Swi4p/Mbp1p family; potential Cdc28p substrate	1.62902	0
YIL103W	854703	DPH1	Protein required, along with Dph2p, Kti11p, Jjj3p, and Dph5p, for synthesis of diphthamide, which is a modified histidine residue of translation elongation factor 2 (Eft1p or Eft2p); may act in a complex with Dph2p and Kti11p	-1.00304	0
YIL105C	854701	SLM1	Phosphoinositide PI4,5P(2) binding protein, forms a complex with Slm2p; acts downstream of Mss4p in a pathway regulating actin cytoskeleton organization in response to stress; subunit of and phosphorylated by the TORC2 complex	1.65627	0
YIL107C	854699	PFK26	6-phosphofructo-2-kinase, inhibited by phosphoenolpyruvate and sn-glycerol 3-phosphate, has negligible fructose-2,6-bisphosphatase activity, transcriptional regulation involves protein kinase A	2.63015	0
YIL121W	854685	QDR2	Multidrug transporter required for resistance to quinidine, barban, cisplatin, and bleomycin; member of the major facilitator superfamily of transporters conferring multiple drug resistance (MFS-MDR)	-1.10591	0.01
YIL127C	854679	YIL127C	Putative protein of unknown function; green fluorescent protein (GFP)-fusion protein localizes to the nucleolus	-1.16032	0
YJL212C	853218	OPT1	Plasma membrane transporter that transports tetra- and pentapeptides and glutathione; member of the OPT family	-1.13805	0
YJR021C	853478	REC107	Protein involved in early stages of meiotic recombination; involved in altering chromatin structure at DNA double-stranded break sites and in coordination between the initiation of recombination and the first division of meiosis	1.40701	0.01
YJR039W	853495	YJR039W	Hypothetical protein	1.44961	0
YJR041C	853498	URB2	Nucleolar protein required for normal metabolism of the rRNA primary transcript, proposed to be involved in ribosome biogenesis	-1.4283	0
YJR063W	853526	RPA12	RNA polymerase I subunit A12.2; contains two zinc binding domains, and the N terminal domain is responsible for anchoring to the RNA pol I complex	-2.05454	0
YJR069C	853532	HAM1	Protein of unknown function that is involved in DNA repair; mutant is sensitive to the base analog, 6-N-hydroxylaminopurine, while gene disruption does not increase the rate of spontaneous mutagenesis	-1.77542	0
YKL214C	853666	YRA2	Member of the REF (RNA and export factor binding proteins) family; when overexpressed, can substitute for the function of Yra1p in export of poly(A)+ mRNA from the nucleus	-1.03888	0.01
YKR009C	853878	FOX2	Multifunctional enzyme of the peroxisomal fatty acid beta-oxidation pathway; has 3-hydroxyacyl-CoA dehydrogenase and enoyl-CoA hydratase activities	4.11653	0
YKR056W	853930	TRM2	tRNA methyltransferase, 5-methylates the uridine residue at position 54 of tRNAs and may also have a role in tRNA stabilization or maturation; previously thought to be an endo-exonuclease	-1.28913	0
YKR058W	853932	GLG1	Self-glucosylating initiator of glycogen synthesis, also glucosylates n-dodecyl-beta-D-maltoside; similar to mammalian glycogenin	1.70803	0
YLR185W	850882	RPL37A	Protein component of the large (60S) ribosomal subunit, has similarity to Rpl37Bp and to rat L37 ribosomal protein	-2.41664	0
YLR193C	850890	YLR193C	Putative protein of unknown function; green fluorescent protein (GFP)-fusion protein localizes to mitochondria; YLR193C is not an essential gene	2.30161	0
YLR237W	850938	THI7	Plasma membrane transporter responsible for the uptake of thiamine, member of the major facilitator superfamily of transporters; mutation of human ortholog causes thiamine-responsive megaloblastic anemia	-1.19992	0.01
YLR258W	850962	GSY2	Glycogen synthase, similar to Gsy1p; expression induced by glucose limitation, nitrogen starvation, heat shock, and stationary phase; activity regulated by cAMP-dependent, Snf1p and Pho85p kinases as well as by the Gac1p-Glc7p phosphatase	1.80952	0
YLR260W	850964	LCB5	Minor sphingoid long-chain base kinase, paralog of Lcb4p responsible for few percent of the total activity, possibly involved in synthesis of long-chain base phosphates, which function as signaling molecules	1.06714	0
YML109W	854931	ZDS2	Protein that interacts with silencing proteins at the telomere, involved in transcriptional silencing; paralog of Zds1p	1.07991	0
YML130C	854909	ERO1	Glycoprotein required for oxidative protein folding in the endoplasmic reticulum	-1.31635	0
YMR027W	855042	YMR027W	High level expression reduced Ty3 Transposition	0.91847	0
YMR029C	855044	FAR8	Protein involved in G1 cell cycle arrest in response to pheromone, in a pathway different from the Far1p-dependent pathway; interacts with Far3p, Far7p, Far9p, Far10p, and Far11p	1.11833	0
YMR319C	855369	FET4	Low-affinity Fe(II) transporter of the plasma membrane	-0.893124	0.01
YNL013C	0	YNL013C	Hypothetical protein	-1.29301	0.01
YNL021W	855710	HDA1	Putative catalytic subunit of a class II histone deacetylase complex that also contains Hda2p and Hda3p; Hda1p interacts with the Hda2p-Hda3p subcomplex to form an active tetramer; deletion increases histone H2B, H3 and H4 acetylation	-1.1983	0
YNL064C	855661	YDJ1	Protein chaperone involved in regulation of the HSP90 and HSP70 functions; involved in protein translocation across membranes; member of the DnaJ family	-1.13639	0
YNL066W	855659	SUN4	Cell wall protein related to glucanases, possibly involved in cell wall septation; member of the SUN family	-2.74858	0
YNR054C	855790	ESF2	Essential nucleolar protein involved in pre-18S rRNA processing; component of the small subunit (SSU) processome; has sequence similarity to mABT1, a mouse transcription activator	-1.08787	0
YNR058W	855795	BIO3	7,8-diamino-pelargonic acid aminotransferase (DAPA), catalyzes the second step in the biotin biosynthesis pathway; BIO3 is in a cluster of 3 genes (BIO3, BIO4, and BIO5) that mediate biotin synthesis	1.91214	0
YNR060W	855797	FRE4	Ferric reductase, reduces a specific subset of siderophore-bound iron prior to uptake by transporters; expression induced by low iron levels	-0.965703	0
YOL007C	854155	YOL007C	Appears to be a structural component of the chitin synthase 3 complex	-1.14876	0
YOL028C	854129	YAP7	Putative basic leucine zipper (bZIP) transcription factor	-0.926445	0
YOL032W	854125	YOL032W	-	1.31775	0.01
YOR164C	854335	YOR164C	Hypothetical protein	-1.32632	0
YOR166C	854337	YOR166C	Hypothetical protein	-1.20406	0
YOR194C	854369	TOA1	TFIIA large subunit; involved in transcriptional activation, acts as antirepressor or as coactivator; homologous to largest and second largest subunits of human and Drosophila TFIIA	1.19264	0
YOR208W	854383	PTP2	Phosphotyrosine-specific protein phosphatase involved in the inactivation of mitogen-activated protein kinase (MAPK) during osmolarity sensing; dephosporylates Hog1p MAPK and regulates its localization; localized to the nucleus	1.71935	0
YOR212W	854387	STE4	G protein beta subunit, forms a dimer with Ste18p to activate the mating signaling pathway, forms a heterotrimer with Gpa1p and Ste18p to dampen signaling; may recruit Rho1p to the polarized growth site during mating; contains WD40 repeats	-1.06396	0
YOR234C	854409	RPL33B	Ribosomal protein L37 of the large (60S) ribosomal subunit, nearly identical to Rpl33Ap and has similarity to rat L35a; rpl33b null mutant exhibits normal growth while rpl33a rpl33b double null mutant is inviable	-2.44409	0
YOR236W	854411	DFR1	Dihydrofolate reductase, part of the dTTP biosynthetic pathway, involved in folate metabolism, possibly required for mitochondrial function	-1.14203	0
YOR238W	854413	YOR238W	Hypothetical protein	1.12598	0
YOR240W	854414	ABP140	-	-1.73831	0
YPL145C	855958	KES1	Member of the oxysterol binding protein family, which includes seven yeast homologs; involved in negative regulation of Sec14p-dependent Golgi complex secretory functions, peripheral membrane protein that localizes to the Golgi complex	-1.69623	0
YPL147W	855956	PXA1	Subunit of a heterodimeric peroxisomal ATP-binding cassette transporter complex (Pxa1p-Pxa2p), required for import of long-chain fatty acids into peroxisomes; similarity to human adrenoleukodystrophy transporter and ALD-related proteins	3.0293	0
YPL171C	855932	OYE3	Widely conserved NADPH oxidoreductase containing flavin mononucleotide (FMN), homologous to Oye2p with slight differences in ligand binding and catalytic properties; may be involved in sterol metabolism	1.83933	0.01
YPL179W	855923	PPQ1	Putative protein serine/threonine phosphatase; null mutation enhances efficiency of translational suppressors	-1.11337	0
YPL198W	852804	RPL7A|RPL7B	Protein component of the large (60S) ribosomal subunit, nearly identical to Rpl7Ap and has similarity to E. coli L30 and rat L7 ribosomal proteins; contains a conserved C-terminal Nucleic acid Binding Domain (NDB2)|Protein component of the large (60S) ribosomal subunit, nearly identical to Rpl7Bp and has similarity to E. coli L30 and rat L7 ribosomal proteins; contains a conserved C-terminal Nucl…	-1.74701	0
YPL200W	855901	CSM4	Protein required for accurate chromosome segregation during meiosis	0.925089	0
YPL202C	855899	AFT2	Iron-regulated transcriptional activator, required for iron homeostasis and resistance to oxidative stress; similar to Aft1p	0.948056	0
YPL218W	855883	SAR1	GTPase, GTP-binding protein of the ARF family, component of COPII coat of vesicles; required for transport vesicle formation during ER to Golgi protein transport	-1.53962	0.01
YPL220W	852742	RPL1A|RPL1B	N-terminally acetylated protein component of the large (60S) ribosomal subunit, nearly identical to Rpl1Bp and has similarity to E. coli L1 and rat L10a ribosomal proteins; rpl1a rpl1b double null mutation is lethal	-1.57622	0
YPL222W	855879	YPL222W	The authentic, non-tagged protein was localized to the mitochondria.	2.0847	0
YPL226W	855875	NEW1	ATP binding cassette family member; Asn/Gln-rich rich region supports [NU+] prion formation, susceptibility to [PSI+] prion induction and aggregation of a fragment of the human Machado-Joseph Disease protein	-2.90375	0
YJR009C	853106	TDH2|TDH3	Glyceraldehyde-3-phosphate dehydrogenase, isozyme 2, involved in glycolysis and gluconeogenesis; tetramer that catalyzes the reaction of glyceraldehyde-3-phosphate to 1,3 bis-phosphoglycerate; detected in the cytoplasm and cell-wall |Glyceraldehyde-3-phosphate dehydrogenase, isozyme 3, involved in glycolysis and gluconeogenesis; tetramer that catalyzes the reaction of glyceraldehyde-3-phosphate t…	-1.28965	0
YAR044W	851286	SWH1	Protein similar to mammalian oxysterol-binding protein; contains ankyrin repeats; localizes to the Golgi and the nucleus-vacuole junction	1.52196	0
YAR050W	851236	FLO1|FLO5|FLO9	Lectin-like protein involved in flocculation, cell wall protein that binds to mannose chains on the surface of other cells, confers floc-forming ability that is chymotrypsin resistant but heat labile; similar to Flo1p|Lectin-like protein involved in flocculation, cell wall protein that binds to mannose chains on the surface of other cells, confers floc-forming ability that is chymotrypsin sensiti…	1.11283	0.01
YBL034C	852246	STU1	Component of the mitotic spindle that binds to interpolar microtubules via its association with beta-tubulin (Tub2p); required for interpolar microtubules to provide an outward force on the spindle poles	1.36561	0
YBR222C	852523	PCS60	Peroxisomal AMP-binding protein, localizes to both the peroxisomal peripheral membrane and matrix, expression is highly inducible by oleic acid, similar to E. coli long chain acyl-CoA synthetase	1.50785	0
YBR230C	852531	YBR230C	Putative protein of unknown function; localizes to the mitochondrion; YBR230C is not an essential gene	1.9359	0
YBR252W	852554	DUT1	dUTPase, catalyzes the hydrolysis of dUTP to dUMP and PPi and thereby prevents the incorporation of uracil into DNA during replication	-1.90972	0
YBR280C	852583	YBR280C	Putative F-Box protein; interacts with Skp1; YBR280C is not an essential gene	2.416	0
YBR298C	852601	MAL31	Maltose permease, high-affinity maltose transporter (alpha-glucoside transporter); encoded in the MAL3 complex locus; member of the 12 transmembrane domain superfamily of sugar transporters; functional in genomic reference strain S288C	2.1658	0
YDL130W-A	851426	STF1	Protein involved in regulation of the mitochondrial F1F0-ATP synthase; Stf1p and Stf2p act as stabilizing factors that enhance inhibitory action of the Inh1p protein	2.80036	0
YDL132W	851424	CDC53	Cullin, structural protein of SCF complexes (which also contain Skp1p, Cdc34p, and an F-box protein) involved in ubiquitination; SCF promotes the G1-S transition by targeting G1 cyclins and the Cln-CDK inhibitor Sic1p for degradation	0.988636	0
YDL199C	851328	YDL199C	Hypothetical protein	1.73181	0
YDL201W	851326	TRM8	Subunit of a tRNA methyltransferase complex composed of Trm8p and Trm82p that catalyzes 7-methylguanosine modification of tRNA	-1.83142	0
YDR277C	851870	MTH1	Negative regulator of the glucose-sensing signal transduction pathway, required for repression of transcription by Rgt1p; interacts with Rgt1p and the Snf3p and Rgt2p glucose sensors; phosphorylated by Yck1p, triggering Mth1p degradation	1.6095	0
YDR281C	851875	PHM6	Protein of unknown function, expression is regulated by phosphate levels	-1.18795	0
YDR321W	851920	ASP1	Cytosolic L-asparaginase, involved in asparagine catabolism	-1.71575	0
YDR324C	851924	UTP4	Nucleolar protein, component of the small subunit (SSU) processome containing the U3 snoRNA that is involved in processing of pre-18S rRNA	-1.87166	0
YER001W	856718	MNN1	Alpha-1,3-mannosyltransferase, integral membrane glycoprotein of the Golgi complex, required for addition of alpha1,3-mannose linkages to N-linked and O-linked oligosaccharides, one of five S. cerevisiae proteins of the MNN1 family	-1.81402	0
YER025W	856746	GCD11	Gamma subunit of the translation initiation factor eIF2, involved in the identification of the start codon; binds GTP when forming the ternary complex with GTP and tRNAi-Met	-1.59808	0
YER029C	856751	SMB1	Core Sm protein Sm B; part of heteroheptameric complex (with Smd1p, Smd2p, Smd3p, Sme1p, Smx3p, and Smx2p) that is part of the spliceosomal U1, U2, U4, and U5 snRNPs; homolog of human Sm B and Sm B'	0.967481	0.01
YER047C	856771	SAP1	Putative ATPase of the AAA family, interacts with the Sin1p transcriptional repressor in the two-hybrid system	2.20579	0
YER067W	856797	YER067W	Hypothetical protein	1.45745	0
YER069W	856800	ARG5,6	Protein that is processed in the mitochondrion to yield acetylglutamate kinase and N-acetyl-gamma-glutamyl-phosphate reductase, which catalyze the 2nd and 3rd steps in arginine biosynthesis; enzymes form a complex with Arg2p	-0.969004	0
YGL050W	852832	YGL050W	Hypothetical protein	-1.49478	0
YGL076C	852804	RPL7A|RPL7B	Protein component of the large (60S) ribosomal subunit, nearly identical to Rpl7Ap and has similarity to E. coli L30 and rat L7 ribosomal proteins; contains a conserved C-terminal Nucleic acid Binding Domain (NDB2)|Protein component of the large (60S) ribosomal subunit, nearly identical to Rpl7Bp and has similarity to E. coli L30 and rat L7 ribosomal proteins; contains a conserved C-terminal Nucl…	-1.52706	0
YGL092W	852788	NUP145	Essential nucleoporin, catalyzes its own cleavage in vivo to generate a C-terminal fragment that assembles into the Nup84p subcomplex of the nuclear pore complex, and an N-terminal fragment of unknown function that is homologous to Nup100p	-1.61818	0
YGL120C	852757	PRP43	RNA helicase in the DEAH-box family, involved in release of the lariat-intron from the spliceosome	-1.81949	0
YGR155W	853059	CYS4	Cystathionine beta-synthase, catalyzes the synthesis of cystathionine from serine and homocysteine, the first committed step in cysteine biosynthesis	-1.40684	0
YGR159C	853064	NSR1	Nucleolar protein that binds nuclear localization sequences, required for pre-rRNA processing and ribosome biogenesis	-1.89489	0
YGR161C	853065	RTS3	Putative component of the protein phosphatase type 2A complex	1.42746	0
YGR175C	853086	ERG1	Squalene epoxidase, catalyzes the epoxidation of squalene to 2,3-oxidosqualene; plays an essential role in the ergosterol-biosynthesis pathway and is the specific target of the antifungal drug terbinafine	-1.55837	0
YGR177C	853088	ATF2	Alcohol acetyltransferase, may play a role in steroid detoxification; forms volatile esters during fermentation, which is important in brewing	-1.14853	0
YGR183C	853095	QCR9	Subunit 9 of the ubiquinol cytochrome-c reductase complex, which is a component of the mitochondrial inner membrane electron transport chain; required for electron transfer at the ubiquinol oxidase site of the complex	1.39198	0.01
YGR185C	853097	TYS1	Cytoplasmic tyrosyl-tRNA synthetase, class I aminoacyl-tRNA synthetase that aminoacylates tRNA(Tyr), required for cytoplasmic protein synthesis, interacts with positions 34 and 35 of the anticodon of tRNATyr	-2.10419	0
YGR223C	853138	HSV2	Phosphatidylinositol 3,5-bisphosphate-binding protein, predicted to fold as a seven-bladed beta-propeller; displays punctate cytoplasmic localization	1.53491	0.01
YGR227W	853142	DIE2	Dolichyl-phosphoglucose-dependent glucosyltransferase of the ER, functions in the dolichol pathway that synthesizes the dolichol-linked oligosaccharide precursor for N-linked protein glycosylation, has a role in regulation of ITR1 and INO1	-0.894728	0
YGR231C	0	-	-	1.85365	0
YHR181W	856587	SVP26	Integral membrane protein of the early Golgi apparatus, may function to promote retention of proteins in the early Golgi compartment; mutation affects protein N-glycosylation and cell wall integrity	-1.20526	0
YHR183W	856589	GND1	6-phosphogluconate dehydrogenase (decarboxylating), catalyzes an NADPH regenerating reaction in the pentose phosphate pathway; required for growth on D-glucono-delta-lactone and adaptation to oxidative stress	-1.24291	0.01
YHR203C	856610	RPS4B	Protein component of the small (40S) ribosomal subunit; identical to Rps4Bp and has similarity to rat S4 ribosomal protein	-1.72938	0
YHR209W	856616	YHR209W	Putative S-adenosylmethionine-dependent methyltransferase of the seven beta-strand family	2.00193	0
YHR211W	851236	FLO5|FLO9	Lectin-like protein involved in flocculation, cell wall protein that binds to mannose chains on the surface of other cells, confers floc-forming ability that is chymotrypsin resistant but heat labile; similar to Flo1p|Lectin-like protein with similarity to Flo1p, thought to be expressed and involved in flocculation	0.956077	0
YJL122W	853320	YJL122W	Hypothetical protein	-1.97525	0
YJL142C	0	YJL142C	Hypothetical protein	2.2365	0
YJL144W	853297	YJL144W	Cytoplasmic hydrophilin of unknown function, proposed to be involved in the dessication response; expression induced by osmotic stress, starvation conditions and during stationary phase; YJL144W is a non-essential gene	2.48791	0
YJL148W	853293	RPA34	RNA polymerase I subunit A34.5	-1.10513	0
YJL166W	853273	QCR8	Subunit 8 of ubiquinol cytochrome-c reductase complex, which is a component of the mitochondrial inner membrane electron transport chain; oriented facing the intermembrane space; expression is regulated by Abf1p and Cpf1p	1.14579	0
YJL190C	853249	RPS22A	Protein component of the small (40S) ribosomal subunit; nearly identical to Rps22Bp and has similarity to E. coli S8 and rat S15a ribosomal proteins	-2.15972	0
YKL162C	853695	YKL162C	Putative protein of unknown function; green fluorescent protein (GFP)-fusion protein localizes to the mitochondrion	1.02162	0
YKL163W	853693	PIR3	O-glycosylated covalently-bound cell wall protein required for cell wall stability; expression is cell cycle regulated, peaking in M/G1 and also subject to regulation by the cell integrity pathway	2.20194	0
YKL165C	853690	MCD4	Protein involved in glycosylphosphatidylinositol (GPI) anchor synthesis; multimembrane-spanning protein that localizes to the endoplasmic reticulum; highly conserved among eukaryotes	-2.24939	0
YKL187C	853648	YKL187C	Putative protein of unknown function; detectable in highly purified mitochondria	3.0253	0
YLR149C	850841	YLR149C	Putative protein of unknown function; YLR149C is not an essential gene	1.60031	0.01
YLR167W	850864	RPS31	Fusion protein that is cleaved to yield a ribosomal protein of the small (40S) subunit and ubiquitin; ubiquitin may facilitate assembly of the ribosomal protein into ribosomes; interacts genetically with translation factor eIF2B	-1.30086	0.01
YML007W	855005	YAP1	Basic leucine zipper (bZIP) transcription factor required for oxidative stress tolerance; mediates pleiotropic drug and metal resistance; localized to the nucleus in response to the presence of oxidants	1.45931	0
YML018C	854990	YML018C	Hypothetical protein	-1.34481	0.01
YML020W	854988	YML020W	Hypothetical protein	0.947283	0
YML022W	854986	APT1	Adenine phosphoribosyltransferase, catalyzes the formation of AMP from adenine and 5-phosphoribosylpyrophosphate; involved in the salvage pathway of purine nucleotide biosynthesis	-1.72907	0
YML024W	852058	RPS17A|RPS17B	Ribosomal protein 51 (rp51) of the small (40s) subunit; nearly identical to Rps17Ap and has similarity to rat S17 ribosomal protein|Ribosomal protein 51 (rp51) of the small (40s) subunit; nearly identical to Rps17Bp and has similarity to rat S17 ribosomal protein	-1.92278	0
YML026C	854982	RPS18B	Protein component of the small (40S) ribosomal subunit; nearly identical to Rps18Ap and has similarity to E. coli S13 and rat S18 ribosomal proteins	-1.76604	0
YML042W	854965	CAT2	Carnitine acetyl-CoA transferase present in both mitochondria and peroxisomes, transfers activated acetyl groups to carnitine to form acetylcarnitine which can be shuttled across membranes	3.47748	0
YML046W	854960	PRP39	U1 snRNP protein involved in splicing, contains multiple tetriatricopeptide repeats	-1.02513	0
YML071C	854904	COG8	Component of the conserved oligomeric Golgi complex (Cog1p through Cog8p), a cytosolic tethering complex that functions in protein trafficking to mediate fusion of transport vesicles to Golgi compartments	1.65691	0
YML073C	854902	RPL6A	N-terminally acetylated protein component of the large (60S) ribosomal subunit, has similarity to Rpl6Bp and to rat L6 ribosomal protein; binds to 5.8S rRNA	-1.17629	0.01
YMR229C	855269	RRP5	Protein required for the synthesis of both 18S and 5.8S rRNA; C-terminal region is crucial for the formation of 18S rRNA and N-terminal region is required for the 5.8S rRNA; component of small ribosomal subunit (SSU) processosome	-2.18302	0
YMR255W	855297	GFD1	Coiled-coiled protein of unknown function, identified as a high-copy suppressor of a dbp5 mutation	0.934807	0
YMR303C	855349	ADH2	Glucose-repressible alcohol dehydrogenase II, catalyzes the conversion of ethanol to acetaldehyde; involved in the production of certain carboxylate esters; regulated by ADR1	5.60738	0
YNL274C	855447	YNL274C	Putative hydroxyisocaproate dehydrogenase	1.54816	0
YNL280C	855441	ERG24	C-14 sterol reductase, acts in ergosterol biosynthesis; mutants accumulate the abnormal sterol ignosterol (ergosta-8,14 dienol), and are viable under anaerobic growth conditions but inviable on rich medium under aerobic conditions	-2.29748	0
YNL300W	855416	YNL300W	Hypothetical protein	-2.03289	0
YNL302C	855414	RPS19B	Protein component of the small (40S) ribosomal subunit; nearly identical to Rps19Ap and has similarity to rat S19 ribosomal protein	-2.34617	0
YOR092W	854259	ECM3	Non-essential protein of unknown function	-1.20219	0
YOR094W	854261	ARF3	Glucose-repressible ADP-ribosylation factor, GTPase of the Ras superfamily involved in development of polarity	-1.03514	0.01
YOR096W	854263	RPS7A	Protein component of the small (40S) ribosomal subunit, nearly identical to Rps7Bp; interacts with Kti11p; deletion causes hypersensitivity to zymocin; has similarity to rat S7 and Xenopus S8 ribosomal proteins	-1.55387	0.01
YOR100C	854267	CRC1	Mitochondrial inner membrane carnitine transporter, required for carnitine-dependent transport of acetyl-CoA from peroxisomes to mitochondria during fatty acid beta-oxidation	2.99617	0
YOR116C	854283	RPO31	RNA polymerase III subunit C160, part of core enzyme; similar to bacterial beta-prime subunit	-1.50871	0
YOR120W	854287	GCY1	Putative NADP(+) coupled glycerol dehydrogenase, proposed to be involved in an alternative pathway for glycerol catabolism	1.57403	0
YOR144C	854315	ELG1	Protein required for S phase progression and telomere homeostasis, forms an alternative replication factor C complex important for DNA replication and genome integrity; mutants are sensitive to DNA damage	-0.902957	0.01
YOR146W	0	YOR146W	Hypothetical protein; open reading frame overlaps 5' end of essential PNO1 gene required for pre-18S rRNA processing	-1.75363	0
YPL050C	856057	MNN9	Subunit of Golgi mannosyltransferase complex also containing Anp1p, Mnn10p, Mnn11p, and Hoc1p that mediates elongation of the polysaccharide mannan backbone; forms a separate complex with Van1p that is also involved in backbone elongation	-1.28859	0
YPL054W	856053	LEE1	Zinc-finger protein of unknown function	1.0145	0
YPL079W	856026	RPL21B	Protein component of the large (60S) ribosomal subunit, nearly identical to Rpl21Ap and has similarity to rat L21 ribosomal protein	-2.25128	0
YPL081W	856024	RPS9A	Protein component of the small (40S) ribosomal subunit; nearly identical to Rps9Ap and has similarity to E. coli S4 and rat S9 ribosomal proteins	-2.72601	0
YPR162C	856291	ORC4	Subunit of the origin recognition complex, which directs DNA replication by binding to replication origins and is also involved in transcriptional silencing	-1.64147	0
YPR164W	856293	MMS1	Protein likely involved in protection against replication-dependent DNA damage; mutants are sensitive to methyl methanesulfonate (MMS); implicated in regulation of Ty1 transposition	-0.897952	0
YPR190C	856320	RPC82	RNA polymerase III subunit C82	-1.14359	0
YBR181C	852479	RPS6A|RPS6B	Protein component of the small (40S) ribosomal subunit; identical to Rps6Ap and has similarity to rat S6 ribosomal protein|Protein component of the small (40S) ribosomal subunit; identical to Rps6Bp and has similarity to rat S6 ribosomal protein	-2.52489	0
YBR048W	852337	RPS11B	Protein component of the small (40S) ribosomal subunit; identical to Rps11Ap and has similarity to E. coli S17 and rat S11 ribosomal proteins	-2.79272	0
YBR050C	852340	REG2	Regulatory subunit of the Glc7p type-1 protein phosphatase; involved with Reg1p, Glc7p, and Snf1p in regulation of glucose-repressible genes, also involved in glucose-induced proteolysis of maltose permease	4.16154	0
YBR054W	852343	YRO2	Putative plasma membrane protein of unknown function, transcriptionally regulated by Haa1p; green fluorescent protein (GFP)-fusion protein localizes to the cell periphery and bud	-1.34632	0
YBR056W	852346	YBR056W	Hypothetical protein	1.15623	0
YCR061W	850425	YCR061W	Protein of unknown function; green fluorescent protein (GFP)-fusion protein localizes to the cytoplasm in a punctate pattern	-1.56037	0
YCR065W	850429	HCM1	Forkhead transcription factor involved in cell cycle specific transcription of SPC110; dosage-dependent suppressor of calmodulin mutants with specific defects in SPB assembly; involved in telomere maintenance	-1.89519	0
YCR091W	850453	KIN82	Putative serine/threonine protein kinase, most similar to cyclic nucleotide-dependent protein kinase subfamily and the protein kinase C subfamily	1.61468	0.01
YDL005C	851559	MED2	Subunit of the RNA polymerase II mediator complex; associates with core polymerase subunits to form the RNA polymerase II holoenzyme; essential for transcriptional regulation	0.943128	0
YDL027C	851535	YDL027C	Hypothetical protein	1.25082	0
YDL031W	851530	DBP10	Putative ATP-dependent RNA helicase of the DEAD-box protein family, constituent of 66S pre-ribosomal particles; essential protein involved in ribosome biogenesis	-1.25133	0
YDR080W	851653	VPS41	Vacuolar membrane protein that is a subunit of the homotypic vacuole fusion and vacuole protein sorting (HOPS) complex; essential for membrane docking and fusion at the Golgi-to-endosome and endosome-to-vacuole stages of protein transport	1.18718	0.01
YDR082W	851655	STN1	Telomere end-binding and capping protein, plays a key role with Pol12p in linking telomerase action with completion of lagging strand synthesis, and in a regulatory step required for telomere capping	1.01481	0
YDR084C	851657	TVP23	Integral membrane protein localized to late Golgi vesicles along with the v-SNARE Tlg2p; green fluorescent protein (GFP)-fusion protein localizes to the cytoplasm in a punctate pattern	-1.17744	0
YDR104C	851681	SPO71	Meiosis-specific protein of unknown function, required for spore wall formation during sporulation; dispensable for both nuclear divisions during meiosis	1.36847	0
YDR128W	851706	YDR128W	Hypothetical protein	1.38565	0
YDR158W	851736	HOM2	Aspartic beta semi-aldehyde dehydrogenase, catalyzes the second step in the common pathway for methionine and threonine biosynthesis; expression regulated by Gcn4p and the general control of amino acid synthesis	-2.10912	0
YDR450W	852061	RPS18A	Protein component of the small (40S) ribosomal subunit; nearly identical to Rps18Bp and has similarity to E. coli S13 and rat S18 ribosomal proteins	-1.81088	0
YDR452W	852063	PPN1	Vacuolar endopolyphosphatase with a role in phosphate metabolism; functions as a homodimer	1.17037	0
YDR454C	852065	GUK1	Guanylate kinase, converts GMP to GDP; required for growth and mannose outer chain elongation of cell wall N-linked glycoproteins	-2.20803	0
YDR496C	852107	PUF6	Pumilio-homology domain protein that binds ASH1 mRNA at PUF consensus sequences in the 3' UTR and represses its translation, resulting in proper asymmetric localization of ASH1 mRNA	-1.93438	0
YDR500C	852111	RPL37B	Protein component of the large (60S) ribosomal subunit, has similarity to Rpl37Ap and to rat L37 ribosomal protein	-1.24669	0.01
YDR502C	852113	SAM2	S-adenosylmethionine synthetase, catalyzes transfer of the adenosyl group of ATP to the sulfur atom of methionine; one of two differentially regulated isozymes (Sam1p and Sam2p)	-2.11611	0
YDR524C	852136	AGE1	ADP-ribosylation factor (ARF) GTPase activating protein (GAP) effector, involved in the secretory and endocytic pathways; contains C2C2H2 cysteine/histidine motif	-1.26632	0
YFL020C	850524	PAU5	Part of 23-member seripauperin multigene family encoded mainly in subtelomeric regions, active during alcoholic fermentation, regulated by anaerobiosis, negatively regulated by oxygen, repressed by heme	1.24265	0
YFL022C	850522	FRS2	Alpha subunit of cytoplasmic phenylalanyl-tRNA synthetase, forms a tetramer with Frs1p to form active enzyme; evolutionarily distant from mitochondrial phenylalanyl-tRNA synthetase based on protein sequence, but substrate binding is similar	-1.21998	0
YFL043C	850501	YFL042C	Putative protein of unknown function; YFL042C is not an essential gene	1.92498	0
YFL045C	850499	SEC53	Phosphomannomutase, involved in synthesis of GDP-mannose and dolichol-phosphate-mannose; required for folding and glycosylation of secretory proteins in the ER lumen	-1.28391	0
YFR003C	850553	YPI1	Inhibitor of the type I protein phosphatase Glc7p, which is involved in regulation of a variety of metabolic processes; overproduction causes decreased cellular content of glycogen	0.900854	0.01
YGL248W	852644	PDE1	Low-affinity cyclic AMP phosphodiesterase, controls glucose and intracellular acidification-induced cAMP signaling, target of the cAMP-protein kinase A (PKA) pathway; glucose induces transcription and inhibits translation	2.33844	0
YGL250W	852642	YGL250W	Putative protein of unknown function; deletion mutant results in reduced PIS1 expression and has growth defects on non-fermentable carbon sources and on minimal media; GFP-fusion protein localizes to both the cytoplasm and the nucleus	1.97139	0
YGR053C	852944	YGR053C	Hypothetical protein	1.29257	0
YGR055W	852946	MUP1	High affinity methionine permease, integral membrane protein with 13 putative membrane-spanning regions; also involved in cysteine uptake	-1.64794	0
YGR057C	852948	LST7	Protein possibly involved in a post-Golgi secretory pathway; required for the transport of nitrogen-regulated amino acid permease Gap1p from the Golgi to the cell surface	1.09852	0
YGR061C	852952	ADE6	Formylglycinamidine-ribonucleotide (FGAM)-synthetase, catalyzes a step in the 'de novo' purine nucleotide biosynthetic pathway	-1.67411	0
YHR008C	856399	SOD2	Manganese-containing superoxide dismutase; protects cells against oxygen toxicity	1.13415	0
YHR010W	856401	RPL27A	Protein component of the large (60S) ribosomal subunit, nearly identical to Rpl27Bp and has similarity to rat L27 ribosomal protein	-1.86607	0
YHR016C	856409	YSC84	Protein involved in the organization of the actin cytoskeleton; contains SH3 domain similar to Rvs167p	1.78979	0
YHR029C	856424	YHI9	Protein of unknown function that is a member of the PhzF superfamily, although unlike its bacterial homolog, is most likely not involved in phenazine production; possibly involved in a membrane regulation metabolic pathway	-1.89153	0
YHR039C	856434	MSC7	Protein of unknown function, green fluorescent protein (GFP)-fusion protein localizes to the endoplasmic reticulum; msc7 mutants are defective in directing meiotic recombination events to homologous chromatids	-1.51738	0
YHR057C	856454	CPR2	Peptidyl-prolyl cis-trans isomerase (cyclophilin), catalyzes the cis-trans isomerization of peptide bonds N-terminal to proline residues; has a potential role in the secretory pathway	1.39215	0
YHR061C	856458	GIC1	Protein of unknown function involved in initiation of budding and cellular polarization, interacts with Cdc42p via the Cdc42/Rac-interactive binding (CRIB) domain	-1.02451	0
YHR083W	856483	SAM35	Essential component of the sorting and assembly machinery (SAM complex or TOB complex) of the mitochondrial outer membrane, which binds precursors of beta-barrel proteins and facilitates their insertion into the outer membrane	-0.994706	0
YIL158W	854648	YIL158W	Putative protein of unknown function; green fluorescent protein (GFP)-fusion protein localizes to the vacuole	-1.53019	0
YIL160C	854646	POT1	3-ketoacyl-CoA thiolase with broad chain length specificity, cleaves 3-ketoacyl-CoA into acyl-CoA and acetyl-CoA during beta-oxidation of fatty acids	4.84053	0
YIL162W	854644	SUC2	Invertase, sucrose hydrolyzing enzyme; a secreted, glycosylated form is regulated by glucose repression, and an intracellular, nonglycosylated enzyme is produced constitutively	1.13188	0.01
YIR011C	854828	STS1	Protein that interacts with the karyopherin Srp1p; may have a role with Srp1p in ubiquitin-mediated protein degradation	0.956603	0
YIR028W	854846	DAL4	Allantoin permease; expression sensitive to nitrogen catabolite repression and induced by allophanate, an intermediate in allantoin degradation	2.41967	0
YIR034C	854852	LYS1	Saccharopine dehydrogenase (NAD+, L-lysine-forming), catalyzes the conversion of saccharopine to L-lysine, which is the final step in the lysine biosynthesis pathway	2.14763	0
YIR038C	854856	GTT1	ER associated glutathione S-transferase capable of homodimerization; expression induced during the diauxic shift and throughout stationary phase; functional overlap with Gtt2p, Grx1p, and Grx2p	1.28238	0
YJL010C	853445	YJL010C	Essential nucleolar protein required for 18S rRNA synthesis	-1.29888	0.01
YJL012C	853441	VTC4	Vacuolar membrane protein involved in vacuolar polyphosphate accumulation; functions as a regulator of vacuolar H+-ATPase activity and vacuolar transporter chaperones; involved in non-autophagic vacuolar fusion	-1.99835	0
YJL016W	853436	YJL016W	Putative protein of unknown function; GFP-fusion protein localizes to the cytoplasm; conserved in closely related Saccharomyces species	1.3641	0
YJR096W	853559	YJR096W	Putative xylose and arabinose reductase	2.09354	0
YJR124C	853588	YJR124C	Hypothetical protein	-1.85334	0
YJR143C	853608	PMT4	Protein O-mannosyltransferase, transfers mannose residues from dolichyl phosphate-D-mannose to protein serine/threonine residues; appears to form homodimers in vivo and does not complex with other Pmt proteins; target for new antifungals	-1.92352	0
YJR145C	853610	RPS4A	Protein component of the small (40S) ribosomal subunit; mutation affects 20S pre-rRNA processing; identical to Rps4Bp and has similarity to rat S4 ribosomal protein	-2.42847	0
YJR147W	853612	HMS2	Protein with similarity to heat shock transcription factors; overexpression suppresses the pseudohyphal filamentation defect of a diploid mep1 mep2 homozygous null mutant	-1.3058	0
YJR149W	853614	YJR149W	Putative protein of unknown function; green fluorescent protein (GFP)-fusion protein localizes to the cytoplasm	1.3557	0
YJR151C	853616	DAN4	Cell wall mannoprotein with similarity to Tir1p, Tir2p, Tir3p, and Tir4p; expressed under anaerobic conditions, completely repressed during aerobic growth	1.10685	0
YJR153W	853618	PGU1	Endo-polygalacturonase, pectolytic enzyme that hydrolyzes the alpha-1,4-glycosidic bonds in the rhamnogalacturonan chains in pectins	1.25735	0
YKL012W	853857	PRP40	U1 snRNP protein involved in splicing, interacts with the branchpoint-binding protein during the formation of the second commitment complex	1.45727	0
YKL014C	853855	URB1	Nucleolar protein required for the normal accumulation of 25S and 5.8S rRNAs, associated with the 27SA2 pre-ribosomal particle; proposed to be involved in the biogenesis of the 60S ribosomal subunit	-1.21302	0
YKR089C	853964	TGL4	Triacylglycerol lipase involved in TAG mobilization; found in lipid particles; potential Cdc28p substrate	0.939143	0
YKR091W	853966	SRL3	Cytoplasmic protein that, when overexpressed, suppresses the lethality of a rad53 null mutation; potential Cdc28p substrate	1.74853	0
YKR093W	853968	PTR2	Integral membrane peptide transporter, mediates transport of di- and tri-peptides; conserved protein that contains 12 transmembrane domains; PTR2 expression is regulated by the N-end rule pathway via repression by Cup9p	-1.32879	0
YKR095W	853970	MLP1	Myosin-like protein associated with the nuclear envelope, connects the nuclear pore complex with the nuclear interior; involved with Tel1p in telomere length control; involved with Pml1p and Pml39p in nuclear retention of unspliced mRNAs	1.1349	0
YKR097W	853972	PCK1	Phosphoenolpyruvate carboxykinase, key enzyme in gluconeogenesis, catalyzes early reaction in carbohydrate biosynthesis, glucose represses transcription and accelerates mRNA degradation, regulated by Mcm1p and Cat8p, located in the cytosol	2.3212	0
YLL011W	850649	SOF1	Essential subunit of the U3 (box C+D) snRNP complex required for 2' O-methylation of pre-RNA; has similarity to the beta subunit of trimeric G-proteins and the splicing factor Prp4p	-1.35316	0
YLL015W	850645	BPT1	ABC type transmembrane transporter of MRP/CFTR family, found in vacuolar membrane, involved in the transport of unconjugated bilirubin and in heavy metal detoxification via glutathione conjugates, along with Ycf1p	0.996443	0
YLL034C	850625	RIX7	Putative ATPase of the AAA family, required for export of pre-ribosomal large subunits from the nucleus; distributed between the nucleolus, nucleoplasm, and nuclear periphery depending on growth conditions	-1.37977	0
YLL036C	850623	PRP19	Splicing factor associated with the spliceosome; contains a U-box, a motif found in a class of ubiquitin ligases	1.31631	0
YLL060C	850666	GTT2	Glutathione S-transferase capable of homodimerization; functional overlap with Gtt2p, Grx1p, and Grx2p	2.11279	0
YLL062C	850664	MHT1	S-methylmethionine-homocysteine methyltransferase, functions along with Sam4p in the conversion of S-adenosylmethionine (AdoMet) to methionine to control the methionine/AdoMet ratio	-1.17361	0
YLR291C	850998	GCD7	Beta subunit of the translation initiation factor eIF2B, the guanine-nucleotide exchange factor for eIF2; activity subsequently regulated by phosphorylated eIF2; first identified as a negative regulator of GCN4 expression	-1.70391	0
YLR293C	851000	GSP1	GTP binding protein (mammalian Ranp homolog) involved in the maintenance of nuclear organization, RNA processing and transport; regulated by Prp20p, Rna1p, Yrb1p, Yrb2p, Yrp4p, Yrb30p, Cse1p and Kap95p; yeast Gsp2p homolog	-2.25921	0
YLR297W	851004	YLR297W	Hypothetical protein	-0.917644	0
YLR338W	0	YLR338W	-	2.82745	0
YLR340W	851052	RPP0	Conserved ribosomal protein P0 similar to rat P0, human P0, and E. coli L10e; shown to be phosphorylated on serine 302	-1.52711	0
YLR342W	851055	FKS1	Catalytic subunit of 1,3-beta-D-glucan synthase, functionally redundant with alternate catalytic subunit Gsc2p; binds to regulatory subunit Rho1p; involved in cell wall synthesis and maintenance; localizes to sites of cell wall remodeling	-1.56984	0
YLR344W	851058	RPL26A	Protein component of the large (60S) ribosomal subunit, nearly identical to Rpl26Bp and has similarity to E. coli L24 and rat L26 ribosomal proteins; binds to 5.8S rRNA	-1.96803	0
YLR368W	851083	MDM30	F box protein, component of protein ubiquitin ligases; promotes ubiquitin-mediated degradation of Gal4p; required for normal mitochondrial fusion	1.3119	0
YMR063W	855085	RIM9	Protein of unknown function, involved in the proteolytic activation of Rim101p in response to alkaline pH; has similarity to A. nidulans PalI; putative membrane protein	-1.06361	0
YMR080C	855104	NAM7	ATP-dependent RNA helicase of the SFI superfamily, required for nonsense mediated mRNA decay and for efficient translation termination at nonsense codons; involved in telomere maintenance	-1.6979	0.01
YMR084W	855108	YMR084W	Hypothetical protein	-1.64204	0.01
YMR103C	855129	YMR103C	Hypothetical protein	2.65849	0
YMR107W	855134	SPG4	Protein required for survival at high temperature during stationary phase; not required for growth on nonfermentable carbon sources	4.97557	0
YMR111C	855138	YMR111C	Hypothetical protein	0.908046	0
YMR128W	855158	ECM16	Essential DEAH-box ATP-dependent RNA helicase specific to the U3 snoRNP, predominantly nucleolar in distribution, required for 18S rRNA synthesis	-0.98593	0
YNL095C	855629	YNL095C	Hypothetical protein	-1.13151	0
YNL099C	855624	OCA1	Putative protein tyrosine phosphatase, required for cell cycle arrest in response to oxidative damage of DNA	-0.909675	0
YNL119W	855603	NCS2	Protein with a role in urmylation and in invasive and pseudohyphal growth; inhibits replication of Brome mosaic virus in S. cerevisiae, which is a model system for studying replication of positive-strand RNA viruses in their natural hosts	-1.21898	0
YNL129W	855594	NRK1	Nicotinamide riboside kinase, catalyzes the synthesis of nicotinamide nucleotide (NMN) from nicotinamide riboside; involved in a salvage pathway for NAD+ biosynthesis	-1.9627	0
YNL147W	855575	LSM7	Lsm (Like Sm) protein; part of heteroheptameric complexes (Lsm2p-7p and either Lsm1p or 8p): cytoplasmic Lsm1p complex involved in mRNA decay; nuclear Lsm8p complex part of U6 snRNP and possibly involved in processing tRNA, snoRNA, and rRNA	-1.16796	0.01
YNL151C	855571	RPC31	RNA polymerase III subunit C31; contains HMG-like C-terminal domain	-1.23291	0
YNL173C	855548	MDG1	Plasma membrane protein involved in G-protein mediated pheromone signaling pathway; overproduction suppresses bem1 mutations	1.1995	0
YNL175C	855547	NOP13	Protein of unknown function, localizes to the nucleolus and nucleoplasm; contains an RNA recognition motif (RRM) and has similarity to Nop12p, which is required for processing of pre-18S rRNA	-1.51728	0
YOL058W	854096	ARG1	Arginosuccinate synthetase, catalyzes the formation of L-argininosuccinate from citrulline and L-aspartate in the arginine biosynthesis pathway; potential Cdc28p substrate	-1.62026	0
YOL064C	854090	MET22	Bisphosphate-3'-nucleotidase, involved in salt tolerance and methionine biogenesis; dephosphorylates 3'-phosphoadenosine-5'-phosphate and 3'-phosphoadenosine-5'-phosphosulfate, intermediates of the sulfate assimilation pathway	-1.85454	0
YOL082W	854072	ATG19	Protein involved in the cytoplasm-to-vacuole targeting pathway and in autophagy, recognizes cargo proteins and delivers them to the preautophagosomal structure for eventual engulfment by the autophagosome and degradation	1.23896	0
YOL084W	854070	PHM7	Protein of unknown function, expression is regulated by phosphate levels; green fluorescent protein (GFP)-fusion protein localizes to the cell periphery and vacuole	2.75448	0
YOL086C	854068	ADH1	Alcohol dehydrogenase, fermentative isozyme active as homo- or heterotetramers; required for the reduction of acetaldehyde to ethanol, the last step in the glycolytic pathway	-1.16908	0
YOL092W	854061	YOL092W	Hypothetical protein	-0.951715	0.01
YOR271C	854445	YOR271C	Hypothetical protein	-1.83338	0
YOR279C	854453	RFM1	DNA-binding protein required for vegetative repression of middle sporulation genes; specificity factor that directs the Hst1p histone deacetylase to some of the promoters regulated by Sum1p; involved in telomere maintenance	1.31899	0.01
YOR293W	854468	RPS10A	Protein component of the small (40S) ribosomal subunit; nearly identical to Rps10Bp and has similarity to rat ribosomal protein S10	-2.16296	0
YOR295W	854470	UAF30	Subunit of UAF (upstream activation factor), which is an RNA polymerase I specific transcription stimulatory factor composed of Uaf30p, Rrn5p, Rrn9p, Rrn10p, histones H3 and H4; deletion decreases cellular growth rate	-0.940717	0
YOR317W	854495	FAA1	Long chain fatty acyl-CoA synthetase with a preference for C12:0-C16:0 fatty acids; involved in the activation of imported fatty acids; localized to both lipid particles and mitochondrial outer membrane; essential for stationary phase	1.28603	0
YOR321W	854499	PMT3	Protein O-mannosyltransferase, transfers mannose residues from dolichyl phosphate-D-mannose to protein serine/threonine residues; acts in a complex with Pmt5p, can instead interact with Pmt1p in some conditions; target for new antifungals	-1.53548	0
YOR323C	854501	PRO2	Gamma-glutamyl phosphate reductase, catalyzes the second step in proline biosynthesis	-1.39479	0
YOR341W	854519	RPA190	RNA polymerase I subunit; largest subunit of RNA polymerase I	-1.93111	0
YPL254W	855821	HFI1	Adaptor protein required for structural integrity of the SAGA complex, a histone acetyltransferase-coactivator complex that is involved in global regulation of gene expression through acetylation and transcription functions	-0.962766	0
YPL258C	855870	THI21	Hydroxymethylpyrimidine phosphate kinase, involved in the last steps in thiamine biosynthesis; member of a gene family with THI20 and THI22; functionally redundant with Thi20p	1.10072	0
YPL260W	855867	YPL260W	Hypothetical protein	1.26215	0
YPL274W	855854	SAM3	High-affinity S-adenosylmethionine permease, required for utilization of S-adenosylmethionine as a sulfur source; has similarity to S-methylmethionine permease Mmp1p	-0.989242	0
YPL276W	854570	FDH1|YPL276W	NAD(+)-dependent formate dehydrogenase, may protect cells from exogenous formate	3.90696	0.01
YPL278C	854571	YOR389W|YPL278C	Hypothetical protein	1.28318	0
YPL280W	855372	HSP32|HSP33|SNO4	Possible chaperone and cysteine protease with similarity to E. coli Hsp31 and S. cerevisiae Hsp31p, Hsp32p, and Hsp33p; member of the DJ-1/ThiJ/PfpI superfamily; may have a role in pyridoxine metabolism|Possible chaperone and cysteine protease with similarity to E. coli Hsp31 and S. cerevisiae Hsp31p, Hsp33p, and Sno4p; member of the DJ-1/ThiJ/PfpI superfamily, which includes human DJ-1 involved …	3.16739	0
YPR001W	856107	CIT3	Citrate synthase, catalyzes the condensation of acetyl coenzyme A and oxaloacetate to form citrate, mitochondrial isozyme involved in the TCA cycle	3.9446	0
YPR040W	856153	TIP41	Protein that interacts physically and genetically with Tap42p, which regulates protein phosphatase 2A; component of the TOR (target of rapamycin) signaling pathway	1.11776	0
YPR042C	856155	PUF2	Member of the PUF protein family, which is defined by the presence of Pumilio homology domains that confer RNA binding activity; preferentially binds mRNAs encoding membrane-associated proteins	-1.04593	0
YAL017W	851216	PSK1	One of two (see also PSK2) PAS domain containing S/T protein kinases; coordinately regulates protein synthesis and carbohydrate metabolism and storage in response to a unknown metabolite that reflects nutritional status	2.08052	0
YAL021C	851212	CCR4	Component of the CCR4-NOT transcriptional complex, which is involved in regulation of gene expression; component of the major cytoplasmic deadenylase, which is involved in mRNA poly(A) tail shortening	-1.53245	0
YAL039C	851192	CYC3	Cytochrome c heme lyase (holocytochrome c synthase), attaches heme to apo-Cyc1p in the mitochondrial intermembrane space; human ortholog may have a role in microphthalmia with linear skin defects (MLS)	1.10321	0
YAL062W	851237	GDH3	NADP(+)-dependent glutamate dehydrogenase, synthesizes glutamate from ammonia and alpha-ketoglutarate; rate of alpha-ketoglutarate utilization differs from Gdh1p; expression regulated by nitrogen and carbon sources	1.6896	0
YBR142W	852439	MAK5	Essential nucleolar protein, putative DEAD-box RNA helicase required for maintenance of M1 dsRNA virus; involved in biogenesis of large (60S) ribosomal subunits	-0.997933	0
YBR148W	852445	YSW1	Protein expressed specifically in spores	1.66147	0
YBR169C	852467	SSE2	Member of the heat shock protein 70 (HSP70) family; may be involved in protein folding; localized to the cytoplasm; highly homologous to the heat shock protein Sse1p	1.745	0.01
YBR173C	852471	UMP1	Short-lived chaperone required for correct maturation of the 20S proteasome; degraded by proteasome upon completion of its assembly; involved in ubiquitin-mediated proteolysis; mutant defective in degradation of short-lived proteins	1.3996	0
YBR187W	852485	YBR187W	Putative protein of unknown function; green fluorescent protein (GFP)-fusion protein localizes to the vacuole; YBR187W is an essential gene	-2.17109	0
YBR189W	852487	RPS9B	Protein component of the small (40S) ribosomal subunit; nearly identical to Rps9Bp and has similarity to E. coli S4 and rat S9 ribosomal proteins	-2.57196	0
YBR191W	852489	RPL21A	Protein component of the large (60S) ribosomal subunit, nearly identical to Rpl21Bp and has similarity to rat L21 ribosomal protein	-2.03038	0
YBR215W	852516	HPC2	Highly charged, basic protein required for normal cell-cycle regulation of histone gene transcription; mutants display strong synthetic defects with subunits of FACT, a complex that allows RNA Pol II to elongate through nucleosomes	1.21265	0
YDL052C	851508	SLC1	1-acyl-sn-gylcerol-3-phosphate acyltransferase, catalyzes the acylation of lysophosphatidic acid to form phosphatidic acid, a key intermediate in lipid metabolism; located in lipid particles and endoplasmic reticulum	-1.04475	0
YDL054C	851506	MCH1	Protein with similarity to mammalian monocarboxylate permeases, which are involved in transport of monocarboxylic acids across the plasma membrane; mutant is not deficient in monocarboxylate transport	1.23269	0.01
YDL056W	851503	MBP1	Transcription factor involved in regulation of cell cycle progression from G1 to S phase, forms a complex with Swi6p that binds to MluI cell cycle box regulatory element in promoters of DNA synthesis genes	1.02827	0
YDL072C	851487	YDL072C	Endoplasmic reticulum transmembrane protein, homolog of human BAP31 protein	1.22086	0
YDL124W	851433	YDL124W	NADPH-dependent alpha-keto amide reductase; reduces aromatic alpha-keto amides, aliphatic alpha-keto esters, and aromatic alpha-keto esters	1.19037	0
YDR180W	851761	SCC2	Putative protein kinase and subunit of cohesin loading factor (Scc2p-Scc4p), a complex required for the loading of cohesin complexes onto chromosomes; involved in establishing sister chromatid cohesion during DSB repair via histone H2AX	-1.01093	0
YDR196C	851777	YDR196C	predicted to catalyze the final step in synthesis of Coenzyme A	2.0249	0
YDR200C	851781	VPS64	Cytoplasmic protein required for cytoplasm to vacuole targeting of proteins; forms a complex with Far3p, Far7p, Far10p, and Far11p that is involved in pheromone-induced cell cycle arrest; also localized to the endoplasmic reticulum membrane	1.27273	0
YDR202C	851784	RAV2	Subunit of RAVE (Rav1p, Rav2p, Skp1p), a complex that associates with the V1 domain of the vacuolar membrane (H+)-ATPase (V-ATPase) and promotes assembly and reassembly of the holoenzyme	2.02897	0
YDR216W	851802	ADR1	Carbon source-responsive zinc-finger transcription factor, required for transcription of the glucose-repressed gene ADH2, of peroxisomal protein genes, and of genes required for ethanol, glycerol, and fatty acid utilization	1.40397	0
YDR222W	851808	YDR222W	Protein of unknown function; green fluorescent protein (GFP)-fusion protein localizes to the cytoplasm in a punctate pattern	-1.12458	0
YDR226W	851812	ADK1	Adenylate kinase, required for purine metabolism; localized to the cytoplasm and the mitochondria; lacks cleavable signal sequence	-1.89639	0
YDR242W	851829	AMD2	Putative amidase	2.38739	0
YDR244W	851831	PEX5	Peroxisomal membrane signal receptor for C-terminal tripeptide signal sequence (PTS1) of peroxisomal matrix proteins, required for peroxisomal matrix protein import, tetratricopeptide repeat protein, also involved in PTS1-independent import	1.92076	0
YDR246W	851833	TRS23	One of 10 subunits of the transport protein particle (TRAPP) complex of the cis-Golgi which mediates vesicle docking and fusion; involved in endoplasmic reticulum (ER) to Golgi membrane traffic; human homolog is TRAPPC4	2.01273	0
YDR250C	0	YDR250C	Hypothetical protein	1.68835	0.01
YDR545W	856335	YBL113C|YEL077C|YHL050C|YHR219W|YLL066C|YML133C|YOR396W|YRF1-1|YRF1-4|YRF1-5	Helicase encoded by the Y' element of subtelomeric regions, highly expressed in the mutants lacking the telomerase component TLC1; potentially phosphorylated by Cdc28p|Hypothetical protein|Putative protein of unknown function, potential Cdc28p substrate|Putative protein of unknown function with similarity to helicases; YLL066C is not an essential gene	1.03132	0
YEL022W	856691	GEA2	Guanine nucleotide exchange factor for ADP ribosylation factors (ARFs), involved in vesicular transport between the Golgi and ER, Golgi organization, and actin cytoskeleton organization; similar to but not functionally redundant with Gea1p	-0.986437	0
YEL026W	856687	SNU13	RNA binding protein, part of U3 snoRNP involved in rRNA processing, part of U4/U6-U5 tri-snRNP involved in mRNA splicing, similar to human 15.5K protein	-2.51139	0
YEL042W	856669	GDA1	Guanosine diphosphatase located in the Golgi, involved in the transport of GDP-mannose into the Golgi lumen by converting GDP to GMP after mannose is transferred its substrate	-1.00231	0
YEL044W	856667	IES6	Protein that associates with the INO80 chromatin remodeling complex under low-salt conditions	1.12007	0
YEL046C	856665	GLY1	Threonine aldolase, catalyzes the cleavage of L-allo-threonine and L-threonine to glycine; involved in glycine biosynthesis	-1.41529	0
YEL069C	856640	HXT13	Protein of unknown function with similarity to hexose transporter family members, expression is induced by low levels of glucose and repressed by high levels of glucose	1.83701	0
YFR019W	850574	FAB1	1-phosphatidylinositol-3-phosphate 5-kinase; vacuolar membrane kinase that generates phosphatidylinositol (3,5)P2, which is involved in vacuolar sorting and homeostasis	1.06427	0
YFR023W	850579	PES4	Poly(A) binding protein, suppressor of DNA polymerase epsilon mutation, similar to Mip6p	1.04703	0
YFR026C	850583	YFR026C	Hypothetical protein	1.7147	0
YFR028C	850585	CDC14	Protein phosphatase required for mitotic exit; located in the nucleolus until liberated by the FEAR and Mitotic Exit Network in anaphase, enabling it to act on key substrates to effect a decrease in CDK/B-cyclin activity and mitotic exit	-1.33236	0
YFR040W	850601	SAP155	Protein that forms a complex with the Sit4p protein phosphatase and is required for its function; member of a family of similar proteins including Sap4p, Sap185p, and Sap190p	1.29374	0
YGL009C	852875	LEU1	Isopropylmalate isomerase, catalyzes the second step in the leucine biosynthesis pathway	-2.26402	0
YGL015C	852869	YGL015C	Hypothetical protein	1.92401	0
YGL039W	852844	YGL039W	Oxidoreductase, catalyzes NADPH-dependent reduction of the bicyclic diketone bicyclo[2.2.2]octane-2,6-dione (BCO2,6D) to the chiral ketoalcohol (1R,4S,6S)-6-hydroxybicyclo[2.2.2]octane-2-one (BCO2one6ol)	-1.89243	0
YGR085C	852976	RPL11A|RPL11B	Protein component of the large (60S) ribosomal subunit, nearly identical to Rpl11Ap; involved in ribosomal assembly; depletion causes degradation of proteins and RNA of the 60S subunit; has similarity to E. coli L5 and rat L11|Protein component of the large (60S) ribosomal subunit, nearly identical to Rpl11Bp; involved in ribosomal assembly; depletion causes degradation of proteins and RNA of the…	-1.94281	0
YGR105W	852997	VMA21	Integral membrane protein that is required for vacuolar H+-ATPase (V-ATPase) function, although not an actual component of the V-ATPase complex; functions in the assembly of the V-ATPase; localized to the yeast endoplasmic reticulum (ER)	-1.74238	0.01
YGR130C	853031	YGR130C	Putative protein of unknown function; green fluorescent protein (GFP)-fusion protein localizes to the cytoplasm; specifically phosphorylated in vitro by mammalian diphosphoinositol pentakisphosphate (IP7)	1.71379	0
YHR097C	856497	YHR097C	Hypothetical protein	1.04964	0
YHR103W	856503	SBE22	Protein involved in the transport of cell wall components from the Golgi to the cell surface; similar in structure and functionally redundant with Sbe2p; involved in bud growth	-0.961359	0
YHR121W	856521	LSM12	Protein containing an Lsm domain and an AD domain; may bind RNA and have a role in RNA processing	-1.1216	0
YHR123W	856523	EPT1	sn-1,2-diacylglycerol ethanolamine- and cholinephosphotranferase; not essential for viability	-2.2629	0
YHR143W	856546	DSE2	Daughter cell-specific secreted protein with similarity to glucanases, degrades cell wall from the daughter side causing daughter to separate from mother; expression is repressed by cAMP	-2.86971	0
YHR144C	856548	DCD1	Deaminase required for dCTP and dTTP synthesis; expression is cell cycle regulated	-1.48763	0
YHR146W	856551	CRP1	Protein that binds to cruciform DNA structures	1.59436	0.01
YHR148W	856553	IMP3	Component of the SSU processome, which is required for pre-18S rRNA processing, essential protein that interacts with Mpp10p and mediates interactions of Imp4p and Mpp10p with U3 snoRNA	-1.86203	0
YHR170W	856575	NMD3	Protein involved in nuclear export of the large ribosomal subunit; acts as a Crm1p-dependent adapter protein for export of nascent ribosomal subunits through the nuclear pore complex	-2.09146	0
YHR172W	856577	SPC97	Component of the microtubule-nucleating Tub4p (gamma-tubulin) complex; interacts with Spc110p at the spindle pole body (SPB) inner plaque and with Spc72p at the SPB outer plaque	-1.42924	0
YHR174W	856579	ENO1|ENO2	Enolase I, a phosphopyruvate hydratase that catalyzes the conversion of 2-phosphoglycerate to phosphoenolpyruvate during glycolysis and the reverse reaction during gluconeogenesis; expression is repressed in response to glucose|Enolase II, a phosphopyruvate hydratase that catalyzes the conversion of 2-phosphoglycerate to phosphoenolpyruvate during glycolysis and the reverse reaction during glucon…	-1.4361	0
YJL036W	853416	SNX4	Sorting nexin, involved in the retrieval of late-Golgi SNAREs from the post-Golgi endosome to the trans-Golgi network and in cytoplasm to vacuole transport; contains a PX domain; forms complex with Snx41p and Atg20p	1.77458	0
YJL038C	853413	YJL038C	Putative protein of unknown function; expression induced during sporulation and repressed during vegetative growth by Sum1p and Hst1p; similar to adjacent open reading frame, YJL037W	1.04518	0
YJL057C	853389	IKS1	Putative serine/threonine kinase; expression is induced during mild heat stress; deletion mutants are hypersensitive to copper sulphate and resistant to sorbate; interacts with an N-terminal fragment of Sst2p	1.22502	0
YJL085W	853359	EXO70	Essential 70kDa subunit of the exocyst complex (Sec3p, Sec5p, Sec6p, Sec8p, Sec10p, Sec15p, Exo70p, and Exo84p), which has the essential function of mediating polarized targeting of secretory vesicles to active sites of exocytosis	-0.925805	0
YJL087C	853358	TRL1	tRNA ligase, required for tRNA splicing; composed of three essential domains containing the phosphodiesterase, polynucleotide kinase, and ligase activities required for ligation; localized at the inner membrane of the nuclear envelope	-1.01057	0
YJL091C	853354	GWT1	Protein involved in the inositol acylation of glucosaminyl phosphatidylinositol (GlcN-PI) to form glucosaminyl(acyl)phosphatidylinositol (GlcN(acyl)PI), an intermediate in the biosynthesis of glycosylphosphatidylinositol (GPI) anchors	-1.23086	0
YJL109C	853335	UTP10	Nucleolar protein, component of the small subunit (SSU) processome containing the U3 snoRNA that is involved in processing of pre-18S rRNA	-1.9903	0
YJL111W	853333	CCT7	Subunit of the cytosolic chaperonin Cct ring complex, related to Tcp1p, required for the assembly of actin and tubulins in vivo	-1.24155	0
YJL115W	853327	ASF1	Nucleosome assembly factor, involved in chromatin assembly after DNA replication, anti-silencing protein that causes derepression of silent loci when overexpressed	-0.997609	0
YKL033W-A	853833	YKL033W-A	Putative protein of unknown function; similar to uncharacterized proteins from other fungi	-1.17216	0
YKL053C-A	853812	MDM35	Protein of unknown function; mutation affects mitochondrial distribution and morphology	1.14519	0
YKL056C	853809	YKL056C	Protein of unknown function; putative ribosomal protein; homolog of translationally controlled tumor protein; green fluorescent protein (GFP)-fusion protein localizes to the cytoplasm; YKL056C is not an essential gene	-1.08018	0
YKL060C	853805	FBA1	Fructose 1,6-bisphosphate aldolase, a cytosolic enzyme required for glycolysis and gluconeogenesis; catalyzes the conversion of fructose 1,6 bisphosphate into two 3-carbon products: glyceraldehyde-3-phosphate and dihydroxyacetone phosphate	-1.06621	0
YKL078W	853784	DHR2	Predominantly nucleolar DEAH-box RNA helicase, required for 18S rRNA synthesis	-2.629	0
YKL080W	853782	VMA5	Subunit C of the eight-subunit V1 peripheral membrane domain of vacuolar H+-ATPase (V-ATPase), an electrogenic proton pump found throughout the endomembrane system; required for the V1 domain to assemble onto the vacuolar membrane	-1.82037	0
YKL084W	853778	HOT13	Mitochondrial intermembrane space protein, first component of a pathway mediating assembly of small TIM (Translocase of the Inner Membrane) complexes which escort hydrophobic inner membrane proteins en route to the TIM22 complex	-1.76917	0.01
YKL103C	853758	LAP4	Vacuolar aminopeptidase, often used as a marker protein in studies of autophagy and cytosol to vacuole targeting (CVT) pathway	-1.32009	0.01
YLR009W	850695	RLP24	Ribosomal Like Protein 24	-1.29978	0
YLR017W	850704	MEU1	Methylthioadenosine phosphorylase (MTAP), catalyzes the initial step in the methionine salvage pathway; affects polyamine biosynthesis through regulation of ornithine decarboxylase (Spe1p) activity; regulates ADH2 gene expression	-1.08998	0
YLR033W	850720	RSC58	Remodels the structure of chromatin complex 58KDa subunit; Chromatin Remodeling Complex subunit	-1.27294	0.01
YLR056W	850745	ERG3	C-5 sterol desaturase, catalyzes the introduction of a C-5(6) double bond into episterol, a precursor in ergosterol biosynthesis; mutants are viable, but cannot grow on non-fermentable carbon sources	-2.02368	0
YLR060W	850749	FRS1	Beta subunit of cytoplasmic phenylalanyl-tRNA synthetase, forms a tetramer with Frs2p to generate the active enzyme; evolutionarily distant from mitochondrial phenylalanyl-tRNA synthetase based on protein sequence, but substrate binding is similar	-1.81869	0.01
YLR084C	850773	RAX2	N-glycosylated protein involved in the maintenance of bud site selection during bipolar budding; localization requires Rax1p	-1.5727	0
YLR088W	850777	GAA1	Subunit of the GPI (glycosylphosphatidylinositol):protein transamidase complex, removes the GPI-anchoring signal and attaches GPI to proteins in the ER	-1.35666	0
YLR388W	851104	RPS29A	Protein component of the small (40S) ribosomal subunit; nearly identical to Rps29Bp and has similarity to rat S29 and E. coli S14 ribosomal proteins	-1.56908	0.01
YLR392C	851108	YLR392C	Hypothetical protein	0.930784	0
YLR414C	851132	YLR414C	Protein of unknown function; green fluorescent protein (GFP)-fusion protein localizes to the cell periphery, cytoplasm, and bud	1.28975	0
YLR432W	851152	IMD3	Inosine monophosphate dehydrogenase, catalyzes the first step of GMP biosynthesis, member of a four-gene family in S. cerevisiae, constitutively expressed	-1.8578	0
YLR459W	851181	GAB1	GPI transamidase subunit, involved in attachment of glycosylphosphatidylinositol (GPI) anchors to proteins; may have a role in recognition of the attachment signal or of the lipid portion of GPI	-1.21388	0
YMR154C	855186	RIM13	Calpain-like protease involved in proteolytic activation of Ri0m101p in response to alkaline pH; has similarity to A. nidulans palB	-1.0945	0
YMR170C	855206	ALD2	Cytoplasmic aldehyde dehydrogenase, involved in ethanol oxidation and beta-alanine biosynthesis; uses NAD+ as the preferred coenzyme; expression is stress induced and glucose repressed; very similar to Ald3p	0.992476	0.01
YMR174C	855212	PAI3	Cytoplasmic proteinase A inhibitor, dependent on Pbs2p and Hog1p protein kinases for osmotic induction; intrinsically unstructured, N-terminal half becomes ordered in the active site of proteinase A upon contact	1.84833	0
YMR194W	855232	RPL36A	N-terminally acetylated protein component of the large (60S) ribosomal subunit, nearly identical to Rpl36Bp and has similarity to rat L36 ribosomal protein; binds to 5.8 S rRNA	-2.68268	0
YMR196W	855236	YMR196W	Hypothetical protein	0.919466	0.01
YNL195C	855526	YNL195C	Hypothetical protein	3.21701	0.01
YNL217W	855504	YNL217W	Hypothetical protein	-2.10192	0
YNL265C	855456	IST1	Putative translation initiation factor, as suggested by computational analysis of large-scale protein-protein interaction data	1.5521	0.01
YOR015W	854180	YOR015W	Hypothetical protein	0.962496	0.01
YOR059C	854225	YOR059C	Hypothetical protein	1.07865	0.01
YOR063W	854229	RPL3	Protein component of the large (60S) ribosomal subunit, has similarity to E. coli L3 and rat L3 ribosomal proteins; involved in the replication and maintenance of killer double stranded RNA virus	-1.87371	0
YOR067C	854233	ALG8	Glucosyl transferase, involved in N-linked glycosylation; adds glucose to the dolichol-linked oligosaccharide precursor prior to transfer to protein during lipid-linked oligosaccharide biosynthesis; similar to Alg6p	-1.73841	0
YOR369C	854551	RPS12	Protein component of the small (40S) ribosomal subunit; has similarity to rat ribosomal protein S12	-1.05928	0
YOR385W	854567	YOR385W	Hypothetical protein	-1.20002	0
YOR391C	855372	HSP32|HSP33|SNO4	Possible chaperone and cysteine protease with similarity to E. coli Hsp31 and S. cerevisiae Hsp31p, Hsp32p, and Hsp33p; member of the DJ-1/ThiJ/PfpI superfamily; may have a role in pyridoxine metabolism|Possible chaperone and cysteine protease with similarity to E. coli Hsp31 and S. cerevisiae Hsp31p, Hsp33p, and Sno4p; member of the DJ-1/ThiJ/PfpI superfamily, which includes human DJ-1 involved …	3.31202	0
YPL019C	856088	VTC3	Vacuolar membrane protein involved in vacuolar polyphosphate accumulation; functions as a regulator of vacuolar H+-ATPase activity and vacuolar transporter chaperones; involved in non-autophagic vacuolar fusion	-1.52122	0
YPL041C	856066	YPL041C	Protein of unknown function involved in maintenance of proper telomere length	-1.03907	0.01
YPR110C	856226	RPC40	RNA polymerase subunit, common to RNA polymerase I and III	-1.30341	0
YPR114W	856230	YPR114W	Hypothetical protein	-1.48642	0
YPR118W	856234	YPR118W	Methylthioribose-1-phosphate isomerase, catalyzes the isomerization of 5-methylthioribose-1-phosphate to 5-methylthioribulose-1-phosphate in the methionine salvage pathway	-1.2981	0
YML116W-A	0	YML116W-A	Hypothetical protein	1.4217	0
YOL159C-A	854005	YOL159C-A	Hypothetical protein identified by homology. See FEBS Letters [2000] 487:31-36.	1.49082	0
YBR034C	852322	HMT1	Nuclear SAM-dependent mono- and asymmetric arginine dimethylating methyltransferase that modifies hnRNPs, including Npl3p and Hrp1p, thus facilitating nuclear export of these proteins; required for viability of npl3 mutants	-1.32302	0
YBR084C-A	852254	RPL19A|RPL19B	Protein component of the large (60S) ribosomal subunit, nearly identical to Rpl19Bp and has similarity to rat L19 ribosomal protein; rpl19a and rpl19b single null mutations result in slow growth, while the double null mutation is lethal	-2.05332	0
YBR089C-A	852386	NHP6B	High-mobility group non-histone chromatin protein, functionally redundant with Nhp6Ap; homologous to mammalian high mobility group proteins 1 and 2; acts to recruit transcription factor Rcs1p to certain promoters	1.27112	0
YBR090C	852387	YBR090C	Hypothetical protein	0.903289	0
YCR072C	850435	RSA4	WD-repeat protein involved in ribosome biogenesis; required for maturation and efficient intra-nuclear transport or pre-60S ribosomal subunits, localizes to the nucleolus	-1.54167	0
YCR079W	850441	YCR079W	Hypothetical protein	1.09524	0
YCR082W	850443	AHC2	Protein of unknown function, putative transcriptional regulator; proposed to be a Ada Histone acetyltransferase complex component; GFP tagged protein is localized to the cytoplasm and nucleus	1.50118	0
YCR099C	850463	YCR099C	Hypothetical protein	2.21821	0
YCR101C	850465	YCR101C	Hypothetical protein	2.0969	0
YDL015C	851547	TSC13	Enoyl reductase that catalyzes the last step in each cycle of very long chain fatty acid elongation, localizes to the ER, highly enriched in a structure marking nuclear-vacuolar junctions, coimmunoprecipitates with elongases Fen1p and Sur4p	-0.906262	0
YDR070C	851642	YDR070C	The authentic, non-tagged protein was localized to the mitochondria	3.53413	0
YDR120C	851698	TRM1	tRNA methyltransferase, localizes to both the nucleus and mitochondrion to produce the modified base N2,N2-dimethylguanosine in tRNAs in both compartments	-1.29082	0
YDR148C	851726	KGD2	Dihydrolipoyl transsuccinylase, a component of the mitochondrial alpha-ketoglutarate dehydrogenase complex, which catalyzes a step in the tricarboxylic acid (TCA) cycle, the oxidative decarboxylation of alpha-ketoglutarate to succinyl-CoA	0.988126	0
YDR436W	852046	PPZ2	Serine/threonine protein phosphatase Z, isoform of Ppz1p; involved in regulation of potassium transport, which affects osmotic stability, cell cycle progression, and halotolerance	1.48514	0
YDR440W	852050	DOT1	Nucleosomal histone H3-Lys79 methylase, associates with transcriptionally active genes, functions in gene silencing at telomeres, most likely by directly modulating chromatin structure and Sir protein localization	-1.11368	0
YDR458C	852069	YDR458C	Protein of unknown function; green fluorescent protein (GFP)-fusion protein localizes to the nuclear periphery	0.960662	0
YDR462W	852073	MRPL28	Mitochondrial ribosomal protein of the large subunit	1.22416	0
YDR466W	852077	PKH3	Protein kinase with similarity to mammalian phosphoinositide-dependent kinase 1 (PDK1) and yeast Pkh1p and Pkh2p, two redundant upstream activators of Pkc1p; identified as a multicopy suppressor of a pkh1 pkh2 double mutant	1.58387	0
YDR492W	852102	IZH1	Membrane protein involved in zinc metabolism, member of the four-protein IZH family; transcription is regulated directly by Zap1p, expression induced by zinc deficiency and fatty acids; deletion increases sensitivity to elevated zinc	-1.70506	0
YDR508C	852121	GNP1	High-affinity glutamine permease, also transports Leu, Ser, Thr, Cys, Met and Asn; expression is fully dependent on Grr1p and modulated by the Ssy1p-Ptr3p-Ssy5p (SPS) sensor of extracellular amino acids	-1.61558	0
YDR516C	852128	EMI2	Non-essential protein of unknown function required for transcriptional induction of the early meiotic-specific transcription factor IME1, also required for sporulation	1.41933	0.01
YER182W	856931	YER182W	The authentic, non-tagged protein was localized to the mitochondria	1.19361	0.01
YFL007W	850541	BLM10	Proteosome activator subunit; found in association with core particles, with and without the 19S regulatory particle; required for resistance to bleomycin, may be involved in protecting against oxidative damage; similar to mammalian PA200	-1.41119	0.01
YFL030W	850514	AGX1	Alanine : glyoxylate aminotransferase, catalyzes the synthesis of glycine from glyoxylate, which is one of three pathways for glycine biosynthesis in yeast; has similarity to mammalian and plant alanine : glyoxylate aminotransferases	0.952132	0.01
YFL034C-A	850509	RPL22B	Protein component of the large (60S) ribosomal subunit, has similarity to Rpl22Ap and to rat L22 ribosomal protein	-2.66083	0
YFL037W	850506	TUB2	Beta-tubulin; associates with alpha-tubulin (Tub1p and Tub3p) to form tubulin dimer, which polymerizes to form microtubules	-1.22505	0
YFL053W	850491	DAK2	Dihydroxyacetone kinase, required for detoxification of dihydroxyacetone (DHA); involved in stress adaptation	1.29401	0
YFL057C	850471	AAD15|AAD16|AAD3	Putative aryl-alcohol dehydrogenase with similarity to P. chrysosporium aryl-alcohol dehydrogenase; mutational analysis has not yet revealed a physiological role	1.31775	0
YFL059W	850485	SNZ2|SNZ3	Member of a stationary phase-induced gene family; transcription of SNZ2 is induced prior to diauxic shift, and also in the absence of thiamin in a Thi2p-dependent manner; forms a coregulated gene pair with SNO2; interacts with Thi11p|Member of a stationary phase-induced gene family; transcription of SNZ2 is induced prior to diauxic shift, and also in the absence of thiamin in a Thi2p-dependent ma…	1.15946	0
YFL061W	850483	YFL061W|YNL335W	Hypothetical protein|Protein whose expression is induced by DNA damage	2.29804	0
YGL242C	852609	YGL242C	Putative protein of unknown function; deletion mutant is viable	-1.04354	0
YGR001C	852884	YGR001C	Putative protein of unknown function with similarity to methyltransferase family members; green fluorescent protein (GFP)-fusion protein localizes to the cytoplasm; required for replication of Brome mosaic virus in S. cerevisiae	-1.81507	0
YGR023W	852905	MTL1	Protein with both structural and functional similarity to Mid2p, which is a plasma membrane sensor required for cell integrity signaling during pheromone-induced morphogenesis; suppresses rgd1 null mutations	2.09067	0
YGR027C	852911	RPS25A	Protein component of the small (40S) ribosomal subunit; nearly identical to Rps25Bp and has similarity to rat S25 ribosomal protein	-2.3378	0
YGR043C	852934	YGR043C	Putative protein of unknown function; transcription is repressed by MOT1/YPL082C and induced by alpha-factor and during diauxic shift; green fluorescent protein (GFP)-fusion protein localizes to the nucleus	4.54474	0
YGR049W	852940	SCM4	Potential regulatory effector of CDC4 function, suppresses a temperature-sensitive allele of CDC4, tripartite protein structure in which a charged region separates two uncharged domains, not essential for mitosis or meiosis	-1.56182	0
YHL050C	856335	YBL113C|YEL077C|YHL050C|YHR219W|YLL066C|YML133C|YOR396W|YRF1-1|YRF1-4|YRF1-5	Helicase encoded by the Y' element of subtelomeric regions, highly expressed in the mutants lacking the telomerase component TLC1; potentially phosphorylated by Cdc28p|Hypothetical protein|Putative protein of unknown function, potential Cdc28p substrate|Putative protein of unknown function with similarity to helicases; YLL066C is not an essential gene	1.12526	0
YHR018C	856411	ARG4	Argininosuccinate lyase, catalyzes the final step in the arginine biosynthesis pathway	-0.932103	0
YHR020W	856413	YHR020W	Putative protein of unknown function, has similarity to proline-tRNA ligase; YHR020W is an essential gene	-1.94378	0
YHR025W	856420	THR1	Homoserine kinase, conserved protein required for threonine biosynthesis; expression is regulated by the GCN4-mediated general amino acid control pathway	-1.63288	0
YHR027C	856422	RPN1	Non-ATPase base subunit of the 19S regulatory particle of the 26S proteasome; may participate in the recognition of several ligands of the proteasome; contains a leucine-rich repeat (LRR) domain, a site for protein?protein interactions	0.921937	0
YHR042W	856438	NCP1	NADP-cytochrome P450 reductase; involved in ergosterol biosynthesis; associated and coordinately regulated with Erg11p	-1.51021	0
YHR046C	856442	INM1	Inositol monophosphatase, involved in biosynthesis of inositol and in phosphoinositide second messenger signaling; INM1 expression increases in the presence of inositol and decreases upon exposure to antibipolar drugs lithium and valproate	-1.28154	0
YHR048W	856444	YHR048W	Putative protein of unknown function, has similarity to multidrug resistance proteins; expression of gene is up-regulated in cells exhibiting reduced susceptibility to azoles	-1.27465	0
YHR049W	856445	FSH1	Serine hydrolase that localizes to both the nucleus and cytoplasm; sequence is similar to Fsh2p and Fsh3p	-1.05248	0
YIL148W	854658	RPL40A	Fusion protein, identical to Rpl40Bp, that is cleaved to yield ubiquitin and a ribosomal protein of the large (60S) ribosomal subunit with similarity to rat L40; ubiquitin may facilitate assembly of the ribosomal protein into ribosomes	-1.65799	0
YIL172C	854635	FSP2|YIL172C|YOL157C	Hypothetical protein|Protein of unknown function, expression is induced during nitrogen limitation|Putative protein of unknown function with similarity to glucosidases; green fluorescent protein (GFP)-fusion protein localizes to the cytoplasm	1.98833	0
YIR026C	854844	YVH1	Protein phosphatase involved in vegetative growth at low temperatures, sporulation, and glycogen accumulation; transcription induced by low temperature and nitrogen starvation; member of the dual-specificity family of protein phosphatases	-1.09124	0
YJL002C	853455	OST1	Alpha subunit of the oligosaccharyltransferase complex of the ER lumen, which catalyzes asparagine-linked glycosylation of newly synthesized proteins	-1.44123	0
YJR116W	853580	YJR116W	Hypothetical protein	-1.31465	0
YJR118C	853582	ILM1	Protein of unknown function; may be involved in mitochondrial DNA maintenance; required for slowed DNA synthesis-induced filamentous growth	-2.10777	0
YJR137C	853602	ECM17	Sulfite reductase beta subunit, involved in amino acid biosynthesis, transcription repressed by methionine	-1.16622	0.01
YKL001C	853869	MET14	Adenylylsulfate kinase, required for sulfate assimilation and involved in methionine metabolism	-1.6895	0
YKR075C	853950	YKR075C	Protein of unknown function; similar to YOR062Cp and Reg1p; expression regulated by glucose and Rgt1p	2.20154	0
YKR081C	853956	RPF2	Essential protein involved in the processing of pre-rRNA and the assembly of the 60S ribosomal subunit; interacts with ribosomal protein L11; localizes predominantly to the nucleolus; constituent of 66S pre-ribosomal particles	-1.31323	0.01
YLR284C	850990	ECI1	Peroxisomal delta3,delta2-enoyl-CoA isomerase, hexameric protein that converts 3-hexenoyl-CoA to trans-2-hexenoyl-CoA, essential for the beta-oxidation of unsaturated fatty acids, oleate-induced	3.25684	0
YLR286C	850992	CTS1	Endochitinase, required for cell separation after mitosis; transcriptional activation during late G and early M cell cycle phases is mediated by transcription factor Ace2p	-1.3434	0
YLR287C-A	850994	RPS30A	Protein component of the small (40S) ribosomal subunit; nearly identical to Rps30Bp and has similarity to rat S30 ribosomal protein	-1.60144	0
YLR301W	851008	YLR301W	Hypothetical protein	-1.99224	0
YLR303W	851010	MET17	O-acetyl homoserine-O-acetyl serine sulfhydrylase, required for sulfur amino acid synthesis	-2.3957	0
YLR305C	851014	STT4	Phosphatidylinositol-4-kinase that functions in the Pkc1p protein kinase pathway; required for normal vacuole morphology, cell wall integrity, and actin cytoskeleton organization	-1.09681	0
YLR311C	0	YLR311C	Hypothetical protein	3.3527	0.01
YLR352W	851066	YLR352W	Hypothetical protein	1.04301	0
YLR354C	851068	TAL1	Transaldolase, enzyme in the non-oxidative pentose phosphate pathway; converts sedoheptulose 7-phosphate and glyceraldehyde 3-phosphate to erythrose 4-phosphate and fructose 6-phosphate	-1.6026	0
YLR356W	851070	YLR356W	Hypothetical protein	1.24851	0
YMR091C	855116	NPL6	Component of the RSC chromatin remodeling complex; interacts with Rsc3p, Rsc30p, Ldb7p, and Htl1p to form a module important for a broad range of RSC functions; involved in nuclear protein import and maintenance of proper telomere length	-1.02113	0
YMR093W	855118	UTP15	Nucleolar protein, component of the small subunit (SSU) processome containing the U3 snoRNA that is involved in processing of pre-18S rRNA	-1.05433	0
YNL087W	855637	TCB2	Bud-specific protein with a potential role in membrane trafficking; GFP-fusion protein migrates from the cell surface to intracellular vesicles near vacuole; contains 3 calcium and lipid binding domains; mRNA is targeted to the bud via the mRNA transport system involving She2p	-1.2204	0
YNL111C	855612	CYB5	Cytochrome b5, involved in the sterol and lipid biosynthesis pathways; required for sterol C5-6 and fatty acid desaturation	-2.21219	0
YNL117W	855606	MLS1	Malate synthase, enzyme of the glyoxylate cycle, involved in utilization of non-fermentable carbon sources; expression is subject to carbon catabolite repression; localizes in peroxisomes during growth in oleic acid medium	1.59079	0.01
YNL137C	855585	NAM9	Mitochondrial ribosomal component of the small subunit	-1.04619	0
YNL141W	855581	AAH1	Adenine deaminase (adenine aminohydrolase), involved in purine salvage and nitrogen catabolism	-2.72753	0
YOL052C-A	854104	DDR2	Multistress response protein, expression is activated by a variety of xenobiotic agents and environmental or physiological stresses	2.61201	0
YOL056W	854098	GPM3	Homolog of Gpm1p phosphoglycerate mutase which converts 3-phosphoglycerate to 2-phosphoglycerate in glycolysis; may be non-functional derivative of a gene duplication event	-1.07124	0
YOL077C	854078	BRX1	Nucleolar protein, constituent of 66S pre-ribosomal particles; depletion leads to defects in rRNA processing and a block in the assembly of large ribosomal subunits; possesses a sigma(70)-like RNA-binding motif	-2.65361	0
YOL098C	854055	YOL098C	Putative metalloprotease	-1.13787	0
YOL100W	854053	PKH2	Serine/threonine protein kinase involved in sphingolipid-mediated signaling pathway that controls endocytosis; activates Ypk1p and Ykr2p, components of signaling cascade required for maintenance of cell wall integrity; redundant with Pkh1p	2.35374	0
YOL120C	854029	RPL18A	Protein component of the large (60S) ribosomal subunit, identical to Rpl18Bp and has similarity to rat L18 ribosomal protein; intron of RPL18A pre-mRNA forms stem-loop structures that are a target for Rnt1p cleavage leading to degradation	-3.93344	0
YOL122C	854027	SMF1	Divalent metal ion transporter with a broad specificity for di-valent and tri-valent metals; post-translationally regulated by levels of metal ions; member of the Nramp family of metal transport proteins	-0.945409	0
YOL124C	853996	TRM11	Catalytic subunit of an adoMet-dependent tRNA methyltransferase complex (Trm11p-Trm112p), required for the methylation of the guanosine nucleotide at position 10 (m2G10) in tRNAs; contains a THUMP domain and a methyltransferase domain	-2.79783	0
YOR257W	854431	CDC31	Component of the spindle pole body (SPB) half-bridge, required for SPB duplication in mitosis and meiosis II; homolog of mammalian centrin; interacts with Kar1p	1.55473	0
YOR283W	854457	YOR283W	Hypothetical protein	-1.08439	0.01
YOR285W	854459	YOR285W	Protein of unknown function, localized to the mitochondrial outer membrane	0.981853	0
YOR289W	854463	YOR289W	Hypothetical protein	1.69892	0.01
YOR311C	854488	HSD1	Endoplasmic reticulum (ER)-resident membrane protein, overproduction induces enlargement of ER-like membrane structures and suppresses a temperature-sensitive sly1 mutation	-1.4975	0
YOR329C	854507	SCD5	Protein required for normal cortical actin organization and endocytosis; multicopy suppressor of clathrin deficiency; acts as a targeting subunit for protein phosphatase type 1	0.96486	0.01
YPL241C	855835	CIN2	Tubulin folding factor C (putative) involved in beta-tubulin (Tub2p) folding; isolated as mutant with increased chromosome loss and sensitivity to benomyl	-0.923528	0
YPL245W	855831	YPL245W	Hypothetical protein	-1.05553	0
YPL247C	855829	YPL247C	Hypothetical protein	0.896769	0
YPL266W	855862	DIM1	Essential 18S rRNA dimethylase, responsible for conserved m6(2)Am6(2)A dimethylation in 3'-terminal loop of 18 S rRNA, part of 90S and 40S pre-particles in nucleolus, involved in pre-ribosomal RNA processing	-1.39523	0
YPL268W	855860	PLC1	Phosphoinositide-specific phospholipase C, hydrolyzes phosphatidylinositol 4,5-biphosphate (PIP2) to generate inositol 1,4,5-triphosphate (IP3) and 1,2-diacylglycerol (DAG); involved in kinetochore function and pseudohyphal differentiation	-1.11853	0.01
YPR006C	856114	ICL2	2-methylisocitrate lyase of the mitochondrial matrix, functions in the methylcitrate cycle to catalyze the conversion of 2-methylisocitrate to succinate and pyruvate; ICL2 transcription is repressed by glucose and induced by ethanol	1.86149	0
YPR010C	856119	RPA135	RNA polymerase I subunit A135	-2.16251	0
YPR030W	856142	CSR2	Nuclear protein with a potential regulatory role in utilization of galactose and nonfermentable carbon sources; overproduction suppresses the lethality at high temperature of a chs5 spa2 double null mutation; potential Cdc28p substrate	3.41414	0
YPR036W	856148	VMA13	Subunit H of the eight-subunit V1 peripheral membrane domain of the vacuolar H+-ATPase (V-ATPase), an electrogenic proton pump found throughout the endomembrane system; serves as an activator or a structural stabilizer of the V-ATPase	-1.09031	0
YBL092W	852185	RPL32	Protein component of the large (60S) ribosomal subunit, has similarity to rat L32 ribosomal protein; overexpression disrupts telomeric silencing	-2.36463	0
Q0065	854596	AI4	Endonuclease I-SceII, encoded by a mobile group I intron within the mitochondrial COX1 gene; intron is normally spliced by the BI4p maturase but AI4p can mutate to acquire the same maturase activity	-0.92922	0.01
YAL023C	851210	PMT2	Protein O-mannosyltransferase, transfers mannose residues from dolichyl phosphate-D-mannose to protein serine/threonine residues; acts in a complex with Pmt1p, can instead interact with Pmt5p in some conditions; target for new antifungals	-1.67657	0
YAL054C	851245	ACS1	Acetyl-coA synthetase isoform, expressed during growth on nonfermentable carbon sources and under aerobic conditions	3.52279	0
YBR132C	852429	AGP2	High affinity polyamine permease, preferentially uses spermidine over putrescine; expression is down-regulated by osmotic stress; plasma membrane carnitine transporter, also functions as a low-affinity amino acid permease	1.62017	0
YBR158W	852455	AMN1	Protein required for daughter cell separation, multiple mitotic checkpoints, and chromosome stability; contains 12 degenerate leucine-rich repeat motifs; expression is induced by the Mitotic Exit Network (MEN)	-1.27796	0
YBR183W	852481	YPC1	Alkaline ceramidase that also has reverse (CoA-independent) ceramide synthase activity, catalyzes both breakdown and synthesis of phytoceramide; overexpression confers fumonisin B1 resistance	1.66506	0
YBR199W	852498	KTR4	Putative mannosyltransferase involved in protein glycosylation; member of the KRE2/MNT1 mannosyltransferase family	2.78576	0.01
YBR203W	852502	COS111	Protein required for wild-type resistance to the antifungal drug ciclopirox olamine; not related to the COS family of subtelomerically-encoded proteins	1.59361	0
YBR205W	852504	KTR3	Putative alpha-1,2-mannosyltransferase involved in O- and N-linked protein glycosylation; member of the KRE2/MNT1 mannosyltransferase family	-1.01734	0
YDL039C	851522	PRM7	Pheromone-regulated protein, predicted to have one transmembrane segment; promoter contains Gcn4p binding elements	-1.29813	0
YDL045C	851516	FAD1	Flavin adenine dinucleotide (FAD) synthetase, performs the second step in synthesis of FAD from riboflavin	0.935885	0
YDL060W	851499	TSR1	Protein required for processing of 20S pre-rRNA in the cytoplasm, associates with pre-40S ribosomal particles	-1.7654	0
YDL082W	851477	RPL13A	Protein component of the large (60S) ribosomal subunit, nearly identical to Rpl13Bp; not essential for viability; has similarity to rat L13 ribosomal protein	-1.58937	0.01
YDL110C	851448	YDL110C	Hypothetical protein	3.28599	0
YDR190C	851771	RVB1	Essential protein involved in transcription regulation; component of chromatin remodeling complexes; required for assembly and function of the INO80 complex; member of the RUVB-like protein family	-0.999878	0
YDR208W	851789	MSS4	Phosphatidylinositol-4-phosphate 5-kinase, involved in actin cytoskeleton organization and cell morphogenesis; multicopy suppressor of stt4 mutation	1.16308	0
YDR212W	851798	TCP1	Alpha subunit of chaperonin-containing T-complex, which mediates protein folding in the cytosol; involved in maintenance of actin cytoskeleton; homolog to Drosophila melanogaster and mouse tailless complex polypeptide	-1.0762	0
YDR232W	851818	HEM1	5-aminolevulinate synthase, catalyzes the first step in the heme biosynthetic pathway; an N-terminal signal sequence is required for localization to the mitochondrial matrix; expression is regulated by Hap2p-Hap3p	-1.24367	0
YEL012W	856704	UBC8	Ubiquitin-conjugating enzyme that negatively regulates gluconeogenesis by mediating the glucose-induced ubiquitination of fructose-1,6-bisphosphatase (FBPase); cytoplasmic enzyme that catalyzes the ubiquitination of histones in vitro	2.12082	0
YEL017W	856698	GTT3	Protein of unknown function with a possible role in glutathione metabolism, as suggested by computational analysis of large-scale protein-protein interaction data; GFP-fusion protein localizes to the nuclear periphery	-1.53256	0
YEL040W	856671	UTR2	Putative glycosidase, glycosylphosphatidylinositol (GPI)-anchored protein localized to the bud neck; has a role in cell wall maintenance	-1.86966	0
YEL054C	856656	RPL12A	Protein component of the large (60S) ribosomal subunit, nearly identical to Rpl12Bp; rpl12a rpl12b double mutant exhibits slow growth and slow translation; has similarity to E. coli L11 and rat L12 ribosomal proteins	-2.50512	0
YFR017C	850572	YFR017C	Putative protein of unknown function; green fluorescent protein (GFP)-fusion protein localizes to the cytoplasm; YFR017C is not an essential gene	2.61993	0
YFR031C-A	850590	RPL2A	Protein component of the large (60S) ribosomal subunit, identical to Rpl2Bp and has similarity to E. coli L2 and rat L8 ribosomal proteins	-2.2981	0
YFR032C-A	850592	RPL29	Protein component of the large (60S) ribosomal subunit, has similarity to rat L29 ribosomal protein; not essential for translation, but required for proper joining of the large and small ribosomal subunits and for normal translation rate	-1.64808	0.01
YGL001C	852883	ERG26	C-3 sterol dehydrogenase, catalyzes the second of three steps required to remove two C-4 methyl groups from an intermediate in ergosterol biosynthesis	-1.48373	0
YGL027C	852857	CWH41	Processing alpha glucosidase I, ER type II integral membrane N-glycoprotein involved in assembly of cell wall beta 1,6 glucan and asparagine-linked protein glycosylation; also involved in ER protein quality control and sensing of ER stress	-2.03344	0
YGR065C	852956	VHT1	High-affinity plasma membrane H+-biotin (vitamin H) symporter; mutation results in fatty acid auxotrophy; 12 transmembrane domain containing major facilitator subfamily member; mRNA levels negatively regulated by iron deprivation and biotin	-1.05559	0
YGR067C	852958	YGR067C	Putative protein of unknown function; contains a zinc finger motif similar to that of Adr1p	2.51352	0.01
YGR138C	853039	TPO2|TPO3	Polyamine transport protein specific for spermine; localizes to the plasma membrane; member of the major facilitator superfamily|Polyamine transport protein specific for spermine; localizes to the plasma membrane; transcription of TPO2 is regulated by Haa1p; member of the major facilitator superfamily	-1.7869	0
YHR085W	856485	IPI1	Protein of unknown function, essential for viability, may be involved in rRNA processing	-1.63414	0
YHR087W	856487	YHR087W	Protein involved in RNA metabolism, one of two yeast homologs (with Sdo1p/Ylr022cp) of the human protein SBDS responsible for autosomal recessive Shwachman-Bodian-Diamond Syndrome, also conserved in Archaea	1.78246	0
YHR089C	856489	GAR1	Protein component of the H/ACA snoRNP pseudouridylase complex, involved in the modification and cleavage of the 18S pre-rRNA	-1.40686	0
YHR091C	856491	MSR1	Mitochondrial arginyl-tRNA synthetase	-0.901736	0
YHR136C	856538	SPL2	Protein with similarity to cyclin-dependent kinase inhibitors, overproduction suppresses a plc1 null mutation; green fluorescent protein (GFP)-fusion protein localizes to the cytoplasm in a punctate pattern	-1.47553	0
YHR138C	856540	YHR138C	Homologous to PBI2	1.98977	0
YHR141C	856544	RPL42B	Protein component of the large (60S) ribosomal subunit, identical to Rpl42Ap and has similarity to rat L44; required for propagation of the killer toxin-encoding M1 double-stranded RNA satellite of the L-A double-stranded RNA virus	-1.8403	0
YHR160C	856565	PEX18	Part of a two-member peroxin family (Pex18p and Pex21p) specifically required for peroxisomal targeting of the Pex7p peroxisomal signal recognition factor and PTS2 peroxisomal matrix proteins	2.48038	0.01
YJL030W	853422	MAD2	Component of the spindle-assembly checkpoint complex, which delays the onset of anaphase in cells with defects in mitotic spindle assembly; forms a complex with Mad1p	1.01335	0.01
YJL047C	853400	RTT101	Cullin subunit of a Roc1p-dependent E3 ubiquitin ligase complex; deletion phenotype suggests a role in anaphase progression; interacts with Mms22p and implicated in Mms22-dependent DNA repair; modified by the ubiquitin-like protein, Rub1p	1.19177	0
YJL069C	853376	UTP18	Possible U3 snoRNP protein involved in maturation of pre-18S rRNA, based on computational analysis of large-scale protein-protein interaction data	-1.5626	0
YJL097W	853348	PHS1	Protein of unknown function; homolog of mammalian PTPLA; involved in sphingolipid biosynthesis; required for cell viability	-1.88346	0
YKL072W	853790	STB6	Protein that binds Sin3p in a two-hybrid assay	-0.909781	0.01
YLR001C	850687	YLR001C	Putative protein of unknown function; green fluorescent protein (GFP)-fusion protein localizes to the vacuolar membrane; also found in mitochondria; YLR001C is not an essential gene	1.13249	0
YLR003C	850689	YLR003C	Hypothetical protein	-1.15917	0
YLR025W	850712	SNF7	One of four subunits of the endosomal sorting complex required for transport III (ESCRT-III); involved in the sorting of transmembrane proteins into the multivesicular body (MVB) pathway; recruited from the cytoplasm to endosomal membranes	1.02648	0
YLR027C	850714	AAT2	Cytosolic aspartate aminotransferase, involved in nitrogen metabolism; localizes to peroxisomes in oleate-grown cells	-0.963592	0
YLR029C	850716	RPL15A|RPL15B	Protein component of the large (60S) ribosomal subunit, nearly identical to Rpl15Ap and has similarity to rat L15 ribosomal protein; binds to 5.8 S rRNA|Protein component of the large (60S) ribosomal subunit, nearly identical to Rpl15Bp and has similarity to rat L15 ribosomal protein; binds to 5.8 S rRNA	-1.77085	0.01
YLR031W	850718	YLR031W	Hypothetical protein	1.06258	0
YLR048W	853128	RPS0A|RPS0B	Protein component of the small (40S) ribosomal subunit, nearly identical to Rps0Ap; required for maturation of 18S rRNA along with Rps0Ap; deletion of either RPS0 gene reduces growth rate, deletion of both genes is lethal|Protein component of the small (40S) ribosomal subunit, nearly identical to Rps0Bp; required for maturation of 18S rRNA along with Rps0Bp; deletion of either RPS0 gene reduces g…	-2.16238	0
YLR050C	850739	YLR050C	Putative protein of unknown function; green fluorescent protein (GFP)-fusion protein localizes to the endoplasmic reticulum; YLR050C is not an essential gene	-1.01586	0
YLR372W	851087	SUR4	Elongase, involved in fatty acid and sphingolipid biosynthesis; synthesizes very long chain 20-26-carbon fatty acids from C18-CoA primers; involved in regulation of sphingolipid biosynthesis	-2.16853	0
YLR378C	851095	SEC61	Essential subunit of Sec61 complex (Sec61p, Sbh1p, and Sss1p); forms a channel for SRP-dependent protein import and retrograde transport of misfolded proteins out of the ER; with Sec63 complex allows SRP-independent protein import into ER	-1.44202	0
YLR406C	851122	RPL31B	Protein component of the large (60S) ribosomal subunit, nearly identical to Rpl31Ap and has similarity to rat L31 ribosomal protein; associates with the karyopherin Sxm1p	-2.20376	0
YMR143W	0	-	-	-2.19937	0
YMR180C	855218	CTL1	RNA 5'-triphosphatase, localizes to both the nucleus and cytoplasm	2.26714	0
YMR202W	855242	ERG2	C-8 sterol isomerase, catalyzes the isomerization of the delta-8 double bond to the delta-7 position at an intermediate step in ergosterol biosynthesis	-2.01587	0
YMR206W	855246	YMR206W	Hypothetical protein	1.98931	0
YMR208W	855248	ERG12	Mevalonate kinase, acts in the biosynthesis of isoprenoids and sterols, including ergosterol, from mevalonate	-1.47831	0
YMR210W	855250	YMR210W	Hypothetical protein	0.962055	0.01
YNL179C	0	YNL179C	Dubious open reading frame, unlikely to encode a protein; not conserved in closely related Saccharomyces species; deletion in cyr1 mutant results in loss of stress resistance	2.27379	0
YNL209W	855512	SSB2	Cytoplasmic ATPase that is a ribosome-associated molecular chaperone, functions with J-protein partner Zuo1p; may be involved in the folding of newly-synthesized polypeptide chains; member of the HSP70 family; homolog of SSB1	-2.41812	0
YNL231C	855490	PDR16	Phosphatidylinositol transfer protein (PITP) controlled by the multiple drug resistance regulator Pdr1p, localizes to lipid particles and microsomes, controls levels of various lipids, may regulate lipid synthesis, homologous to Pdr17p	-0.948518	0
YOL142W	854023	RRP40	Protein involved in rRNA processing; component of the exosome 3-5 exonuclease complex	-1.18037	0
YOR004W	854165	YOR004W	Protein required for cell viability	-0.917301	0
YOR023C	854188	AHC1	Subunit of the Ada histone acetyltransferase complex, required for structural integrity of the complex	1.0374	0.01
YOR031W	0	CRS5	Copper-binding metallothionein, required for wild-type copper resistance	1.72613	0
YOR047C	854212	STD1	Protein involved in control of glucose-regulated gene expression; interacts with protein kinase Snf1p, glucose sensors Snf3p and Rgt2p, and TATA-binding protein Spt15p; acts as a regulator of the transcription factor Rgt1p	-1.20661	0
YOR353C	854535	SOG2	Protein required for cell morphogenesis and cell separation after mitosis	0.917746	0.01
YOR355W	854537	GDS1	Protein of unknown function, required for growth on glycerol as a carbon source	-1.12259	0.01
YOR357C	854539	SNX3	Sorting nexin required to maintain late-Golgi resident enzymes in their proper location by recycling molecules from the prevacuolar compartment; contains a PX domain and sequence similarity to human Snx3p	-0.933771	0
YOR375C	854557	GDH1	NADP(+)-dependent glutamate dehydrogenase, synthesizes glutamate from ammonia and alpha-ketoglutarate; rate of alpha-ketoglutarate utilization differs from Gdh3p; expression regulated by nitrogen and carbon sources	-1.38841	0
YPR056W	856169	TFB4	Subunit of TFIIH complex, involved in transcription initiation, similar to 34 kDa subunit of human TFIIH; interacts with Ssl1p	-1.19721	0
YPR058W	856171	YMC1	Putative mitochondrial inner membrane transporter, member of the mitochondrial carrier (MCF) family	-0.99546	0
YPR060C	856173	ARO7	Chorismate mutase, catalyzes the conversion of chorismate to prephenate to initiate the tyrosine/phenylalanine-specific branch of aromatic amino acid biosynthesis	-1.06671	0
YPR074C	856188	TKL1	Transketolase, similar to Tkl2p; catalyzes conversion of xylulose-5-phosphate and ribose-5-phosphate to sedoheptulose-7-phosphate and glyceraldehyde-3-phosphate in the pentose phosphate pathway; needed for synthesis of aromatic amino acids	-2.13459	0.01
YPR080W	852415	TEF1|TEF2	Translational elongation factor EF-1 alpha; also encoded by TEF1; functions in the binding reaction of aminoacyl-tRNA (AA-tRNA) to ribosomes|Translational elongation factor EF-1 alpha; also encoded by TEF2; functions in the binding reaction of aminoacyl-tRNA (AA-tRNA) to ribosomes	-1.62902	0
YPR102C	852976	RPL11A|RPL11B	Protein component of the large (60S) ribosomal subunit, nearly identical to Rpl11Ap; involved in ribosomal assembly; depletion causes degradation of proteins and RNA of the 60S subunit; has similarity to E. coli L5 and rat L11|Protein component of the large (60S) ribosomal subunit, nearly identical to Rpl11Bp; involved in ribosomal assembly; depletion causes degradation of proteins and RNA of the…	-2.02983	0
YPR124W	856241	CTR1	High-affinity copper transporter of the plasma membrane, mediates nearly all copper uptake under low copper conditions; transcriptionally induced at low copper levels and degraded at high copper levels	-1.01646	0
YPR128C	856246	ANT1	Peroxisomal adenine nucleotide transporter; involved in beta-oxidation of medium-chain fatty acid; required for peroxisome proliferation	-1.46037	0
YPR132W	853015	RPS23A|RPS23B	Ribosomal protein 28 (rp28) of the small (40S) ribosomal subunit, required for translational accuracy; nearly identical to Rps23Ap and similar to E. coli S12 and rat S23 ribosomal proteins; deletion of both RPS23A and RPS23B is lethal|Ribosomal protein 28 (rp28) of the small (40S) ribosomal subunit, required for translational accuracy; nearly identical to Rps23Bp and similar to E. coli S12 and ra…	-1.64653	0
YBR103C-A	0	YBR103C-A	Hypothetical protein identified by homology. See FEBS Letters [2000] 487:31-36.	-2.02801	0
YML007C-A	855004	YML007C-A	Hypothetical protein identified by homology. See FEBS Letters [2000] 487:31-36.	1.19842	0
YJL052W	853395	TDH1	Glyceraldehyde-3-phosphate dehydrogenase, isozyme 1, involved in glycolysis and gluconeogenesis; tetramer that catalyzes the reaction of glyceraldehyde-3-phosphate to 1,3 bis-phosphoglycerate; detected in the cytoplasm and cell-wall	-1.41559	0.01
YBL072C	852206	RPS8A|RPS8B	Protein component of the small (40S) ribosomal subunit; identical to Rps8Ap and has similarity to rat S8 ribosomal protein|Protein component of the small (40S) ribosomal subunit; identical to Rps8Bp and has similarity to rat S8 ribosomal protein	-1.91708	0
YBL078C	852200	ATG8	Protein required for autophagy; modified by the serial action of Atg4p, Atg7p, and Atg3p, and conjugated at the C terminus with phosphatidylethanolamine, to become the form essential for generation of autophagosomes	2.38082	0
YBL091C-A	852186	SCS22	Protein involved in regulation of phospholipid metabolism; homolog of Scs2p2; similar to D. melanogaster inturned protein	1.35607	0
YBL113C	856335	YBL113C|YEL077C|YHL050C|YHR219W|YLL066C|YML133C|YOR396W|YRF1-1|YRF1-4|YRF1-5	Helicase encoded by the Y' element of subtelomeric regions, highly expressed in the mutants lacking the telomerase component TLC1; potentially phosphorylated by Cdc28p|Hypothetical protein|Putative protein of unknown function, potential Cdc28p substrate|Putative protein of unknown function with similarity to helicases; YLL066C is not an essential gene	1.22647	0
YBR002C	852287	RER2	Cis-prenyltransferase involved in dolichol synthesis; participates in endoplasmic reticulum (ER) protein sorting	-1.18415	0
YBR004C	852289	GPI18	Functional ortholog of human PIG-V, which is a mannosyltransferase that transfers the second mannose in glycosylphosphatidylinositol biosynthesis; the authentic, non-tagged protein was localized to mitochondria	1.05639	0
YBR024W	852312	SCO2	Protein anchored to the mitochondrial inner membrane, similar to Sco1p and may have a redundant function with Sco1p in delivery of copper to cytochrome c oxidase; interacts with Cox2p	1.09587	0
YBR026C	852314	ETR1	2-enoyl thioester reductase, member of the medium chain dehydrogenase/reductase family; localized to in mitochondria, where it has a probable role in fatty acid synthesis	2.4867	0
YBR028C	852316	YBR028C	Hypothetical protein	-0.89778	0
YCL032W	850325	STE50	Protein involved in mating response, invasive/filamentous growth, and osmotolerance, acts as an adaptor that links G protein-associated Cdc42p-Ste20p complex to the effector Ste11p to modulate signal transduction	1.48778	0
YCL036W	850321	GFD2	Protein of unknown function, identified as a high-copy suppressor of a dbp5 mutation	-1.52855	0
YCL063W	850296	VAC17	Protein involved in vacuole inheritance; acts as a vacuole-specific receptor for myosin Myo2p	-1.16434	0
YCL067C	850292	HMLALPHA2|HMRA2|MATALPHA2	Homeobox-domain protein that, with Mcm1p, represses a-specific genes in haploids; acts with A1p to repress transcription of haploid-specific genes in diploids; one of two genes encoded by the MATalpha mating type cassette|ORF,	2.38545	0
YCR010C	850368	ADY2	Acetate transporter required for normal sporulation	5.60043	0
YCR012W	850370	PGK1	3-phosphoglycerate kinase, catalyzes transfer of high-energy phosphoryl groups from the acyl phosphate of 1,3-bisphosphoglycerate to ADP to produce ATP; key enzyme in glycolysis and gluconeogenesis	-1.38988	0
YCR014C	850372	POL4	DNA polymerase IV, undergoes pair-wise interactions with Dnl4p-Lif1p and Rad27p to mediate repair of DNA double-strand breaks by non-homologous end joining (NHEJ); homologous to mammalian DNA polymerase beta	1.11501	0
YCR019W	850381	MAK32	Protein necessary for structural stability of L-A double-stranded RNA-containing particles	0.975357	0.01
YCR034W	850400	FEN1	Fatty acid elongase, involved in sphingolipid biosynthesis; acts on fatty acids of up to 24 carbons in length; mutations have regulatory effects on 1,3-beta-glucan synthase, vacuolar ATPase, and the secretory pathway	-2.83001	0
YCR036W	850402	RBK1	Putative ribokinase	1.29484	0
YDL238C	851360	GUD1	Guanine deaminase, a catabolic enzyme of the guanine salvage pathway producing xanthine and ammonia from guanine; activity is low in exponentially-growing cultures but expression is increased in post-diauxic and stationary-phase cultures	1.42653	0
YDL244W	850486	THI11|THI12|THI13|THI5	Protein involved in synthesis of the thiamine precursor hydroxymethylpyrimidine (HMP); member of a subtelomeric gene family including THI5, THI11, THI12, and THI13	1.47019	0
YDL246C	851351	SOR1|SOR2	Protein of unknown function, computational analysis of large-scale protein-protein interaction data suggests a possible role in fructose or mannose metabolism|Sorbitol dehydrogenase; expression is induced in the presence of sorbitol	1.4632	0
YDR012W	852319	RPL4A|RPL4B	N-terminally acetylated protein component of the large (60S) ribosomal subunit, nearly identical to Rpl4Bp and has similarity to E. coli L4 and rat L4 ribosomal proteins|Protein component of the large (60S) ribosomal subunit, nearly identical to Rpl4Ap and has similarity to E. coli L4 and rat L4 ribosomal proteins	-1.32115	0
YDR018C	851581	YDR018C	Hypothetical protein	2.20208	0
YDR020C	851583	YDR020C	Hypothetical protein	-1.56374	0
YDR022C	851585	CIS1	Protein of unknown function that may be involved in microtubule organization; high-copy suppressor of CIK1 deletion	1.32614	0
YDR034W-B	851604	YDR034W-B	Protein of unknown function; green fluorescent protein (GFP)-fusion protein localizes to the cell periphery	2.47203	0
YDR056C	851626	YDR056C	Hypothetical protein	-1.35932	0.01
YDR062W	851634	LCB2	Component of serine palmitoyltransferase, responsible along with Lcb1p for the first committed step in sphingolipid synthesis, which is the condensation of serine with palmitoyl-CoA to form 3-ketosphinganine	-1.72818	0
YDR064W	851636	RPS13	Protein component of the small (40S) ribosomal subunit; has similarity to E. coli S15 and rat S13 ribosomal proteins	-2.87004	0
YDR353W	851955	TRR1	Cytoplasmic thioredoxin reductase, key regulatory enzyme that determines the redox state of the thioredoxin system, which acts as a disulfide reductase system and protects cells against both oxidative and reductive stress	-0.972741	0.01
YDR357C	851959	YDR357C	Protein of unknown function; green fluorescent protein (GFP)-fusion protein localizes to the cytoplasm in a punctate pattern	1.63539	0
YDR361C	851963	BCP1	Essential protein involved in nuclear export of Mss4p, which is a lipid kinase that generates phosphatidylinositol 4,5-biphosphate and plays a role in actin cytoskeleton organization and vesicular transport	-1.77959	0
YDR374C	851980	YDR374C	Hypothetical protein	1.02661	0
YDR382W	851990	RPP2B	Ribosomal protein P2 beta, a component of the ribosomal stalk, which is involved in the interaction between translational elongation factors and the ribosome; regulates the accumulation of P1 (Rpp1Ap and Rpp1Bp) in the cytoplasm	-1.17235	0
YDR402C	852011	DIT2	N-formyltyrosine oxidase, sporulation-specific microsomal enzyme required for spore wall maturation, involved in the production of a soluble LL-dityrosine-containing precursor of the spore wall, homologous to cytochrome P-450s	0.996871	0.01
YDR404C	852013	RPB7	RNA polymerase II subunit B16; forms two subunit dissociable complex with Rpb4p	0.987898	0.01
YDR406W	852015	PDR15	ATP binding cassette (ABC) transporter of the plasma membrane; general stress response factor implicated in cellular detoxification; target of Pdr1p, Pdr3p and Pdr8p transcription regulators; promoter contains a PDR responsive element	1.35667	0.01
YDR428C	852038	YDR428C	Hypothetical protein	-1.37619	0.01
YER097W	0	YER097W	Hypothetical protein	0.913887	0
YER121W	856858	YER121W	Hypothetical protein	3.17354	0
YER123W	856860	YCK3	Palmitoylated, vacuolar membrane-localized casein kinase I isoform; negatively regulates vacuole fusion during hypertonic stress via phosphorylation of the HOPS complex subunit, Vps41p; shares overlapping essential functions with Hrr25p	-1.21525	0.01
YER145C	856888	FTR1	High affinity iron permease involved in the transport of iron across the plasma membrane; forms complex with Fet3p; expression is regulated by iron	-1.92867	0
YER174C	856921	GRX4	Hydroperoxide and superoxide-radical responsive glutathione-dependent oxidoreductase; monothiol glutaredoxin subfamily member along with Grx3p and Grx5p; protects cells from oxidative damage	-0.975333	0
YGL153W	852724	PEX14	Peroxisomal membrane protein that is a central component of the peroxisomal protein import machinery, interacts with PTS1 (Pex5p) and PTS2 (Pex7p) peroxisomal matrix protein signal recognition factors and membrane receptor Pex13p	0.909065	0
YGL155W	852722	CDC43	Beta subunit of geranylgeranyltransferase type I, catalyzes geranylgeranylation to the cysteine residue in proteins containing a C-terminal CaaX sequence ending in Leu or Phe; has substrates important for morphogenesis	-0.956116	0
YGL159W	852717	YGL159W	Putative protein of unknown function; deletion mutant has no detectable phenotype	-1.88691	0
YGL179C	852696	TOS3	Protein kinase, related to and functionally redundant with Elm1p and Sak1p for the phosphorylation and activation of Snf1p; functionally orthologous to LKB1, a mammalian kinase associated with Peutz-Jeghers cancer-susceptibility syndrome	-1.27821	0
YGL199C	0	YGL199C	Dubious open reading frame unlikely to encode a protein, based on available experimental and comparative sequence data; partially overlaps the verified ORF YIP4/YGL198W	-0.928618	0
YGL201C	852673	MCM6	Protein involved in DNA replication; component of the Mcm2-7 hexameric complex that binds chromatin as a part of the pre-replicative complex	-1.13275	0
YGL205W	852667	POX1	Fatty-acyl coenzyme A oxidase, involved in the fatty acid beta-oxidation pathway; localized to the peroxisomal matrix	6.35881	0
YGL225W	852647	VRG4	Golgi GDP-mannose transporter; regulates Golgi function and glycosylation in Golgi	-2.5151	0
YGR260W	853175	TNA1	High affinity nicotinic acid plasma membrane permease, responsible for uptake of low levels of nicotinic acid; expression of the gene increases in the absence of extracellular nicotinic acid or para-aminobenzoate (PABA)	-1.22289	0
YGR264C	853181	MES1	Methionyl-tRNA synthetase, forms a complex with glutamyl-tRNA synthetase (Gus1p) and Arc1p, which increases the catalytic efficiency of both tRNA synthetases; also has a role in nuclear export of tRNAs	-2.97826	0
YGR268C	853185	HUA1	Cytoplasmic protein containing a zinc finger domain with sequence similarity to that of Type I J-proteins; computational analysis of large-scale protein-protein interaction data suggests a possible role in actin patch assembly	0.919142	0
YGR270W	853186	YTA7	Protein of unknown function, member of CDC48/PAS1/SEC18 family of ATPases, potentially phosphorylated by Cdc28p	0.907477	0
YGR284C	853201	ERV29	Protein localized to COPII-coated vesicles, involved in vesicle formation and incorporation of specific secretory cargo	-1.77333	0
YHL016C	856370	DUR3	Plasma membrane urea transporter, expression is highly sensitive to nitrogen catabolite repression and induced by allophanate, the last intermediate of the allantoin degradative pathway	0.918694	0
YIL062C	854748	ARC15	Subunit of the ARP2/3 complex, which is required for the motility and integrity of cortical actin patches	0.992893	0
YIL064W	854746	YIL064W	Putative S-adenosylmethionine-dependent methyltransferase of the seven beta-strand family	-1.90164	0
YIL086C	854723	YIL086C	Hypothetical protein	-1.14757	0
YIL110W	854696	YIL110W	Putative S-adenosylmethionine-dependent methyltransferase of the seven beta-strand family; deletion mutant exhibits a weak vacuolar protein sorting defect and enhanced resistance to the glucan synthase inhibitor caspofungin	-1.5113	0
YIL114C	854692	POR2	Putative mitochondrial porin (voltage-dependent anion channel), related to Por1p but not required for mitochondrial membrane permeability or mitochondrial osmotic stability	-0.95133	0
YIL118W	854688	RHO3	Non-essential small GTPase of the Rho/Rac subfamily of Ras-like proteins involved in the establishment of cell polarity; GTPase activity positively regulated by the GTPase activating protein (GAP) Rgd1p	-1.59925	0
YIL134W	854672	FLX1	Protein required for transport of flavin adenine dinucleotide (FAD) from mitochondria, where it is synthesized from riboflavin, to the cytosol	-1.51672	0
YIL136W	854670	OM45	Protein of unknown function, major constituent of the mitochondrial outer membrane; located on the outer (cytosolic) face of the outer membrane	2.72444	0
YJR003C	853459	YJR003C	Putative protein of unknown function; GFP-fusion protein localizes to mitochondria	-1.265	0
YJR010W	853466	MET3	ATP sulfurylase, catalyzes the primary step of intracellular sulfate activation, essential for assimilatory reduction of sulfate to sulfide, involved in methionine metabolism	-1.10965	0.01
YJR024C	853481	YJR024C	Putative protein of unknown function; localizes to the cytoplasm; potential substrate of Smt3p sumoylation; expression downregulated by the antifungal drug caspofungin and deletion mutant exhibits enhanced caspofungin resistance	-1.19366	0
YJR034W	853491	PET191	Protein required for assembly of cytochrome c oxidase	1.13832	0
YJR048W	853507	CYC1	Cytochrome c, isoform 1; electron carrier of the mitochondrial intermembrane space that transfers electrons from ubiquinone-cytochrome c oxidoreductase to cytochrome c oxidase during cellular respiration	1.42615	0.01
YJR052W	853512	RAD7	Protein that recognizes and binds damaged DNA in an ATP-dependent manner (with Rad16p) during nucleotide excision repair; subunit of Nucleotide Excision Repair Factor 4 (NEF4)	1.06938	0
YKL217W	853663	JEN1	Lactate transporter, required for uptake of lactate and pyruvate; expression is derepressed by transcriptional activator Cat8p under nonfermentative growth conditions, and repressed in the presence of glucose, fructose, and mannose	4.57638	0
YKL219W	853661	COS9	Protein of unknown function, member of the DUP380 subfamily of conserved, often subtelomerically-encoded proteins	-0.983845	0
YKR002W	853871	PAP1	Poly(A) polymerase, one of three factors required for mRNA 3'-end polyadenylation, forms multiprotein complex with polyadenylation factor I (PF I), also required for mRNA nuclear export; may also polyadenylate rRNAs	0.982358	0.01
YKR020W	853890	VPS51	Component of the GARP (Golgi-associated retrograde protein) complex, Vps51p-Vps52p-Vps53p-Vps54p, which is required for the recycling of proteins from endosomes to the late Golgi; links the (VFT/GARP) complex to the SNARE Tlg1p	1.04057	0
YKR024C	853894	DBP7	Putative ATP-dependent RNA helicase of the DEAD-box family involved in ribosomal biogenesis	-1.62994	0
YKR026C	853896	GCN3	Alpha subunit of the translation initiation factor eIF2B, the guanine-nucleotide exchange factor for eIF2; activity subsequently regulated by phosphorylated eIF2; first identified as a positive regulator of GCN4 expression	-1.62408	0
YKR049C	853923	FMP46	Mitochondrial protein of unknown function; putative redox protein containing a thioredoxin fold	2.25441	0
YKR067W	853941	GPT2	Glycerol-3-phosphate acyltransferase located in both lipid particles and the ER; involved in the stepwise acylation of glycerol-3-phosphate and dihydroxyacetone, which are intermediate steps in lipid biosynthesis	2.41966	0.01
YKR071C	853945	DRE2	Protein of unknown function; mutation displays synthetic lethal interaction with the pol3-13 allele of CDC2	-1.17018	0
YLR206W	850903	ENT2	Epsin-like protein required for endocytosis and actin patch assembly and functionally redundant with Ent1p; contains clathrin-binding motif at C-terminus	1.71367	0
YLR222C	850919	UTP13	Nucleolar protein, component of the small subunit (SSU) processome containing the U3 snoRNA that is involved in processing of pre-18S rRNA	-1.82395	0
YLR248W	850950	RCK2	Protein kinase involved in the response to oxidative and osmotic stress; identified as suppressor of S. pombe cell cycle checkpoint mutations	1.17252	0
YML106W	854865	URA5	One of two orotate phosphoribosyltransferase isozymes (see also URA10) that catalyze the fifth enzymatic step in de novo biosynthesis of pyrimidines, converting orotate into orotidine-5'-phosphate	-1.31485	0
YML121W	854918	GTR1	Cytoplasmic GTP binding protein and negative regulator of the Ran/Tc4 GTPase cycle, through its homolog and binding partner, Gtr2p; involved in phosphate transport and invasive growth; human RagA and RagB proteins are functional homologs	-1.40617	0
YML123C	854916	PHO84	High-affinity inorganic phosphate (Pi) transporter and low-affinity manganese transporter; regulated by Pho4p and Spt7p; mutation confers resistance to arsenate; exit from the ER during maturation requires Pho86p	-2.43072	0
YMR010W	855022	YMR010W	Protein of unknown function; green fluorescent protein (GFP)-fusion protein localizes to the cytoplasm in a punctate pattern	-1.20691	0
YMR012W	855025	CLU1	eIF3 component of unknown function; deletion causes defects in mitochondrial organization but not in growth or translation initiation, can rescue cytokinesis and mitochondrial organization defects of the Dictyostelium cluA- mutant	-1.4505	0
YNL010W	855722	YNL010W	Hypothetical protein	-2.12017	0
YNL054W	855673	VAC7	Integral vacuolar membrane protein involved in vacuole inheritance and morphology; may function to regulate Fab1p kinase activity	-1.41658	0.01
YNL075W	855649	IMP4	Component of the SSU processome, which is required for pre-18S rRNA processing; interacts with Mpp10p; member of a superfamily of proteins that contain a sigma(70)-like motif and associate with RNAs	-1.33424	0.01
YNR045W	855781	PET494	Specific translational activator for the COX3 mRNA that acts together with Pet54p and Pet122p; located in the mitochondrial inner membrane	0.980371	0
YNR067C	855804	DSE4	Daughter cell-specific secreted protein with similarity to glucanases, degrades cell wall from the daughter side causing daughter to separate from mother	-2.67483	0
YNR073C	856639	DSF1|YNR073C	Deletion suppressor of mpt5 mutation|Hypothetical protein	2.57243	0
YOL021C	854138	DIS3	Nucleolar exosome component, involved in rRNA processing and RNA degradation, binds Gsp1p/Ran and enhances the GEF activity of Srm1p, implicated in mitotic control, homologous to the E. coli RNase R of the RNase II family	-1.54435	0
YOL039W	854118	RPP2A	Ribosomal protein P2 alpha, a component of the ribosomal stalk, which is involved in the interaction between translational elongation factors and the ribosome; regulates the accumulation of P1 (Rpp1Ap and Rpp1Bp) in the cytoplasm	-2.87581	0
YOL045W	854111	PSK2	One of two (see also PSK1) PAS domain containing S/T protein kinases; regulates sugar flux and translation in response to an unknown metabolite by phosphorylating Ugp1p and Gsy2p (sugar flux) and Caf20p, Tif11p and Sro9p (translation)	1.53448	0
YOR229W	854404	WTM2	Transcriptional repressor involved in regulation of meiosis and silencing; contains WD repeats	-1.58142	0
YOR247W	854421	SRL1|YOR248W	Hypothetical protein|Mannoprotein that exhibits a tight association with the cell wall, required for cell wall stability in the absence of GPI-anchored mannoproteins; has a high serine-threonine content; expression is induced in cell wall mutants	-1.84454	0
YPL160W	855943	CDC60	Cytosolic leucyl tRNA synthetase, ligates leucine to the appropriate tRNA	-3.00358	0
YPL187W	855914	MF(ALPHA)1	Mating pheromone alpha-factor, made by alpha cells; interacts with mating type a cells to induce cell cycle arrest and other responses leading to mating; also encoded by MF(ALPHA)2, although MF(ALPHA)1 produces most alpha-factor	-2.03332	0
YPL205C	0	YPL205C	Hypothetical protein; deletion of locus affects telomere length	1.70198	0
YPL211W	855890	NIP7	Nucleolar protein required for 60S ribosome subunit biogenesis, constituent of 66S pre-ribosomal particles; physically interacts with Nop8p and the exosome subunit Rrp43p	-1.71775	0
YPL237W	855838	SUI3	Beta subunit of the translation initiation factor eIF2, involved in the identification of the start codon; proposed to be involved in mRNA binding	-1.84043	0
YPL239W	855837	YAR1	Cytoplasmic ankyrin-repeat containing protein of unknown function, proposed to link the processes of 40S ribosomal subunit biogenesis and adaptation to osmotic and oxidative stress; expression repressed by heat shock	-1.29178	0
YAR023C	851276	YAR023C	Putative integral membrane protein, member of DUP240 gene family	0.976171	0
YAR073W	856626	IMD1|IMD2	Inosine monophosphate dehydrogenase, catalyzes the first step of GMP biosynthesis, expression is induced by mycophenolic acid resulting in resistance to the drug, expression is repressed by nutrient limitation|Nonfunctional protein with homology to IMP dehydrogenase; probable pseudogene, located close to the telomere; is not expressed at detectable levels; YAR073W and YAR075W comprise a continuou…	-2.08503	0
YBL001C	852285	ECM15	Non-essential protein of unknown function, likely exists as tetramer, may be regulated by the binding of small-molecule ligands (possibly sulfate ions), may have a role in yeast cell-wall biogenesis	0.946496	0
YBL027W	852254	RPL19B	Protein component of the large (60S) ribosomal subunit, nearly identical to Rpl19Bp and has similarity to rat L19 ribosomal protein; rpl19a and rpl19b single null mutations result in slow growth, while the double null mutation is lethal	-2.01636	0.01
YBR237W	852539	PRP5	RNA helicase in the DEAD-box family, necessary for prespliceosome formation, bridges U1 and U2 snRNPs and enables stable U2 snRNP association with intron RNA	1.40644	0
YBR243C	852545	ALG7	UDP-N-acetyl-glucosamine-1-P transferase, transfers Glc-Nac-P from UDP-GlcNac to Dol-P in the ER in the first step of the dolichol pathway of protein asparagine-linked glycosylation; inhibited by tunicamycin	-1.25752	0
YBR245C	852547	ISW1	Member of the imitation-switch (ISWI) class of ATP-dependent chromatin remodeling complexes; ATPase that forms a complex with Ioc2p and Ioc4p to regulate transcription elongation, and a complex with Ioc3p to repress transcription initiation	-1.15421	0
YBR261C	852564	YBR261C	Putative S-adenosylmethionine-dependent methyltransferase of the seven beta-strand family; green fluorescent protein (GFP)-fusion protein localizes to the cytoplasm; YBR261C is not an essential gene	-1.16825	0
YBR269C	852572	YBR269C	The authentic, non-tagged protein was localized to the mitochondria	2.47688	0
YBR283C	852586	SSH1	Subunit of the Ssh1 translocon complex; Sec61p homolog involved in co-translational pathway of protein translocation; not essential	-1.51251	0
YBR285W	852588	YBR285W	Putative protein of unknown function; YBR287W is not an essential gene and deletion of the YBR287W leads to poor growth on glucose-minimal medium at 15C	2.99926	0
YCL009C	850348	ILV6	Regulatory subunit of acetolactate synthase, which catalyzes the first step of branched-chain amino acid biosynthesis; enhances activity of the Ilv2p catalytic subunit, localizes to mitochondria	-0.997398	0
YDL148C	851407	NOP14	Nucleolar protein, forms a complex with Noc4p that mediates maturation and nuclear export of 40S ribosomal subunits; also present in the small subunit processome complex, which is required for processing of pre-18S rRNA	-1.20226	0
YDL166C	851388	FAP7	Essential NTPase required for small ribosome subunit synthesis, mediates processing of the 20S pre-rRNA at site D in the cytoplasm but associates only transiently with 43S preribosomes via Rps14p, may be the endonuclease for site D	-1.30306	0
YDL174C	851380	DLD1	D-lactate dehydrogenase, oxidizes D-lactate to pyruvate, transcription is heme-dependent, repressed by glucose, and derepressed in ethanol or lactate; located in the mitochondrial inner membrane	1.75966	0.01
YDL198C	851329	GGC1	Mitochondrial GTP/GDP transporter, essential for mitochondrial genome maintenance; has a role in mitochondrial iron transport; member of the mitochondrial carrier family; (putative) mitochondrial carrier protein	-2.38286	0
YDL212W	851314	SHR3	Endoplasmic reticulum packaging chaperone, required for incorporation of amino acid permeases into COPII coated vesicles for transport to the cell surface	-1.06807	0
YDL214C	851312	PRR2	Protein kinase with a possible role in MAP kinase signaling in the pheromone response pathway	3.19567	0
YDR262W	851855	YDR262W	Hypothetical protein	1.95753	0
YDR292C	851886	SRP101	Signal recognition particle (SRP) receptor - alpha subunit; contain GTPase domains; involved in SRP-dependent protein targeting; interacts with SRP102p	-1.05786	0
YDR331W	851931	GPI8	ER membrane glycoprotein subunit of the glycosylphosphatidylinositol transamidase complex that adds glycosylphosphatidylinositol (GPI) anchors to newly synthesized proteins; human PIG-K protein is a functional homolog	-1.01204	0
YDR335W	851935	MSN5	Karyopherin involved in nuclear import and export; shown to be responsible for nuclear import of replication protein A and for export of several proteins including Swi6p, Far1p, and Pho4p; cargo dissociation involves binding to RanGTP	1.78177	0
YER011W	856729	TIR1	Cell wall mannoprotein of the Srp1p/Tip1p family of serine-alanine-rich proteins; expression is downregulated at acidic pH and induced by cold shock and anaerobiosis; abundance is increased in cells cultured without shaking	-2.33149	0
YER015W	856734	FAA2	Long chain fatty acyl-CoA synthetase; accepts a wider range of acyl chain lengths than Faa1p, preferring C9:0-C13:0; involved in the activation of endogenous pools of fatty acids	3.02951	0
YER036C	856758	ARB1	ATPase of the ATP-binding cassette (ABC) family involved in 40S and 60S ribosome biogenesis, has similarity to Gcn20p; shuttles from nucleus to cytoplasm, physically interacts with Tif6p, Lsg1p	-2.43211	0
YER055C	856782	HIS1	ATP phosphoribosyltransferase, a hexameric enzyme, catalyzes the first step in histidine biosynthesis; mutations cause histidine auxotrophy and sensitivity to Cu, Co, and Ni salts; transcription is regulated by general amino acid control	-2.605	0.01
YER056C-A	856784	RPL34A	Protein component of the large (60S) ribosomal subunit, nearly identical to Rpl34Bp and has similarity to rat L34 ribosomal protein	-1.74133	0.01
YER060W	856788	FCY21	Putative purine-cytosine permease, very similar to Fcy2p but cannot substitute for its function	-1.06447	0
YER078C	856811	YER078C	Metallopeptidase, localized to the mitochondrial matrix	-0.918048	0
YGL055W	852825	OLE1	Fatty acid desaturase, required for monounsaturated fatty acid synthesis and for normal distribution of mitochondria	-2.15394	0
YGL083W	852797	SCY1	Putative kinase, suppressor of GTPase mutant, similar to bovine rhodopsin kinase	-1.24697	0
YGL089C	852791	MF(ALPHA)2	Mating pheromone alpha-factor, made by alpha cells; interacts with mating type a cells to induce cell cycle arrest and other responses leading to mating; also encoded by MF(ALPHA)1, which is more highly expressed than MF(ALPHA)2	-2.55322	0
YGL103W	852775	RPL28	Ribosomal protein L29 of the large (60S) ribosomal subunit, has similarity to E. coli L15 and rat L27a ribosomal proteins; may have peptidyl transferase activity; can mutate to cycloheximide resistance	-1.50742	0
YGL135W	852742	RPL1A|RPL1B	N-terminally acetylated protein component of the large (60S) ribosomal subunit, nearly identical to Rpl1Bp and has similarity to E. coli L1 and rat L10a ribosomal proteins; rpl1a rpl1b double null mutation is lethal	-1.59737	0
YGR168C	853078	YGR168C	Hypothetical protein	0.980172	0
YGR170W	853080	PSD2	Phosphatidylserine decarboxylase of the Golgi and vacuolar membranes, converts phosphatidylserine to phosphatidylethanolamine	1.0244	0
YGR174C	853085	CBP4	Mitochondrial protein required for assembly of ubiquinol cytochrome-c reductase complex (cytochrome bc1 complex); interacts with Cbp3p and function is partially redundant with that of Cbp3p	1.23355	0
YGR194C	853108	XKS1	Xylulokinase, converts D-xylulose and ATP to xylulose 5-phosphate and ADP; rate limiting step in fermentation of xylulose; required for xylose fermentation by recombinant S. cerevisiae strains	1.57657	0
YGR196C	853110	FYV8	Protein of unknown function, required for survival upon exposure to K1 killer toxin	0.995699	0
YGR214W	853128	RPS0A|RPS0B	Protein component of the small (40S) ribosomal subunit, nearly identical to Rps0Ap; required for maturation of 18S rRNA along with Rps0Ap; deletion of either RPS0 gene reduces growth rate, deletion of both genes is lethal|Protein component of the small (40S) ribosomal subunit, nearly identical to Rps0Bp; required for maturation of 18S rRNA along with Rps0Bp; deletion of either RPS0 gene reduces g…	-1.97772	0
YGR236C	0	-	-	5.95856	0
YGR238C	853153	KEL2	Protein that functions in a complex with Kel1p to negatively regulate mitotic exit, interacts with Tem1p and Lte1p; localizes to regions of polarized growth; potential Cdc28p substrate	0.893072	0.01
YGR244C	853159	LSC2	Beta subunit of succinyl-CoA ligase, which is a mitochondrial enzyme of the TCA cycle that catalyzes the nucleotide-dependent conversion of succinyl-CoA to succinate	1.29636	0
YHR192W	856599	YHR192W	Hypothetical protein	-1.08841	0
YHR196W	856603	UTP9	Nucleolar protein, component of the small subunit (SSU) processome containing the U3 snoRNA that is involved in processing of pre-18S rRNA	-1.96003	0
YHR215W	851299	PHO11|PHO12	One of three repressible acid phosphatases, a glycoprotein that is transported to the cell surface by the secretory pathway; induced by phosphate starvation and coordinately regulated by PHO4 and PHO2|One of three repressible acid phosphatases, a glycoprotein that is transported to the cell surface by the secretory pathway; nearly identical to Pho11p; upregulated by phosphate starvation	-2.84056	0
YHR219W	856335	YBL113C|YEL077C|YHL050C|YHR219W|YLL066C|YML133C|YOR396W|YRF1-1|YRF1-4|YRF1-5	Helicase encoded by the Y' element of subtelomeric regions, highly expressed in the mutants lacking the telomerase component TLC1; potentially phosphorylated by Cdc28p|Hypothetical protein|Putative protein of unknown function, potential Cdc28p substrate|Putative protein of unknown function with similarity to helicases; YLL066C is not an essential gene	0.887916	0
YIL016W	854796	SNL1	Protein of unknown function proposed to be involved in nuclear pore complex biogenesis and maintenance as well as protein folding; has similarity to the mammalian BAG-1 protein	-1.41128	0.01
YIL018W	854794	RPL2B	Protein component of the large (60S) ribosomal subunit, identical to Rpl2Ap and has similarity to E. coli L2 and rat L8 ribosomal proteins; expression is upregulated at low temperatures	-2.87477	0
YIL020C	854792	HIS6	Phosphoribosyl-5-amino-1-phosphoribosyl-4-imidazolecarboxiamide isomerase, catalyzes the fourth step in histidine biosynthesis; mutations cause histidine auxotrophy and sensitivity to Cu, Co, and Ni salts	-1.29423	0
YIL022W	854790	TIM44	Peripheral mitochondrial membrane protein involved in mitochondrial protein import, tethers essential chaperone Ssc1p to the translocon channel at the matrix side of the inner membrane	-0.933473	0
YIL040W	854771	APQ12	Protein involved in nucleocytoplasmic transport of mRNA	-2.14967	0
YIL046W	854765	MET30	F-box protein containing five copies of the WD40 motif, controls cell cycle function, sulfur metabolism, and methionine biosynthesis as part of the ubiquitin ligase complex; interacts with and regulates Met4p, localizes within the nucleus	1.09262	0
YJL133W	853308	MRS3	Mitochondrial iron transporter of the mitochondrial carrier family (MCF), very similar to and functionally redundant with Mrs4p; functions under low-iron conditions; may transport other cations in addition to iron	-1.7834	0
YJL137C	853304	GLG2	Self-glucosylating initiator of glycogen synthesis, also glucosylates n-dodecyl-beta-D-maltoside; similar to mammalian glycogenin	1.29936	0.01
YJL139C	853302	YUR1	Mannosyltransferase of the KTR1 family, involved in protein N-glycosylation; located in the Golgi apparatus	-0.986792	0
YJL155C	853286	FBP26	Fructose-2,6-bisphosphatase, required for glucose metabolism	2.07553	0
YJL157C	853283	FAR1	Cyclin-dependent kinase inhibitor that mediates cell cycle arrest in response to pheromone; also forms a complex with Cdc24p, Ste4p, and Ste18p that may specify the direction of polarized growth during mating; potential Cdc28p substrate	-2.05215	0
YJL161W	853279	YJL161W	The authentic, non-tagged protein was localized to the mitochondria	0.939066	0.01
YJL163C	853276	YJL163C	Hypothetical protein	1.35974	0.01
YJL177W	853262	RPL17B	Protein component of the large (60S) ribosomal subunit, nearly identical to Rpl17Ap and has similarity to E. coli L22 and rat L17 ribosomal proteins	-2.2998	0
YJL183W	853256	MNN11	Subunit of a Golgi mannosyltransferase complex that also contains Anp1p, Mnn9p, Mnn10p, and Hoc1p, and mediates elongation of the polysaccharide mannan backbone; has homology to Mnn10p	-1.9889	0
YJL185C	853254	YJL185C	Putative protein of unknown function; mRNA is weakly cell cycle regulated, peaking in G2 phase; YJL185C is a non-essential gene	1.91533	0
YJL187C	853252	SWE1	Protein kinase that regulates the G2/M transition by inhibition of Cdc28p kinase activity; localizes to the nucleus and to the daughter side of the mother-bud neck; homolog of S. pombe Wee1p; potential Cdc28p substrate	-0.944781	0.01
YKL121W	853738	YKL121W	Putative protein of unknown function	1.38316	0
YKL123W	0	YKL123W	Dubious open reading frame, unlikely to encode a protein; partially overlaps the verified gene SSH4	1.3835	0
YKL125W	853734	RRN3	Protein required for transcription of rDNA by RNA polymerase I; transcription factor independent of DNA template; involved in recruitment of RNA polymerase I to rDNA	-1.08712	0
YKL127W	853732	PGM1	Phosphoglucomutase, minor isoform; catalyzes the conversion from glucose-1-phosphate to glucose-6-phosphate, which is a key step in hexose metabolism	-1.33585	0
YKL129C	853729	MYO3	One of two type I myosins; localizes to actin cortical patches; deletion of MYO3 has little effect on growth, but myo3 myo5 double deletion causes severe defects in growth and actin cytoskeleton organization	1.16567	0
YKL151C	853706	YKL151C	Putative protein of unknown function; green fluorescent protein (GFP)-fusion protein localizes to the cytoplasm	1.83098	0
YKL168C	853686	KKQ8	Putative serine/threonine protein kinase with unknown cellular role	0.974377	0.01
YKL178C	853677	STE3	Receptor for a factor receptor, transcribed in alpha cells and required for mating by alpha cells, couples to MAP kinase cascade to mediate pheromone response; ligand bound receptors are endocytosed and recycled to the plasma membrane; GPCR	-1.93365	0
YLR106C	850796	MDN1	Huge dynein-related AAA-type ATPase (midasin), forms extended pre-60S particle with the Rix1 complex (Rix1p-Ipi1p-Ipi3p), may mediate ATP-dependent remodeling of 60S subunits and subsequent export from nucleoplasm to cytoplasm	-1.38027	0
YLR174W	850871	IDP2	Cytosolic NADP-specific isocitrate dehydrogenase, catalyzes oxidation of isocitrate to alpha-ketoglutarate; levels are elevated during growth on non-fermentable carbon sources and reduced during growth on glucose	2.39413	0
YLR178C	850875	TFS1	Carboxypeptidase Y inhibitor, function requires acetylation by the NatB N-terminal acetyltransferase; phosphatidylethanolamine-binding protein involved in protein kinase A signaling pathway	1.27018	0
YLR180W	850877	SAM1	S-adenosylmethionine synthetase, catalyzes transfer of the adenosyl group of ATP to the sulfur atom of methionine; one of two differentially regulated isozymes (Sam1p and Sam2p)	-1.84937	0
YLR182W	850879	SWI6	Transcription cofactor, forms complexes with DNA-binding proteins Swi4p and Mbp1p to regulate transcription at the G1/S transition; involved in meiotic gene expression; localization regulated by phosphorylation; potential Cdc28p substrate	0.94199	0
YML010W-A	0	YML009W-B	Hypothetical protein	0.997505	0
YML031W	854977	NDC1	Nuclear envelope protein with multiple putative transmembrane domains, required for nuclear pore complex assembly and spindle pole body duplication; required for meiosis II	-1.11657	0
YML034W	854974	SRC1	Protein with a putative role in sister chromatid segregation, potentially phosphorylated by Cdc28p; green fluorescent protein (GFP)-fusion protein localizes to the nuclear periphery	1.22171	0.01
YML054C	854950	CYB2	Cytochrome b2 (L-lactate cytochrome-c oxidoreductase), component of the mitochondrial intermembrane space, required for lactate utilization; expression is repressed by glucose and anaerobic conditions	3.71696	0
YML056C	854948	IMD4	Inosine monophosphate dehydrogenase, catalyzes the first step of GMP biosynthesis, member of a four-gene family in S. cerevisiae, constitutively expressed	-1.33053	0
YML058C-A	0	YML057C-A	Hypothetical protein	1.85987	0
YML080W	854895	DUS1	Dihydrouridine synthase, member of a widespread family of conserved proteins including Smm1p, Dus3p, and Dus4p; modifies pre-tRNA(Phe) at U17	-1.99637	0
YMR242C	855283	RPL20A	Protein component of the large (60S) ribosomal subunit, nearly identical to Rpl20Bp and has similarity to rat L18a ribosomal protein	-3.27585	0
YMR244C-A	855287	YMR244C-A	Hypothetical protein	1.26123	0
YMR260C	855302	TIF11	Translation initiation factor eIF1A, essential protein that forms a complex with Sui1p (eIF1) and the 40S ribosomal subunit and scans for the start codon; C-terminus associates with Fun12p (eIF5B); N terminus interacts with eIF2 and eIF3	-1.67878	0.01
YMR266W	855308	YMR266W	Membrane protein of unknown function; overexpression suppresses NaCl sensitivity of sro7 mutant	-1.63868	0
YMR284W	855328	YKU70	Subunit of the telomeric Ku complex (Yku70p-Yku80p), involved in telomere length maintenance, structure and telomere position effect; relocates to sites of double-strand cleavage to promote nonhomologous end joining during DSB repair	1.34742	0
YMR288W	855332	HSH155	U2-snRNP associated splicing factor that forms extensive associations with the branch site-3' splice site-3' exon region upon prespliceosome formation; similarity to the mammalian U2 snRNP-associated splicing factor SAP155	-0.958999	0
YMR290C	855335	HAS1	ATP-dependent RNA helicase; localizes to both the nuclear periphery and nucleolus; highly enriched in nuclear pore complex fractions; constituent of 66S pre-ribosomal particles	-1.91454	0
YNL291C	855425	MID1	N-glycosylated integral membrane protein of the ER membrane and plasma membrane, required for Ca2+ influx stimulated by pheromone, functions as a stretch-activated Ca2+-permeable cation channel in mammals; forms an oligomer	-1.71855	0
YNL293W	855423	MSB3	GTPase-activating protein for Sec4p and several other Rab GTPases, regulates exocytosis via its action on Sec4p, also required for proper actin organization; similar to Msb4p; both Msb3p and Msb4p localize to sites of polarized growth	0.933738	0
YNL313C	855403	YNL313C	Protein required for cell viability	-1.1082	0
YNL335W	850483	YFL061W|YNL335W	Hypothetical protein|Protein whose expression is induced by DNA damage	1.98638	0
YNR002C	855736	ATO2	Putative transmembrane protein, involved in the export of ammonia, a starvation signal that promotes cell death in the center of aging colonies; member of the TC 9.B.33 YaaH family; homolog of Ady2p and Y. lipolytica Gpr1p	3.27568	0
YOR089C	854256	VPS21	GTPase required for transport during endocytosis and for correct sorting of vacuolar hydrolases; localized in endocytic intermediates; detected in mitochondria; geranylgeranylation required for membrane association; mammalian Rab5 homolog	0.995471	0
YOR091W	854258	YOR091W	Hypothetical protein	-1.04227	0
YOR115C	854282	TRS33	One of 10 subunits of the transport protein particle (TRAPP) complex of the cis-Golgi which mediates vesicle docking and fusion; involved in endoplasmic reticulum (ER) to Golgi membrane traffic	-1.04127	0
YOR133W	851993	EFT1|EFT2	Elongation factor 2 (EF-2), also encoded by EFT1; catalyzes ribosomal translocation during protein synthesis; contains diphthamide, the unique posttranslationally modified histidine residue specifically ADP-ribosylated by diphtheria toxin|Elongation factor 2 (EF-2), also encoded by EFT2; catalyzes ribosomal translocation during protein synthesis; contains diphthamide, the unique posttranslational…	-2.53689	0
YOR151C	854322	RPB2	RNA polymerase II second largest subunit B150, part of central core; similar to bacterial beta subunit	-0.937101	0
YPL086C	856019	ELP3	Histone acetyltransferase subunit of the Elongator complex, which is a component of the RNA polymerase II holoenzyme; activity is directed specifically towards histones H3 and H4; disruption confers resistance to K. lactis zymotoxin	-1.15335	0
YPL090C	852479	RPS6A|RPS6B	Protein component of the small (40S) ribosomal subunit; identical to Rps6Ap and has similarity to rat S6 ribosomal protein|Protein component of the small (40S) ribosomal subunit; identical to Rps6Bp and has similarity to rat S6 ribosomal protein	-2.53568	0
YPL094C	856011	SEC62	Essential subunit of Sec63 complex (Sec63p, Sec62p, Sec66p and Sec72p); with Sec61 complex, Kar2p/BiP and Lhs1p forms a channel competent for SRP-dependent and post-translational SRP-independent protein targeting and import into the ER	-1.00071	0
YPL116W	855987	HOS3	Trichostatin A-insensitive homodimeric histone deacetylase (HDAC) with specificity in vitro for histones H3, H4, H2A, and H2B; similar to Hda1p, Rpd3p, Hos1p, and Hos2p; deletion results in increased histone acetylation at rDNA repeats	1.03284	0
YPL136W	0	YPL136W	Hypothetical protein	2.2738	0
YPR157W	856280	YPR157W	Hypothetical protein	-0.931661	0
YPR181C	856311	SEC23	GTPase-activating protein; component of the Sec23p-Sec24p heterodimeric complex of the COPII vesicle coat, involved in ER to Golgi transport and autophagy; stimulates the GDP-bound form of Sar1p	-1.11162	0.01
YBL064C	852215	PRX1	Mitochondrial peroxiredoxin (1-Cys Prx) with thioredoxin peroxidase activity, has a role in reduction of hydroperoxides; induced during respiratory growth and under conditions of oxidative stress	1.38019	0.01
YBL082C	852196	ALG3|YBL083C	Dolichol-P-Man dependent alpha(1-3) mannosyltransferase, involved in the synthesis of dolichol-linked oligosaccharide donor for N-linked glycosylation of proteins|Hypothetical protein	-1.20032	0
YBL086C	852192	YBL086C	Protein of unknown function; green fluorescent protein (GFP)-fusion protein localizes to the cell periphery	2.40921	0
YBR016W	852304	YBR016W	Plasma membrane protein of unknown function; has similarity to hydrophilins, which are hydrophilic, glycine-rich proteins involved in the adaptive response to hyperosmotic conditions	1.21218	0.01
YCL050C	850307	APA1	Diadenosine 5',5''-P1,P4-tetraphosphate phosphorylase I (AP4A phosphorylase), involved in catabolism of bis(5'-nucleosidyl) tetraphosphates; has similarity to Apa2p	-1.42209	0.01
YCL052C	850305	PBN1	Essential component of glycosylphosphatidylinositol-mannosyltransferase I, required for the autocatalytic post-translational processing of the protease B precursor Prb1p, localizes to ER in lumenal orientation; homolog of mammalian PIG-X	1.06846	0
YCR002C	850358	CDC10	Component of the septin ring of the mother-bud neck that is required for cytokinesis; septins recruit proteins to the neck and can act as a barrier to diffusion at the membrane, and they comprise the 10nm filaments seen with EM	1.02718	0
YCR021C	850385	HSP30	Hydrophobic plasma membrane localized, stress-responsive protein that negatively regulates the H(+)-ATPase Pma1p; induced by heat shock, ethanol treatment, weak organic acid, glucose limitation, and entry into stationary phase	2.2046	0
YDL226C	851372	GCS1	ADP-ribosylation factor GTPase activating protein (ARF GAP), involved in ER-Golgi transport; shares functional similarity with Glo3p	-1.45902	0
YDL230W	851368	PTP1	Phosphotyrosine-specific protein phosphatase that dephosphorylates a broad range of substrates in vivo, including Fpr3p; localized to the cytoplasm and the mitochondria	1.05373	0
YDL234C	851364	GYP7	GTPase-activating protein for yeast Rab family members including: Ypt7p (most effective), Ypt1p, Ypt31p, and Ypt32p (in vitro); involved in vesicle mediated protein trafficking	2.00025	0
YDR006C	851569	SOK1	Protein whose overexpression suppresses the growth defect of mutants lacking protein kinase A activity; involved in cAMP-mediated signaling; localized to the nucleus; similar to the mouse testis-specific protein PBS13	0.951637	0.01
YDR026C	851590	YDR026C	Hypothetical protein	-1.01137	0
YDR030C	851594	RAD28	Protein involved in transcription-coupled repair nucleotide excision repair of UV-induced DNA lesions; homolog of human CSA protein	1.01787	0
YDR044W	851614	HEM13	Coproporphyrinogen III oxidase, an oxygen requiring enzyme that catalyzes the sixth step in the heme biosynthetic pathway; localizes to the mitochondrial inner membrane; transcription is repressed by oxygen and heme (via Rox1p and Hap1p)	-1.17202	0.01
YDR046C	851616	BAP3	Amino acid permease involved in the uptake of cysteine, leucine, isoleucine and valine	-1.96771	0
YDR341C	851942	YDR341C	Cytoplasmic arginyl-tRNA synthetase	-2.00292	0.01
YDR392W	852001	SPT3	Subunit of the SAGA and SAGA-like transcriptional regulatory complexes, interacts with Spt15p to activate transcription of some RNA polymerase II-dependent genes, also functions to inhibit transcription at some promoters	1.04149	0
YDR412W	852021	YDR412W	Protein required for cell viability	-1.78955	0
YDR414C	852023	ERD1	Predicted membrane protein required for the retention of lumenal endoplasmic reticulum proteins; mutants secrete the endogenous ER protein, BiP (Kar2p)	-1.55285	0
YDR418W	852026	RPL12B	Protein component of the large (60S) ribosomal subunit, nearly identical to Rpl12Ap; rpl12a rpl12b double mutant exhibits slow growth and slow translation; has similarity to E. coli L11 and rat L12 ribosomal proteins	-2.08525	0
YER091C	856825	MET6	Cobalamin-independent methionine synthase, involved in amino acid biosynthesis; requires a minimum of two glutamates on the methyltetrahydrofolate substrate, similar to bacterial metE homologs	-1.76181	0
YER093C-A	856829	YER093C-A	Hypothetical protein	1.05396	0.01
YER162C	856909	RAD4	Protein that recognizes and binds damaged DNA (with Rad23p) during nucleotide excision repair; subunit of Nuclear Excision Repair Factor 2 (NEF2); homolog of human XPC protein	1.44482	0
YGL147C	852730	RPL9A|RPL9B	Protein component of the large (60S) ribosomal subunit, nearly identical to Rpl9Ap and has similarity to E. coli L6 and rat L9 ribosomal proteins|Protein component of the large (60S) ribosomal subunit, nearly identical to Rpl9Bp and has similarity to E. coli L6 and rat L9 ribosomal proteins	-2.69075	0
YGL171W	852704	ROK1	ATP-dependent RNA helicase of the DEAD box family; required for 18S rRNA synthesis	-1.55344	0
YGL189C	852686	RPS26A	Protein component of the small (40S) ribosomal subunit; nearly identical to Rps26Bp and has similarity to rat S26 ribosomal protein	-1.70451	0
YGL193C	852682	YGL193C	Dubious open reading frame unlikely to encode a protein, based on available experimental and comparative sequence data	1.38343	0
YGR258C	853174	RAD2	Single-stranded DNA endonuclease, cleaves single-stranded DNA during nucleotide excision repair to excise damaged DNA; subunit of Nucleotide Excision Repair Factor 3 (NEF3); homolog of human XPG protein	0.9429	0
YHL002W	856387	HSE1	Subunit of the endosomal Vps27p-Hse1p complex required for sorting of ubiquitinated membrane proteins into intralumenal vesicles prior to vacuolar degradation, as well as for recycling of Golgi proteins and formation of lumenal membranes	1.35221	0
YHL024W	856361	RIM4	Putative RNA-binding protein required for the expression of early and middle sporulation genes	1.43586	0
YIL100W	0	YIL100W	Hypothetical protein	2.32333	0.01
YIL108W	854698	YIL108W	Putative metalloprotease	2.067	0
YJL221C	854635	FSP2|YIL172C|YOL157C	Hypothetical protein|Protein of unknown function, expression is induced during nitrogen limitation|Putative protein of unknown function with similarity to glucosidases; green fluorescent protein (GFP)-fusion protein localizes to the cytoplasm	1.57641	0
YJR016C	853473	ILV3	Dihydroxyacid dehydratase, catalyzes third step in the common pathway leading to biosynthesis of branched-chain amino acids	-1.9779	0
YJR064W	853527	CCT5	Subunit of the cytosolic chaperonin Cct ring complex, related to Tcp1p, required for the assembly of actin and tubulins in vivo	-1.38793	0.01
YJR070C	853534	LIA1	Deoxyhypusine hydroxylase, a HEAT-repeat containing metalloenzyme that catalyses hypusine formation; binds to and is required for the modification of Hyp2p (eIF5A); complements S. pombe mmd1 mutants defective in mitochondrial positioning	-2.4643	0
YKL211C	853669	TRP3	Bifunctional enzyme exhibiting both indole-3-glycerol-phosphate synthase and anthranilate synthase activities, forms multifunctional hetero-oligomeric anthranilate synthase:indole-3-glycerol phosphate synthase enzyme complex with Trp2p	-1.37804	0
YKR030W	853901	GMH1	Golgi membrane protein of unknown function, interacts with Gea1p and Gea2p; required for localization of Gea2p; computational analysis suggests a possible role in either cell wall synthesis or protein-vacuolar targeting	-1.18926	0
YKR057W	853931	RPS21A	Protein component of the small (40S) ribosomal subunit; nearly identical to Rps21Bp and has similarity to rat S21 ribosomal protein	-2.0341	0
YKR059W	853933	TIF1|TIF2	Translation initiation factor eIF4A, identical to Tif1p; DEA(D/H)-box RNA helicase that couples ATPase activity to RNA binding and unwinding; forms a dumbbell structure of two compact domains connected by a linker; interacts with eIF4G|Translation initiation factor eIF4A, identical to Tif2p; DEA(D/H)-box RNA helicase that couples ATPase activity to RNA binding and unwinding; forms a dumbbell stru…	-1.95938	0
YLR192C	850889	HCR1	Dual function protein involved in translation initiation as a substoichiometric component of eukaryotic translation initiation factor 3 (eIF3) and required for processing of 20S pre-rRNA; binds to eIF3 subunits Rpg1p and Prt1p and 18S rRNA	-1.42207	0
YLR194C	850891	YLR194C	Structural constituent of the cell wall attached to the plasma membrane by a GPI-anchor; expression is upregulated in response to cell wall stress	1.08915	0
YLR196W	850893	PWP1	Protein with WD-40 repeats involved in rRNA processing; associates with trans-acting ribosome biogenesis factors; similar to beta-transducin superfamily	-1.68755	0
YLR264W	850969	RPS28B	Protein component of the small (40S) ribosomal subunit; nearly identical to Rps28Bp and has similarity to rat S28 ribosomal protein	-2.65495	0
YML089C	0	YML089C	Hypothetical protein	3.75119	0
YML114C	854926	TAF8	TFIID subunit (65 kDa), involved in RNA polymerase II transcription initiation	1.18641	0
YML116W	854924	ATR1	Multidrug efflux pump of the major facilitator superfamily, required for resistance to aminotriazole and 4-nitroquinoline-N-oxide	-1.04877	0
YML117W-A	0	YML116W-A	Hypothetical protein	1.47279	0
YML131W	854908	YML131W	Hypothetical protein	2.90122	0
YMR002W	855014	YMR002W	Hypothetical protein	1.17332	0
YMR006C	855018	PLB2	Phospholipase B (lysophospholipase) involved in phospholipid metabolism; displays transacylase activity in vitro; overproduction confers resistance to lysophosphatidylcholine	-1.86355	0
YMR030W	855045	RSF1	Protein required for respiratory growth; localized to both the nucleus and mitochondrion; mutant displays decreased transcription of specific nuclear and mitochondrial genes whose products are involved in respiratory growth	1.36876	0
[truncated: 81 more rows]
