# Supplementary material for: Disruption of nucleocytoplasmic trafficking as a cellular senescence driver
Source: Exp Mol Med. 2021 Jun 29;53(6):1092–108. doi: 10.1038/s12276-021-00643-6 (PMC8257587; doi:10.1038/s12276-021-00643-6)
Supplement: Supplementary file 1 — Supplementary Information [file 12276_2021_643_MOESM1_ESM.zip › Supplementary Table S4.xlsx]

## Sheet: Sheet1
6,836 DEGs identified in at least one of the seven comparisons.
Gene information			Log2-fold-change							P value
Entrez ID	Name	Description	RS/Young	WGA/Young	LMB/Young	RCC1-KD/Control	RasV12/Control ORF	H2O2/Young	Doxorubicin/Young	RS/Young	WGA/Young	LMB/Young	RCC1-KD/Control	RasV12/Control ORF	H2O2/Young	Doxorubicin/Young
2	A2M	alpha-2-macroglobulin	3.61286	1.31343	--	2.40458	--	-1.67716	-1.60013	0.000694987	0.00835878	--	0.00137422	--	0.00029061	0.00215954
12	SERPINA3	serpin peptidase inhibitor, clade A (alpha-1 antiproteinase, antitrypsin), member 3	--	--	0.987685	--	--	--	--	--	--	0.0396339	--	--	--	--
16	AARS	alanyl-tRNA synthetase	--	--	--	--	--	-1.00983	--	--	--	--	--	--	0.0240377	--
18	ABAT	4-aminobutyrate aminotransferase	1.36854	--	--	0.906639	--	--	--	0.0139372	--	--	0.0188674	--	--	--
19	ABCA1	ATP-binding cassette, sub-family A (ABC1), member 1	2.32381	--	1.30472	2.04733	--	-1.25504	-1.18804	0.00504372	--	0.0185471	0.00305894	--	0.00518878	0.0150639
21	ABCA3	ATP-binding cassette, sub-family A (ABC1), member 3	1.54058	--	--	--	2.72813	1.08034	1.66218	0.00909205	--	--	--	0.00600424	0.00759146	0.00502878
27	ABL2	c-abl oncogene 2, non-receptor tyrosine kinase	--	--	--	--	--	1.13123	0.874824	--	--	--	--	--	0.00912071	0.0237641
31	ACACA	acetyl-CoA carboxylase alpha	--	--	--	--	--	-0.779017	-0.868693	--	--	--	--	--	0.0202821	0.0304866
32	ACACB	acetyl-CoA carboxylase beta	0.999075	0.947265	--	--	--	-1.24103	--	0.0241176	0.0102417	--	--	--	0.0172777	--
37	ACADVL	acyl-CoA dehydrogenase, very long chain	--	--	--	--	--	--	0.747712	--	--	--	--	--	--	0.0385491
39	ACAT2	acetyl-CoA acetyltransferase 2	-1.88513	1.46281	--	-0.956185	--	-0.789146	--	0.00529351	0.00364056	--	0.0100358	--	0.00910768	--
41	ASIC1	acid-sensing (proton-gated) ion channel 1	-1.50221	--	-1.04602	--	--	--	-1.73964	0.0153464	--	0.0344294	--	--	--	0.00370651
51	ACOX1	acyl-CoA oxidase 1, palmitoyl	1.3874	--	1.48874	0.893914	--	--	0.954356	0.0148017	--	0.0110205	0.023381	--	--	0.0197635
54	ACP5	acid phosphatase 5, tartrate resistant	--	5.16125	--	1.74037	2.83522	--	--	--	1.69308e-05	--	0.00164942	0.00214324	--	--
55	ACPP	acid phosphatase, prostate	--	--	--	0.870552	4.70038	1.69013	0.859077	--	--	--	0.0369048	0.00128038	0.00273443	0.015053
59	ACTA2	actin, alpha 2, smooth muscle, aorta	-1.65858	--	--	--	-1.62742	--	-1.45485	0.00296576	--	--	--	0.0260427	--	0.00560609
71	ACTG1	actin, gamma 1	--	--	-1.02274	--	--	--	--	--	--	0.0333884	--	--	--	--
72	ACTG2	actin, gamma 2, smooth muscle, enteric	-6.15601	-1.13695	--	-2.6535	--	--	-2.02954	0.000192224	0.00691629	--	0.00101406	--	--	0.000913808
81	ACTN4	actinin, alpha 4	--	--	-0.988015	-0.93527	--	-0.954003	-0.740889	--	--	0.0247055	0.0117517	--	0.014676	0.0497523
86	ACTL6A	actin-like 6A	--	--	-0.93954	--	--	--	--	--	--	0.044152	--	--	--	--
90	ACVR1	activin A receptor, type I	--	--	0.970595	--	--	--	--	--	--	0.0341771	--	--	--	--
92	ACVR2A	activin A receptor, type IIA	1.20652	--	--	--	--	--	--	0.0259203	--	--	--	--	--	--
94	ACVRL1	activin A receptor type II-like 1	--	--	--	--	1.80104	--	-0.889966	--	--	--	--	0.00778776	--	0.02927
98	ACYP2	acylphosphatase 2, muscle type	1.02742	--	--	--	--	--	0.874094	0.0304473	--	--	--	--	--	0.0197451
100	ADA	adenosine deaminase	--	1.64461	--	--	--	--	--	--	0.00219876	--	--	--	--	--
101	ADAM8	ADAM metallopeptidase domain 8	1.30934	--	--	1.33976	--	--	1.57695	0.0271045	--	--	0.00984083	--	--	0.00342455
104	ADARB1	adenosine deaminase, RNA-specific, B1	--	--	--	--	-1.8627	-0.955021	-1.06524	--	--	--	--	0.01532	0.0246619	0.0276273
109	ADCY3	adenylate cyclase 3	--	--	--	--	-1.47174	-1.0023	-1.18486	--	--	--	--	0.0192982	0.00661423	0.00436928
112	ADCY6	adenylate cyclase 6	0.951165	--	1.12149	--	--	--	--	0.0324165	--	0.0254356	--	--	--	--
113	ADCY7	adenylate cyclase 7	-1.66741	-1.31128	-1.26559	-0.863678	--	--	--	0.0125077	0.00391696	0.0115998	0.0347004	--	--	--
115	ADCY9	adenylate cyclase 9	--	--	--	--	--	-0.759443	-0.723449	--	--	--	--	--	0.0215736	0.0269148
120	ADD3	adducin 3 (gamma)	--	--	--	--	-1.46394	-0.911418	--	--	--	--	--	0.0324159	0.0329075	--
123	-	-	--	--	--	--	1.51789	1.56901	1.87471	--	--	--	--	0.0235814	0.00377994	0.00765629
126	ADH1C	alcohol dehydrogenase 1C (class I), gamma polypeptide	--	1.86598	--	--	--	--	--	--	0.00390297	--	--	--	--	--
128	ADH5	alcohol dehydrogenase 5 (class III), chi polypeptide	--	--	--	--	--	--	-0.959531	--	--	--	--	--	--	0.0289966
133	ADM	adrenomedullin	--	--	--	--	--	--	-1.21593	--	--	--	--	--	--	0.00174444
135	ADORA2A	adenosine A2a receptor	--	--	--	2.29468	--	--	--	--	--	--	0.00184106	--	--	--
136	ADORA2B	adenosine A2b receptor	-2.27519	--	-1.27377	-1.77407	--	--	-1.30197	0.00201856	--	0.00644791	0.00115557	--	--	0.0132379
142	PARP1	poly (ADP-ribose) polymerase 1	-1.39476	--	-1.74865	-1.0815	-1.60164	-0.914923	-1.07122	0.0223303	--	0.00551738	0.0151312	0.0177105	0.0174825	0.0218258
143	PARP4	poly (ADP-ribose) polymerase family, member 4	--	--	--	--	--	-0.766451	--	--	--	--	--	--	0.036203	--
146	ADRA1D	adrenoceptor alpha 1D	--	-1.52247	-0.947801	1.20362	--	0.721801	--	--	0.00391867	0.0461928	0.0179881	--	0.0281244	--
147	ADRA1B	adrenoceptor alpha 1B	--	--	--	--	-2.24144	-2.73029	-2.97837	--	--	--	--	0.00886802	0.00129874	0.00116706
152	ADRA2C	adrenoceptor alpha 2C	--	--	--	1.23231	--	1.27371	1.7158	--	--	--	0.0155603	--	0.00742291	0.00592454
154	ADRB2	adrenoceptor beta 2, surface	--	--	1.34117	0.862287	--	2.08417	1.85441	--	--	0.0177468	0.0201765	--	0.000569443	0.00649327
158	ADSL	adenylosuccinate lyase	-0.999456	--	--	--	--	--	--	0.0206393	--	--	--	--	--	--
165	AEBP1	AE binding protein 1	--	1.29923	--	--	-2.37942	-1.45182	-1.56028	--	0.0103759	--	--	0.00665401	0.0042878	0.00382604
172	AFG3L1P	AFG3-like AAA ATPase 1, pseudogene	--	--	--	--	--	-0.849786	--	--	--	--	--	--	0.0319636	--
174	AFP	alpha-fetoprotein	--	--	--	--	2.20758	1.10956	1.22569	--	--	--	--	0.0226628	0.031957	0.0312647
176	ACAN	aggrecan	-2.12206	-2.67343	-2.32417	--	-1.66701	-4.33397	-4.11901	0.00798456	0.00194084	0.00489042	--	0.0331021	0.0013708	0.00018253
177	AGER	advanced glycosylation end product-specific receptor	--	--	--	--	-1.58836	-1.56513	-1.28496	--	--	--	--	0.0319901	0.00709979	0.0153708
182	JAG1	jagged 1	--	--	--	--	-1.40526	-1.35174	-1.3144	--	--	--	--	0.0249197	0.0197261	0.0046123
183	AGT	angiotensinogen (serpin peptidase inhibitor, clade A, member 8)	1.41942	1.20612	--	--	--	--	--	0.0115664	0.00797415	--	--	--	--	--
190	NR0B1	nuclear receptor subfamily 0, group B, member 1	--	3.70128	1.03686	1.563	--	--	--	--	0.00031227	0.0417508	0.00515913	--	--	--
196	AHR	aryl hydrocarbon receptor	--	--	1.16664	--	--	0.881962	--	--	--	0.0214919	--	--	0.0304869	--
202	AIM1	absent in melanoma 1	-3.69309	--	--	-1.23246	--	-1.24818	-0.97476	0.000131612	--	--	0.00476049	--	0.00839506	0.0145969
203	AK1	adenylate kinase 1	--	--	1.13687	--	--	--	--	--	--	0.0188445	--	--	--	--
205	AK4	adenylate kinase 4	--	--	--	1.00337	3.03939	0.961521	1.04619	--	--	--	0.018535	0.00636037	0.0245737	0.0280922
211	ALAS1	aminolevulinate, delta-, synthase 1	--	--	--	0.88034	1.64109	0.704037	1.27281	--	--	--	0.021354	0.0196297	0.043898	0.0180678
216	ALDH1A1	aldehyde dehydrogenase 1 family, member A1	--	--	--	-1.40811	-7.34516	-1.39152	-3.4323	--	--	--	0.00810731	0.000411177	0.00871816	0.000305104
218	ALDH3A1	aldehyde dehydrogenase 3 family, member A1	--	--	1.16073	--	--	--	0.775112	--	--	0.0166739	--	--	--	0.0415074
219	ALDH1B1	aldehyde dehydrogenase 1 family, member B1	--	-1.42493	--	-0.996947	--	--	--	--	0.00431143	--	0.0161128	--	--	--
220	ALDH1A3	aldehyde dehydrogenase 1 family, member A3	1.37374	--	0.966309	--	--	--	--	0.0170343	--	0.0386113	--	--	--	--
221	ALDH3B1	aldehyde dehydrogenase 3 family, member B1	--	--	--	--	-1.7153	-1.15584	-1.36394	--	--	--	--	0.0333198	0.00995271	0.00679699
224	ALDH3A2	aldehyde dehydrogenase 3 family, member A2	--	--	0.959961	-1.44109	--	--	--	--	--	0.0242636	0.00528828	--	--	--
230	ALDOC	aldolase C, fructose-bisphosphate	--	--	--	--	--	-1.05496	-0.760089	--	--	--	--	--	0.0119103	0.0378029
231	AKR1B1	aldo-keto reductase family 1, member B1 (aldose reductase)	--	--	--	0.965828	--	0.853401	1.12274	--	--	--	0.0167949	--	0.0183326	0.0137467
241	ALOX5AP	arachidonate 5-lipoxygenase-activating protein	--	--	--	--	1.84613	--	--	--	--	--	--	0.0131151	--	--
244	ANXA8L2	annexin A8-like 2	--	-1.82386	-1.55398	--	--	--	--	--	0.00549789	0.0136653	--	--	--	--
247	ALOX15B	arachidonate 15-lipoxygenase, type B	--	--	--	--	1.37631	--	--	--	--	--	--	0.0261737	--	--
257	ALX3	ALX homeobox 3	-0.966039	--	--	--	-1.56828	-0.977108	-0.912544	0.0490714	--	--	--	0.0387444	0.0237815	0.0331241
262	AMD1	adenosylmethionine decarboxylase 1	--	--	--	--	--	0.969512	--	--	--	--	--	--	0.0107447	--
272	AMPD3	adenosine monophosphate deaminase 3	--	--	1.7179	3.11462	3.70676	1.98857	1.79674	--	--	0.00372991	0.000281812	0.000622038	0.00207045	0.00377051
273	AMPH	amphiphysin	--	--	-0.932354	--	--	--	--	--	--	0.0224732	--	--	--	--
275	AMT	aminomethyltransferase	--	--	--	--	--	-1.03254	-0.777398	--	--	--	--	--	0.018987	0.045247
278	AMY1C	amylase, alpha 1C (salivary)	1.56414	--	--	--	--	--	1.05814	0.00626021	--	--	--	--	--	0.022453
283	ANG	angiogenin, ribonuclease, RNase A family, 5	--	1.17769	--	--	--	-0.977817	--	--	0.00938875	--	--	--	0.0175685	--
284	ANGPT1	angiopoietin 1	--	-2.07091	-1.54662	--	-1.74274	--	--	--	0.00215452	0.00793999	--	0.0135526	--	--
286	ANK1	ankyrin 1, erythrocytic	2.19128	--	1.94826	--	-2.48857	--	--	0.00137205	--	0.00755205	--	0.0062906	--	--
288	ANK3	ankyrin 3, node of Ranvier (ankyrin G)	--	--	--	--	2.65797	--	0.854946	--	--	--	--	0.00481593	--	0.0285523
290	ANPEP	alanyl (membrane) aminopeptidase	--	--	--	1.57885	1.97482	--	0.719462	--	--	--	0.00387148	0.0107641	--	0.0333497
291	SLC25A4	solute carrier family 25 (mitochondrial carrier; adenine nucleotide translocator), member 4	--	--	--	--	--	0.844886	1.15871	--	--	--	--	--	0.0219003	0.0146451
292	SLC25A5	solute carrier family 25 (mitochondrial carrier; adenine nucleotide translocator), member 5	--	--	-1.24834	--	--	--	--	--	--	0.00778284	--	--	--	--
302	ANXA2	annexin A2	-3.20374	--	--	--	--	--	--	0.00169904	--	--	--	--	--	--
303	ANXA2P1	annexin A2 pseudogene 1	--	--	--	--	--	-0.756041	-0.833776	--	--	--	--	--	0.0257033	0.0189148
305	ANXA2P3	annexin A2 pseudogene 3	-1.28244	--	--	--	--	--	--	0.0163416	--	--	--	--	--	--
306	ANXA3	annexin A3	--	--	1.10522	-1.84592	--	-0.842928	-1.33391	--	--	0.00474423	0.00180318	--	0.0252992	0.0118733
311	ANXA11	annexin A11	--	--	--	--	-1.46975	-0.906177	-0.994463	--	--	--	--	0.0167646	0.0139209	0.0164118
316	AOX1	aldehyde oxidase 1	--	--	1.35231	--	--	--	--	--	--	0.0195266	--	--	--	--
320	APBA1	amyloid beta (A4) precursor protein-binding, family A, member 1	--	--	0.998237	1.49798	1.76493	0.830072	0.784442	--	--	0.0267944	0.00638036	0.0185469	0.0219039	0.0412807
326	AIRE	autoimmune regulator	--	--	--	1.25297	--	--	--	--	--	--	0.0057913	--	--	--
329	BIRC2	baculoviral IAP repeat containing 2	--	--	--	1.09838	--	--	--	--	--	--	0.0209657	--	--	--
330	BIRC3	baculoviral IAP repeat containing 3	--	--	0.956046	--	--	1.45654	--	--	--	0.0237756	--	--	0.0147009	--
332	BIRC5	baculoviral IAP repeat containing 5	-2.73955	-1.24582	-7.4397	-2.40114	-4.11403	-2.28386	-3.6778	0.000632286	0.00336009	6.04571e-07	0.000489754	0.00121897	0.000690126	0.00046919
333	APLP1	amyloid beta (A4) precursor-like protein 1	1.38551	--	--	--	--	--	--	0.0195258	--	--	--	--	--	--
334	APLP2	amyloid beta (A4) precursor-like protein 2	1.11907	--	1.63503	--	--	-0.712857	-0.718141	0.0233096	--	0.00526208	--	--	0.0211563	0.0331505
341	APOC1	apolipoprotein C-I	-0.949386	2.17375	-1.27399	--	--	-1.39956	-1.25118	0.0384707	0.00109516	0.0204774	--	--	0.0109297	0.0104076
347	APOD	apolipoprotein D	1.4266	2.25366	2.59394	--	--	1.67292	--	0.0167451	0.00141067	0.00315261	--	--	0.00686517	--
348	APOE	apolipoprotein E	1.56266	5.03675	1.23676	1.02937	--	--	1.2546	0.00917006	5.03055e-06	0.0116713	0.0153157	--	--	0.0031865
351	APP	amyloid beta (A4) precursor protein	1.41695	1.50337	1.55313	--	--	--	--	0.00930407	0.0043602	0.00860314	--	--	--	--
355	FAS	Fas cell surface death receptor	--	--	1.42049	--	--	1.26937	1.23101	--	--	0.0183376	--	--	0.00224574	0.0132638
357	SHROOM2	shroom family member 2	-1.50737	--	-1.25772	--	--	--	--	0.00950409	--	0.0130182	--	--	--	--
358	AQP1	aquaporin 1	1.73187	--	1.3832	--	--	-0.91181	--	0.00384053	--	0.0145644	--	--	0.0159097	--
367	AR	androgen receptor	--	--	--	--	-1.75646	-0.70806	-0.889778	--	--	--	--	0.00373645	0.026479	0.0257803
368	ABCC6	ATP-binding cassette, sub-family C (CFTR/MRP), member 6	1.91594	1.31929	--	--	--	--	--	0.00605571	0.0123957	--	--	--	--	--
374	AREG	amphiregulin	3.43267	--	--	4.74552	6.2094	2.85788	3.58152	0.0015308	--	--	3.28753e-05	0.000502368	0.00128512	0.000642552
384	ARG2	arginase 2	--	-1.30196	-1.16573	--	--	--	--	--	0.00946223	0.0195552	--	--	--	--
388	RHOB	ras homolog family member B	--	--	-1.50782	--	--	--	--	--	--	0.00913104	--	--	--	--
390	RND3	Rho family GTPase 3	--	--	1.88375	--	--	--	--	--	--	0.00608219	--	--	--	--
394	ARHGAP5	Rho GTPase activating protein 5	1.19141	--	--	--	--	--	-1.39112	0.0253191	--	--	--	--	--	0.0133227
395	ARHGAP6	Rho GTPase activating protein 6	-1.25574	--	--	--	--	-1.02741	-1.22253	0.0202906	--	--	--	--	0.0114444	0.00942833
397	ARHGDIB	Rho GDP dissociation inhibitor (GDI) beta	--	-1.12207	-1.27611	--	1.87639	0.76192	--	--	0.0090493	0.0184535	--	0.00934593	0.0270081	--
406	ARNTL	aryl hydrocarbon receptor nuclear translocator-like	--	--	--	1.00446	--	1.00306	0.793751	--	--	--	0.0164392	--	0.0152914	0.0381721
408	ARRB1	arrestin, beta 1	--	--	--	--	--	-0.786537	--	--	--	--	--	--	0.0251093	--
410	ARSA	arylsulfatase A	1.22056	--	--	--	--	--	--	0.0126042	--	--	--	--	--	--
411	ARSB	arylsulfatase B	--	--	--	--	1.46211	--	--	--	--	--	--	0.021151	--	--
412	STS	steroid sulfatase (microsomal), isozyme S	--	--	0.933615	--	--	--	--	--	--	0.047231	--	--	--	--
421	ARVCF	armadillo repeat gene deleted in velocardiofacial syndrome	--	--	--	--	1.40849	--	1.08858	--	--	--	--	0.0293854	--	0.0185918
427	ASAH1	N-acylsphingosine amidohydrolase (acid ceramidase) 1	1.86846	2.64122	1.00273	--	--	--	--	0.00676036	0.00065505	0.0353708	--	--	--	--
432	ASGR1	asialoglycoprotein receptor 1	--	--	--	0.914402	--	--	--	--	--	--	0.0163323	--	--	--
435	ASL	argininosuccinate lyase	--	--	-1.47326	--	--	--	--	--	--	0.0104872	--	--	--	--
440	ASNS	asparagine synthetase (glutamine-hydrolyzing)	--	--	-1.77364	-1.13776	-1.96383	--	-0.94116	--	--	0.000967609	0.00711921	0.00777808	--	0.018092
460	ASTN1	astrotactin 1	2.59039	--	--	--	--	--	--	0.00223211	--	--	--	--	--	--
462	SERPINC1	serpin peptidase inhibitor, clade C (antithrombin), member 1	--	--	--	--	--	--	0.939934	--	--	--	--	--	--	0.0197538
463	ZFHX3	zinc finger homeobox 3	--	--	--	--	--	--	0.772014	--	--	--	--	--	--	0.026812
466	ATF1	activating transcription factor 1	--	--	--	--	--	--	-0.814861	--	--	--	--	--	--	0.0217972
467	ATF3	activating transcription factor 3	--	-1.1254	--	--	3.2453	0.727981	--	--	0.0113627	--	--	0.00245485	0.012253	--
468	ATF4	activating transcription factor 4	--	--	--	--	--	--	-0.845749	--	--	--	--	--	--	0.0279173
475	ATOX1	antioxidant 1 copper chaperone	--	--	--	--	--	--	0.88867	--	--	--	--	--	--	0.0126143
478	ATP1A3	ATPase, Na+/K+ transporting, alpha 3 polypeptide	--	--	--	--	--	0.721255	--	--	--	--	--	--	0.0364949	--
481	ATP1B1	ATPase, Na+/K+ transporting, beta 1 polypeptide	--	--	--	-1.37435	-2.96914	--	--	--	--	--	0.00669264	0.00337266	--	--
488	ATP2A2	ATPase, Ca++ transporting, cardiac muscle, slow twitch 2	--	--	--	--	-1.40821	--	-1.50679	--	--	--	--	0.0309209	--	0.020396
489	ATP2A3	ATPase, Ca++ transporting, ubiquitous	--	1.12412	--	1.07386	--	1.08949	--	--	0.0256409	--	0.0331921	--	0.0124669	--
490	ATP2B1	ATPase, Ca++ transporting, plasma membrane 1	--	--	--	1.65782	2.46628	0.767	--	--	--	--	0.00397057	0.00745674	0.027578	--
501	ALDH7A1	aldehyde dehydrogenase 7 family, member A1	1.29706	--	1.02742	--	--	--	--	0.00511724	--	0.0339499	--	--	--	--
523	ATP6V1A	ATPase, H+ transporting, lysosomal 70kDa, V1 subunit A	1.03058	--	--	--	--	--	0.805508	0.0107795	--	--	--	--	--	0.0275071
527	ATP6V0C	ATPase, H+ transporting, lysosomal 16kDa, V0 subunit c	0.92292	--	--	--	--	--	0.816672	0.032418	--	--	--	--	--	0.0372831
528	ATP6V1C1	ATPase, H+ transporting, lysosomal 42kDa, V1 subunit C1	--	1.08802	--	1.10781	--	--	--	--	0.00319672	--	0.00983137	--	--	--
529	ATP6V1E1	ATPase, H+ transporting, lysosomal 31kDa, V1 subunit E1	--	--	--	--	--	--	0.800607	--	--	--	--	--	--	0.0253981
533	ATP6V0B	ATPase, H+ transporting, lysosomal 21kDa, V0 subunit b	--	--	--	--	1.70177	1.01987	1.41295	--	--	--	--	0.0104377	0.00989554	0.00774374
534	ATP6V1G2	ATPase, H+ transporting, lysosomal 13kDa, V1 subunit G2	1.5137	--	--	--	--	--	--	0.00858541	--	--	--	--	--	--
535	ATP6V0A1	ATPase, H+ transporting, lysosomal V0 subunit a1	--	--	--	1.34855	1.83516	1.15643	1.71298	--	--	--	0.0174952	0.00999428	0.00747091	0.00434439
537	ATP6AP1	ATPase, H+ transporting, lysosomal accessory protein 1	1.25941	--	--	--	--	--	1.02022	0.0135213	--	--	--	--	--	0.0124893
538	ATP7A	ATPase, Cu++ transporting, alpha polypeptide	--	--	--	--	1.40778	--	--	--	--	--	--	0.0152655	--	--
540	ATP7B	ATPase, Cu++ transporting, beta polypeptide	1.20762	--	--	0.905509	1.45452	--	0.77804	0.0250078	--	--	0.0220815	0.0365935	--	0.0348299
547	KIF1A	kinesin family member 1A	--	--	--	--	--	--	2.16554	--	--	--	--	--	--	0.00220938
549	AUH	AU RNA binding protein/enoyl-CoA hydratase	--	--	--	0.865035	--	--	--	--	--	--	0.0136088	--	--	--
550	AUP1	ancient ubiquitous protein 1	--	--	--	--	--	--	0.81379	--	--	--	--	--	--	0.0215981
558	AXL	AXL receptor tyrosine kinase	--	--	--	-1.0418	-2.16199	-0.919236	-1.12907	--	--	--	0.0173324	0.00327136	0.0246781	0.0205308
563	AZGP1	alpha-2-glycoprotein 1, zinc-binding	--	--	--	--	2.46401	--	--	--	--	--	--	0.00643378	--	--
567	B2M	beta-2-microglobulin	1.06817	1.25324	1.09661	--	--	--	--	0.0376247	0.0063633	0.0334505	--	--	--	--
571	BACH1	BTB and CNC homology 1, basic leucine zipper transcription factor 1	--	--	1.72585	--	--	--	--	--	--	0.0061378	--	--	--	--
573	BAG1	BCL2-associated athanogene	--	1.10105	0.998961	0.911643	--	--	--	--	0.00664131	0.0249131	0.0175317	--	--	--
575	BAI1	brain-specific angiogenesis inhibitor 1	--	--	--	2.21533	1.51882	1.00537	1.67936	--	--	--	0.00292182	0.0239858	0.0233344	0.0095324
577	BAI3	brain-specific angiogenesis inhibitor 3	--	--	--	1.2158	--	--	--	--	--	--	0.00604891	--	--	--
578	BAK1	BCL2-antagonist/killer 1	--	--	--	--	--	1.04323	0.850084	--	--	--	--	--	0.0126984	0.0243345
580	BARD1	BRCA1 associated RING domain 1	-1.26837	--	-1.66752	-1.05389	-2.28406	-1.48931	-1.83631	0.020255	--	0.0138089	0.011581	0.00734056	0.00449653	0.00662042
581	BAX	BCL2-associated X protein	--	--	0.933166	--	--	--	--	--	--	0.0374443	--	--	--	--
582	BBS1	Bardet-Biedl syndrome 1	0.995581	--	1.05459	--	--	--	--	0.030952	--	0.0200609	--	--	--	--
583	BBS2	Bardet-Biedl syndrome 2	--	--	0.987039	--	--	--	--	--	--	0.0228778	--	--	--	--
586	BCAT1	branched chain amino-acid transaminase 1, cytosolic	-1.10755	--	-1.51976	--	--	--	--	0.00819797	--	0.0126622	--	--	--	--
587	BCAT2	branched chain amino-acid transaminase 2, mitochondrial	--	--	-1.18988	--	--	-0.806394	-0.758064	--	--	0.0155909	--	--	0.0254681	0.0413138
594	BCKDHB	branched chain keto acid dehydrogenase E1, beta polypeptide	--	--	--	--	--	-0.921676	-0.995778	--	--	--	--	--	0.0349225	0.0413177
595	CCND1	cyclin D1	0.98776	--	--	--	--	1.05353	1.27629	0.0486053	--	--	--	--	0.0186809	0.00651502
596	BCL2	B-cell CLL/lymphoma 2	--	1.12974	--	--	--	-0.912709	--	--	0.00797281	--	--	--	0.0219817	--
597	BCL2A1	BCL2-related protein A1	--	--	--	1.81222	3.60918	--	--	--	--	--	0.00410155	0.00323915	--	--
598	BCL2L1	BCL2-like 1	1.00665	--	--	--	--	0.853437	1.07883	0.0258228	--	--	--	--	0.02732	0.0145588
602	BCL3	B-cell CLL/lymphoma 3	-2.01465	--	--	--	-1.43503	-1.24455	--	0.00418586	--	--	--	0.0232573	0.00914403	--
613	BCR	breakpoint cluster region	--	--	--	--	--	--	0.739064	--	--	--	--	--	--	0.0249518
617	BCS1L	BC1 (ubiquinol-cytochrome c reductase) synthesis-like	--	--	-0.992984	--	--	--	--	--	--	0.0340451	--	--	--	--
622	BDH1	3-hydroxybutyrate dehydrogenase, type 1	--	--	-1.30979	--	--	-0.831279	--	--	--	0.0124846	--	--	0.0225645	--
623	BDKRB1	bradykinin receptor B1	-1.82772	--	--	1.9392	--	1.11295	--	0.00923936	--	--	0.00296315	--	0.00338228	--
624	BDKRB2	bradykinin receptor B2	--	2.11082	1.78092	2.40409	--	-1.24026	-1.16859	--	0.000674552	0.00128723	0.000880695	--	0.00482388	0.00634285
627	BDNF	brain-derived neurotrophic factor	--	--	--	--	-2.4287	--	-0.878959	--	--	--	--	0.00787314	--	0.022264
629	CFB	complement factor B	--	1.20157	--	--	-1.41286	--	--	--	0.00393016	--	--	0.0372204	--	--
631	BFSP1	beaded filament structural protein 1, filensin	1.11307	--	--	--	--	--	--	0.00251596	--	--	--	--	--	--
633	BGN	biglycan	--	--	--	--	-1.62452	--	--	--	--	--	--	0.0184135	--	--
639	PRDM1	PR domain containing 1, with ZNF domain	1.66449	--	1.20265	2.65579	2.216	0.96568	1.30784	0.00611654	--	0.0142575	0.000478965	0.0135855	0.0189757	0.0113523
641	BLM	Bloom syndrome, RecQ helicase-like	-2.42905	-0.925775	-2.81755	-1.32821	-2.14709	-1.61022	-1.68768	0.00227432	0.00898111	0.0014344	0.00994687	0.0177095	0.00802844	0.0130509
642	BLMH	bleomycin hydrolase	--	--	--	--	--	-0.713649	-0.808202	--	--	--	--	--	0.034897	0.0382687
644	BLVRA	biliverdin reductase A	--	--	--	--	-1.63796	--	-0.75384	--	--	--	--	0.0264246	--	0.0315836
645	BLVRB	biliverdin reductase B (flavin reductase (NADPH))	--	--	--	--	--	-0.764437	--	--	--	--	--	--	0.0288673	--
646	BNC1	basonuclin 1	-2.88976	--	-1.97882	--	2.15888	--	--	0.00438854	--	0.00849546	--	0.0128237	--	--
648	BMI1	BMI1 polycomb ring finger oncogene	--	--	--	--	--	0.775727	--	--	--	--	--	--	0.0388443	--
650	BMP2	bone morphogenetic protein 2	--	1.61929	1.7097	3.50307	3.96902	1.74016	1.67614	--	0.00330922	0.00666559	0.00023874	0.00254031	0.00499268	0.00495428
652	BMP4	bone morphogenetic protein 4	--	--	--	-1.31743	-1.48953	-2.23248	-1.68899	--	--	--	0.0151012	0.023724	0.00177376	0.00876447
654	BMP6	bone morphogenetic protein 6	--	--	--	2.66146	--	--	--	--	--	--	0.000727534	--	--	--
655	BMP7	bone morphogenetic protein 7	--	--	--	--	1.67802	--	--	--	--	--	--	0.0212982	--	--
663	BNIP2	BCL2/adenovirus E1B 19kDa interacting protein 2	0.999938	--	--	0.842294	--	--	--	0.00699152	--	--	0.0153894	--	--	--
665	BNIP3L	BCL2/adenovirus E1B 19kDa interacting protein 3-like	--	--	1.10149	1.36737	--	--	--	--	--	0.0176698	0.00510035	--	--	--
666	BOK	BCL2-related ovarian killer	--	--	-0.96445	--	--	--	--	--	--	0.0155934	--	--	--	--
667	DST	dystonin	--	--	1.21432	--	--	--	--	--	--	0.0170397	--	--	--	--
668	FOXL2	forkhead box L2	--	--	1.78075	0.952452	--	--	0.783216	--	--	0.0020411	0.0118669	--	--	0.0227548
669	BPGM	2,3-bisphosphoglycerate mutase	--	--	--	--	--	0.914402	0.778635	--	--	--	--	--	0.0203891	0.0360896
672	BRCA1	breast cancer 1, early onset	-1.7292	--	-2.44681	-1.31339	--	-1.28196	-1.28856	0.0115888	--	0.00301688	0.00325362	--	0.00323698	0.0150527
675	BRCA2	breast cancer 2, early onset	-1.07204	--	-1.02737	-1.12877	--	--	--	0.032193	--	0.0259082	0.00624407	--	--	--
678	ZFP36L2	ZFP36 ring finger protein-like 2	--	--	1.09149	--	--	-0.958087	-1.11345	--	--	0.0258403	--	--	0.0168345	0.0056246
682	BSG	basigin	--	--	--	--	--	--	0.784614	--	--	--	--	--	--	0.0316078
683	BST1	bone marrow stromal cell antigen 1	--	--	--	-1.17062	-3.44428	-1.11554	-2.15312	--	--	--	0.00348514	0.00363318	0.012167	0.00151293
684	BST2	bone marrow stromal cell antigen 2	--	--	-1.00284	--	--	--	-0.875725	--	--	0.0204063	--	--	--	0.038845
687	KLF9	Kruppel-like factor 9	--	--	--	1.09725	-1.4658	-1.35281	-1.40734	--	--	--	0.0103304	0.00776976	0.00804877	0.00851716
694	BTG1	B-cell translocation gene 1, anti-proliferative	--	--	1.54182	1.21449	--	--	--	--	--	0.0128544	0.0118715	--	--	--
699	BUB1	BUB1 mitotic checkpoint serine/threonine kinase	-2.82439	-1.3773	-4.22261	-2.39746	-2.76623	-2.18634	-2.79724	0.00163263	0.00334079	0.00038225	0.000462669	0.00821763	0.00259686	0.00214048
701	BUB1B	BUB1 mitotic checkpoint serine/threonine kinase B	-2.99964	-0.992779	-4.35466	-1.98455	-3.34564	-2.28344	-2.5475	0.00111912	0.0134393	0.000300354	0.00145489	0.00445959	0.000846798	0.00107137
705	BYSL	bystin-like	--	-1.08314	--	--	--	0.746826	--	--	0.0111558	--	--	--	0.0422039	--
708	C1QBP	complement component 1, q subcomponent binding protein	-0.965049	-0.935727	-1.03961	--	--	--	--	0.0197283	0.0119206	0.0118872	--	--	--	--
710	SERPING1	serpin peptidase inhibitor, clade G (C1 inhibitor), member 1	2.0065	2.01643	2.83305	1.14655	--	--	--	0.00408954	0.00160099	0.00132584	0.0149157	--	--	--
715	C1R	complement component 1, r subcomponent	--	1.74964	0.953214	--	-5.20831	-2.25422	-4.1973	--	0.00147328	0.0214961	--	0.000614226	0.000279657	3.20092e-05
716	C1S	complement component 1, s subcomponent	--	1.85564	1.74611	--	-2.45308	-0.707842	-1.41784	--	0.00102726	0.000525394	--	0.00652884	0.0325907	0.00881935
717	C2	complement component 2	--	1.18089	--	--	--	--	--	--	0.0127951	--	--	--	--	--
718	C3	complement component 3	1.43345	--	2.31798	2.89677	4.98916	2.39016	1.81343	0.0187021	--	0.00285755	0.000477143	0.000587882	0.000907293	0.00206567
719	C3AR1	complement component 3a receptor 1	--	--	--	--	--	0.873546	--	--	--	--	--	--	0.0489049	--
721	C4B	complement component 4B (Chido blood group)	--	--	--	--	--	--	-0.80206	--	--	--	--	--	--	0.0359065
726	CAPN5	calpain 5	--	--	1.55506	--	--	--	--	--	--	0.00810199	--	--	--	--
727	C5	complement component 5	--	--	--	-1.04443	--	-1.22682	--	--	--	--	0.0194965	--	0.00805256	--
731	C8A	complement component 8, alpha polypeptide	--	--	--	--	4.66185	--	--	--	--	--	--	0.00405718	--	--
734	OSGIN2	oxidative stress induced growth inhibitor family member 2	--	--	--	--	1.96475	0.708821	--	--	--	--	--	0.0178382	0.0334736	--
741	ZNHIT2	zinc finger, HIT-type containing 2	--	--	--	--	--	0.783753	0.781507	--	--	--	--	--	0.035811	0.0434005
752	FMNL1	formin-like 1	--	--	--	--	--	-0.761552	-1.20951	--	--	--	--	--	0.0453567	0.0230461
753	LDLRAD4	low density lipoprotein receptor class A domain containing 4	1.03311	--	--	--	--	--	--	0.0392689	--	--	--	--	--	--
755	C21orf2	chromosome 21 open reading frame 2	--	--	--	--	--	--	-0.763257	--	--	--	--	--	--	0.0410145
760	CA2	carbonic anhydrase II	--	--	--	--	--	0.869439	--	--	--	--	--	--	0.0259635	--
770	CA11	carbonic anhydrase XI	1.08701	1.28533	--	--	--	--	--	0.026066	0.00584628	--	--	--	--	--
771	CA12	carbonic anhydrase XII	--	--	-2.43939	--	--	-0.864443	-0.880901	--	--	0.00140054	--	--	0.0288737	0.0356749
773	CACNA1A	calcium channel, voltage-dependent, P/Q type, alpha 1A subunit	--	--	--	1.99366	--	--	--	--	--	--	0.00274111	--	--	--
775	CACNA1C	calcium channel, voltage-dependent, L type, alpha 1C subunit	--	--	--	--	-2.75962	--	-1.06689	--	--	--	--	0.00462265	--	0.0203842
781	CACNA2D1	calcium channel, voltage-dependent, alpha 2/delta subunit 1	--	--	--	--	--	0.862287	--	--	--	--	--	--	0.0278805	--
784	CACNB3	calcium channel, voltage-dependent, beta 3 subunit	--	--	--	--	--	-0.725667	--	--	--	--	--	--	0.0263809	--
788	SLC25A20	solute carrier family 25 (carnitine/acylcarnitine translocase), member 20	--	--	--	--	--	--	0.723777	--	--	--	--	--	--	0.0364857
794	CALB2	calbindin 2	1.06897	1.07618	--	2.02602	--	1.30698	2.15402	0.0431117	0.0252066	--	0.00203162	--	0.0234832	0.00805702
800	CALD1	caldesmon 1	--	--	--	--	-1.47318	--	--	--	--	--	--	0.0236178	--	--
808	CALM3	calmodulin 3 (phosphorylase kinase, delta)	--	--	--	-0.866813	--	-0.737855	-0.90785	--	--	--	0.0205258	--	0.0108224	0.0220714
816	CAMK2B	calcium/calmodulin-dependent protein kinase II beta	--	--	--	1.13238	--	--	--	--	--	--	0.0166899	--	--	--
825	CAPN3	calpain 3, (p94)	--	--	1.39394	1.14224	--	--	0.84085	--	--	0.0173666	0.0122194	--	--	0.0170013
828	CAPS	calcyphosine	--	--	--	--	--	-1.02088	--	--	--	--	--	--	0.0203958	--
831	CAST	calpastatin	--	--	--	--	--	--	-0.782828	--	--	--	--	--	--	0.0477089
834	CASP1	caspase 1, apoptosis-related cysteine peptidase	--	--	--	--	--	-1.12933	-1.82102	--	--	--	--	--	0.00813976	0.00408477
836	CASP3	caspase 3, apoptosis-related cysteine peptidase	--	--	--	--	1.6567	1.47776	--	--	--	--	--	0.0259316	0.00829228	--
837	CASP4	caspase 4, apoptosis-related cysteine peptidase	--	--	--	1.17048	--	--	--	--	--	--	0.00160306	--	--	--
838	CASP5	caspase 5, apoptosis-related cysteine peptidase	--	--	--	1.12372	--	--	--	--	--	--	0.0126851	--	--	--
839	CASP6	caspase 6, apoptosis-related cysteine peptidase	--	--	--	--	--	-1.06041	-0.776186	--	--	--	--	--	0.0211506	0.0274537
840	CASP7	caspase 7, apoptosis-related cysteine peptidase	--	--	--	--	--	-0.878603	-0.913075	--	--	--	--	--	0.00632392	0.038951
843	CASP10	caspase 10, apoptosis-related cysteine peptidase	--	--	0.925706	--	--	--	1.1303	--	--	0.04425	--	--	--	0.0264552
857	CAV1	caveolin 1, caveolae protein, 22kDa	--	--	--	-0.937662	--	--	-0.747863	--	--	--	0.0140552	--	--	0.0289129
859	CAV3	caveolin 3	-1.14904	--	--	-0.98355	--	--	--	0.0289306	--	--	0.02667	--	--	--
860	RUNX2	runt-related transcription factor 2	--	--	--	--	--	-0.784243	--	--	--	--	--	--	0.0481701	--
861	RUNX1	runt-related transcription factor 1	2.32185	--	2.41581	1.00345	1.41094	1.51342	1.46042	0.000743091	--	0.00247853	0.0190485	0.0214423	0.0019908	0.000449678
862	RUNX1T1	runt-related transcription factor 1; translocated to, 1 (cyclin D-related)	--	--	--	--	-1.9755	-1.10462	-1.38718	--	--	--	--	0.00589771	0.0084746	0.00513193
864	RUNX3	runt-related transcription factor 3	-2.46412	--	-1.14742	--	--	--	--	0.00174249	--	0.0182715	--	--	--	--
868	CBLB	Cbl proto-oncogene B, E3 ubiquitin protein ligase	--	--	--	1.11913	--	--	--	--	--	--	0.0133135	--	--	--
874	CBR3	carbonyl reductase 3	-1.64326	--	-1.2151	-1.03636	-2.29322	-1.07205	--	0.00560254	--	0.0210467	0.00560015	0.00992636	0.0157764	--
875	CBS	cystathionine-beta-synthase	-1.06116	--	-1.75673	--	-1.45816	-1.11064	-1.64616	0.029868	--	0.00585034	--	0.0190752	0.00464344	0.00142086
881	CCIN	calicin	--	--	--	--	--	1.59678	1.37453	--	--	--	--	--	0.00428246	0.0131361
885	CCK	cholecystokinin	--	--	--	2.9587	1.65071	3.77746	3.58042	--	--	--	0.000619017	0.0488969	0.000179088	0.0005401
890	CCNA2	cyclin A2	-3.13538	-1.50653	-4.48312	-2.41147	-2.90721	-2.23274	-2.70627	0.000906858	0.00086151	1.92428e-05	0.000476341	0.00777863	0.00236086	0.00274643
891	CCNB1	cyclin B1	-3.07371	-1.28967	-4.15612	-2.70017	-2.50767	-1.73701	-2.13562	0.000974959	0.0056356	0.000325287	7.45568e-05	0.00253856	0.00156882	0.00169685
894	CCND2	cyclin D2	6.67175	1.67459	0.949441	3.54531	4.98002	2.60533	3.98034	1.06612e-05	0.00129681	0.0377101	0.00034731	0.000361765	0.00199765	0.000202213
898	CCNE1	cyclin E1	--	--	--	--	--	0.914578	1.09755	--	--	--	--	--	0.0340671	0.0329674
899	CCNF	cyclin F	-1.05032	--	-1.20432	-1.10851	--	-0.781655	-0.8943	0.0356235	--	0.0213587	0.0114849	--	0.0471416	0.0366139
900	CCNG1	cyclin G1	--	--	0.978973	--	--	0.823625	--	--	--	0.0272465	--	--	0.0254832	--
901	CCNG2	cyclin G2	--	--	1.36471	--	--	--	--	--	--	0.00977403	--	--	--	--
908	CCT6A	chaperonin containing TCP1, subunit 6A (zeta 1)	-1.03491	--	-1.09623	--	--	--	--	0.0224763	--	0.0197799	--	--	--	--
915	CD3D	CD3d molecule, delta (CD3-TCR complex)	--	--	--	--	--	--	0.778249	--	--	--	--	--	--	0.0359087
926	CD8B	CD8b molecule	--	--	--	--	--	--	0.777765	--	--	--	--	--	--	0.0333718
928	CD9	CD9 molecule	--	--	-1.06062	--	1.65661	-1.03551	--	--	--	0.0212158	--	0.0148877	0.030381	--
948	CD36	CD36 molecule (thrombospondin receptor)	2.39158	2.17927	2.9689	--	4.6745	2.0727	1.57976	0.0029432	0.00180655	0.000991176	--	0.000183173	0.00424515	0.0129508
949	SCARB1	scavenger receptor class B, member 1	--	--	-1.18715	--	1.37952	--	1.16543	--	--	0.0136512	--	0.0213304	--	0.007384
956	ENTPD3	ectonucleoside triphosphate diphosphohydrolase 3	--	--	--	--	1.82444	--	--	--	--	--	--	0.0223082	--	--
960	CD44	CD44 molecule (Indian blood group)	--	--	--	--	1.92184	--	1.57841	--	--	--	--	0.0123578	--	0.00499797
965	CD58	CD58 molecule	--	--	--	-0.835975	--	--	--	--	--	--	0.0301869	--	--	--
966	CD59	CD59 molecule, complement regulatory protein	1.52438	1.05653	1.30351	1.61961	--	0.992712	1.33059	0.0147978	0.0124459	0.0236258	0.00657556	--	0.00490194	0.00743827
968	CD68	CD68 molecule	1.42905	1.29759	--	--	--	--	--	0.0137228	0.00223943	--	--	--	--	--
974	CD79B	CD79b molecule, immunoglobulin-associated beta	--	--	--	--	--	-0.706094	-0.828574	--	--	--	--	--	0.0480156	0.048961
978	CDA	cytidine deaminase	--	--	--	-1.98956	--	--	--	--	--	--	0.00227688	--	--	--
983	CDK1	cyclin-dependent kinase 1	-3.35684	-1.14669	-5.46702	-1.84132	-3.23215	-1.96083	-3.06236	0.00123278	0.00845671	3.16338e-05	0.0048094	0.00515501	0.00341401	0.00171196
990	CDC6	cell division cycle 6	-1.09586	--	-1.00371	--	--	--	--	0.0370591	--	0.0343766	--	--	--	--
991	CDC20	cell division cycle 20	-3.30797	-1.6479	-4.63263	-2.61401	-3.41461	-2.36505	-3.42652	9.24958e-05	0.000624	0.000109731	0.000298215	0.0030491	0.00132767	0.000553772
993	CDC25A	cell division cycle 25A	-1.53421	-0.932076	-2.0509	--	--	--	-0.908453	0.0166457	0.02092	0.00837453	--	--	--	0.0169468
994	CDC25B	cell division cycle 25B	-1.17281	--	--	-1.35134	-2.26101	-1.76609	-1.64787	0.0291914	--	--	0.0100356	0.00537592	0.00104649	0.00476064
995	CDC25C	cell division cycle 25C	-1.9988	-0.993704	-2.53931	-1.98309	-1.98573	-1.54946	-1.65064	0.0132155	0.0133098	0.00339812	0.00197774	0.0138986	0.00853324	0.00559146
1000	CDH2	cadherin 2, type 1, N-cadherin (neuronal)	1.57302	-1.66709	--	--	-2.26821	--	--	0.0103814	0.00184482	--	--	0.00386628	--	--
1001	CDH3	cadherin 3, type 1, P-cadherin (placental)	-1.63101	--	--	--	--	-0.811951	--	0.0178455	--	--	--	--	0.0310767	--
1002	CDH4	cadherin 4, type 1, R-cadherin (retinal)	--	-0.942795	-2.45277	--	-2.72119	-1.29759	--	--	0.0152527	0.0026165	--	0.00909142	0.00927127	--
1008	CDH10	cadherin 10, type 2 (T2-cadherin)	2.73905	--	2.43505	--	--	1.29756	3.13337	0.00312931	--	0.00491047	--	--	0.0115031	0.000308023
1009	CDH11	cadherin 11, type 2, OB-cadherin (osteoblast)	--	--	--	--	--	--	-1.21222	--	--	--	--	--	--	0.00813716
1012	CDH13	cadherin 13	1.81853	1.17721	--	2.15524	--	0.781643	--	0.00669695	0.0101394	--	0.00133948	--	0.0189301	--
1013	CDH15	cadherin 15, type 1, M-cadherin (myotubule)	--	-1.58044	-1.7735	--	--	1.09365	--	--	0.0029437	0.00896476	--	--	0.0179068	--
1016	CDH18	cadherin 18, type 2	1.45916	--	--	--	--	--	--	0.00713262	--	--	--	--	--	--
1021	CDK6	cyclin-dependent kinase 6	--	--	--	1.35189	--	0.851722	--	--	--	--	0.0101029	--	0.00845611	--
1026	CDKN1A	cyclin-dependent kinase inhibitor 1A (p21, Cip1)	1.95617	--	2.39081	1.21886	1.83943	2.69179	2.78042	0.00150744	--	0.00325451	0.0130103	0.018265	0.000629922	0.00123325
1027	CDKN1B	cyclin-dependent kinase inhibitor 1B (p27, Kip1)	--	--	--	-0.958771	-2.12853	-1.33058	-1.15733	--	--	--	0.0186978	0.0118232	0.00141328	0.0174622
1028	CDKN1C	cyclin-dependent kinase inhibitor 1C (p57, Kip2)	1.22119	1.77733	--	0.989692	--	-1.737	-1.98753	0.011712	0.000844351	--	0.0207516	--	0.00116287	0.00226443
1029	CDKN2A	cyclin-dependent kinase inhibitor 2A	1.32555	--	-1.55159	-1.09583	1.61204	--	--	0.0113341	--	0.00559861	0.0118139	0.0152944	--	--
1031	CDKN2C	cyclin-dependent kinase inhibitor 2C (p18, inhibits CDK4)	-1.9353	--	-2.58982	-2.17238	-4.56916	-2.90297	-2.98827	0.00409554	--	0.00192124	0.00119421	0.000732362	0.000959569	0.000647505
1032	CDKN2D	cyclin-dependent kinase inhibitor 2D (p19, inhibits CDK4)	-0.970569	--	-1.83713	-1.09274	--	-1.20196	-0.880591	0.0266389	--	0.00739102	0.00702301	--	0.0112385	0.0289937
1033	CDKN3	cyclin-dependent kinase inhibitor 3	-3.21505	-1.22864	-5.4376	-2.884	-4.15588	-2.59647	-3.54121	0.000377418	0.0047888	1.32021e-05	0.000163438	0.00163401	0.000349813	0.0001116
1036	CDO1	cysteine dioxygenase type 1	1.22143	1.03888	--	1.04654	--	--	--	0.0122675	0.0144968	--	0.0147674	--	--	--
1040	CDS1	CDP-diacylglycerol synthase (phosphatidate cytidylyltransferase) 1	1.23672	--	--	--	--	--	--	0.0274443	--	--	--	--	--	--
1047	CLGN	calmegin	1.21043	--	--	--	1.81239	1.19978	--	0.0126225	--	--	--	0.0136723	0.0105929	--
1051	CEBPB	CCAAT/enhancer binding protein (C/EBP), beta	--	--	--	1.32481	--	--	--	--	--	--	0.00545011	--	--	--
1054	CEBPG	CCAAT/enhancer binding protein (C/EBP), gamma	--	--	-1.1153	--	--	-0.711897	-0.766358	--	--	0.0190263	--	--	0.0200903	0.0296222
1058	CENPA	centromere protein A	-3.24072	-1.12449	-3.97451	-2.27761	-3.19076	-2.22754	-2.89544	0.00138091	0.022065	0.000606732	0.00244146	0.00180945	0.00119717	8.46583e-05
1062	CENPE	centromere protein E, 312kDa	-2.31658	-1.1076	-3.32206	-2.07757	-2.27272	-1.64069	-2.02446	0.0039437	0.00503578	0.000279301	0.00150707	0.0140735	0.00729299	0.00200559
1063	CENPF	centromere protein F, 350/400kDa	-3.18392	--	-3.71521	-2.46042	-3.50847	-2.99755	-3.40521	0.00207518	--	0.000819548	0.000913363	0.00137609	5.12156e-05	8.21844e-05
1066	CES1	carboxylesterase 1	-3.03451	--	--	--	3.63153	--	--	0.00134328	--	--	--	0.00361303	--	--
1072	CFL1	cofilin 1 (non-muscle)	--	--	-1.44219	--	--	--	--	--	--	0.0106133	--	--	--	--
1075	CTSC	cathepsin C	--	--	--	--	-1.95193	--	-1.79878	--	--	--	--	0.0176293	--	0.00493165
1081	CGA	glycoprotein hormones, alpha polypeptide	--	-1.23492	-1.03519	--	-1.40792	--	1.74602	--	0.0150218	0.0266482	--	0.0411203	--	0.00306023
1087	CEACAM7	carcinoembryonic antigen-related cell adhesion molecule 7	--	--	--	--	--	--	-0.962799	--	--	--	--	--	--	0.0262389
1104	RCC1	regulator of chromosome condensation 1	--	--	-1.14499	-2.06299	--	--	--	--	--	0.0357921	0.00293399	--	--	--
1107	CHD3	chromodomain helicase DNA binding protein 3	--	--	--	--	-1.44633	-0.94257	-0.877576	--	--	--	--	0.024402	0.0161374	0.0184389
1109	AKR1C4	aldo-keto reductase family 1, member C4	--	1.49594	--	--	--	--	--	--	0.0050055	--	--	--	--	--
1111	CHEK1	checkpoint kinase 1	-2.22541	--	-2.27402	-0.927179	--	-0.722781	--	0.00451634	--	0.00476496	0.012399	--	0.0315215	--
1112	FOXN3	forkhead box N3	1.14653	1.08964	1.23131	--	--	--	--	0.0227884	0.00662986	0.014037	--	--	--	--
1116	CHI3L1	chitinase 3-like 1 (cartilage glycoprotein-39)	--	3.87576	--	2.81107	1.91703	1.20995	1.88397	--	0.000215839	--	0.000592055	0.0128647	0.0118556	0.00605755
1118	CHIT1	chitinase 1 (chitotriosidase)	--	--	--	--	2.3713	--	--	--	--	--	--	0.0380105	--	--
1120	CHKB	choline kinase beta	--	--	--	--	-1.65324	-1.12997	--	--	--	--	--	0.0116871	0.0135652	--
1122	CHML	choroideremia-like (Rab escort protein 2)	--	--	-1.14885	--	--	-0.847452	-1.01868	--	--	0.018923	--	--	0.0221536	0.00704013
1123	CHN1	chimerin 1	-2.17075	--	-1.33193	-1.49377	-1.38359	-0.821274	-1.2525	0.0039665	--	0.015148	0.00522004	0.0117869	0.020198	0.00976243
1129	CHRM2	cholinergic receptor, muscarinic 2	0.961676	--	1.03953	--	--	-0.758906	--	0.0349845	--	0.0153819	--	--	0.0395773	--
1130	LYST	lysosomal trafficking regulator	--	1.18666	--	--	--	--	--	--	0.0126084	--	--	--	--	--
1134	CHRNA1	cholinergic receptor, nicotinic, alpha 1 (muscle)	--	--	--	--	1.50031	--	--	--	--	--	--	0.0186821	--	--
1152	CKB	creatine kinase, brain	1.12304	--	-0.978163	--	1.83668	1.13761	1.12491	0.0244984	--	0.0360956	--	0.00520062	0.00100405	0.00258293
1153	CIRBP	cold inducible RNA binding protein	1.10256	--	0.933548	--	--	-0.859506	--	0.0426625	--	0.0430023	--	--	0.0344291	--
1163	CKS1B	CDC28 protein kinase regulatory subunit 1B	-1.622	--	-1.36259	-1.49808	-1.80771	-1.28013	-1.35733	0.0055435	--	0.00593258	0.00937807	0.0180672	0.00381915	0.00622545
1164	CKS2	CDC28 protein kinase regulatory subunit 2	-2.1781	--	-2.79111	-1.46672	--	--	--	0.00249697	--	0.00109795	0.0113898	--	--	--
1174	AP1S1	adaptor-related protein complex 1, sigma 1 subunit	--	--	--	--	--	--	0.862497	--	--	--	--	--	--	0.0212903
1184	CLCN5	chloride channel, voltage-sensitive 5	--	1.08133	--	--	--	--	--	--	0.0088133	--	--	--	--	--
1185	CLCN6	chloride channel, voltage-sensitive 6	--	1.01807	--	--	--	--	--	--	0.010092	--	--	--	--	--
1186	CLCN7	chloride channel, voltage-sensitive 7	--	1.14851	--	--	--	--	0.952897	--	0.011369	--	--	--	--	0.0176023
1191	CLU	clusterin	--	1.57655	--	--	--	--	1.52439	--	0.00178932	--	--	--	--	0.00835285
1193	CLIC2	chloride intracellular channel 2	1.11228	1.63373	--	--	--	--	--	0.0400373	0.0051508	--	--	--	--	--
1195	CLK1	CDC-like kinase 1	--	0.922799	1.59954	--	--	--	--	--	0.0199114	0.0151823	--	--	--	--
1196	CLK2	CDC-like kinase 2	--	--	--	--	--	-0.823392	-0.761807	--	--	--	--	--	0.02358	0.0358783
1200	TPP1	tripeptidyl peptidase I	1.17908	1.8015	--	--	--	--	--	0.0223011	0.0012413	--	--	--	--	--
1203	CLN5	ceroid-lipofuscinosis, neuronal 5	--	--	2.00407	--	--	1.01327	1.045	--	--	0.00756474	--	--	0.0161851	0.0126655
1209	CLPTM1	cleft lip and palate associated transmembrane protein 1	--	--	--	--	--	--	0.930914	--	--	--	--	--	--	0.0204716
1212	CLTB	clathrin, light chain B	--	--	--	--	--	1.17862	1.22042	--	--	--	--	--	0.00553567	0.00844951
1230	CCR1	chemokine (C-C motif) receptor 1	--	--	--	--	2.34553	--	--	--	--	--	--	0.0110821	--	--
1240	CMKLR1	chemokine-like receptor 1	--	--	--	--	--	-0.811251	--	--	--	--	--	--	0.0459659	--
1263	PLK3	polo-like kinase 3	--	--	1.35662	1.42843	1.8468	2.42441	2.0516	--	--	0.0156942	0.00395508	0.0158156	0.000572832	0.00129928
1264	CNN1	calponin 1, basic, smooth muscle	--	-1.40153	--	-2.84823	-1.83673	--	-1.04147	--	0.0014995	--	0.000607244	0.0200808	--	0.0152042
1265	CNN2	calponin 2	--	--	-1.53773	--	--	--	-0.961062	--	--	0.0145016	--	--	--	0.0176347
1267	CNP	2',3'-cyclic nucleotide 3' phosphodiesterase	--	1.35655	1.50194	--	1.56429	1.71439	2.05375	--	0.01204	0.020215	--	0.029062	0.0035176	0.00291344
1277	COL1A1	collagen, type I, alpha 1	--	--	--	--	-3.29137	--	--	--	--	--	--	0.00367282	--	--
1278	COL1A2	collagen, type I, alpha 2	--	--	--	--	-1.439	--	--	--	--	--	--	0.0127025	--	--
1281	COL3A1	collagen, type III, alpha 1	--	--	--	-1.79079	-3.5556	--	-1.58895	--	--	--	0.00811698	0.00458206	--	0.00683941
1282	COL4A1	collagen, type IV, alpha 1	--	-1.16094	--	-0.919712	-1.65023	0.769046	--	--	0.00635384	--	0.0167636	0.0223685	0.0187061	--
1284	COL4A2	collagen, type IV, alpha 2	--	--	--	--	-2.06968	--	--	--	--	--	--	0.00542915	--	--
1287	COL4A5	collagen, type IV, alpha 5	2.1084	--	2.23971	--	--	0.862726	0.796318	0.00509005	--	0.00152214	--	--	0.012162	0.0337322
1288	COL4A6	collagen, type IV, alpha 6	--	--	--	--	--	--	1.25974	--	--	--	--	--	--	0.0170954
1289	COL5A1	collagen, type V, alpha 1	--	--	--	--	-1.51095	--	--	--	--	--	--	0.0161694	--	--
1290	COL5A2	collagen, type V, alpha 2	--	--	--	--	-1.9266	--	-0.977845	--	--	--	--	0.0180211	--	0.0239014
1291	COL6A1	collagen, type VI, alpha 1	--	--	--	1.09718	--	--	--	--	--	--	0.0204338	--	--	--
1292	COL6A2	collagen, type VI, alpha 2	--	0.939538	--	1.07088	--	--	--	--	0.0105239	--	0.0217531	--	--	--
1293	COL6A3	collagen, type VI, alpha 3	--	--	-1.39201	--	--	--	--	--	--	0.0100812	--	--	--	--
1294	COL7A1	collagen, type VII, alpha 1	1.15749	--	1.41079	2.10684	--	0.849028	1.63744	0.0340923	--	0.016756	0.0021562	--	0.0259647	0.00703428
1295	COL8A1	collagen, type VIII, alpha 1	2.39148	--	--	-1.16163	-1.76581	2.03191	--	0.00302055	--	--	0.0149557	0.00657312	0.00198034	--
1296	COL8A2	collagen, type VIII, alpha 2	1.29116	--	-2.24731	--	-2.15322	-0.82654	-1.46028	0.0104676	--	0.00427236	--	0.0161137	0.0245569	0.0113066
1300	COL10A1	collagen, type X, alpha 1	--	--	--	1.1391	7.93802	1.41774	2.806	--	--	--	0.0157357	1.92392e-05	0.0050612	0.000727761
1301	COL11A1	collagen, type XI, alpha 1	--	--	-1.51638	--	-1.40721	--	--	--	--	0.0103894	--	0.0448438	--	--
1303	COL12A1	collagen, type XII, alpha 1	--	--	--	--	-2.73691	-1.34403	-2.02104	--	--	--	--	0.00125481	0.011385	0.00522345
1305	COL13A1	collagen, type XIII, alpha 1	1.63235	--	--	1.01163	--	--	--	0.00808491	--	--	0.0206508	--	--	--
1306	COL15A1	collagen, type XV, alpha 1	1.23406	1.81613	--	1.95248	--	--	-1.00731	0.0223076	0.0010606	--	0.00183002	--	--	0.0446577
1307	COL16A1	collagen, type XVI, alpha 1	--	--	--	--	-2.55414	-0.995323	-1.55605	--	--	--	--	0.00647364	0.0123841	0.00722222
1311	COMP	cartilage oligomeric matrix protein	4.42393	2.5703	4.28061	--	--	3.36774	3.8494	7.36585e-05	0.000359995	0.000312038	--	--	0.000213474	0.000162011
1314	COPA	coatomer protein complex, subunit alpha	--	--	--	1.02697	--	--	--	--	--	--	0.0128573	--	--	--
1316	KLF6	Kruppel-like factor 6	--	--	--	--	--	--	-0.708525	--	--	--	--	--	--	0.017169
1317	SLC31A1	solute carrier family 31 (copper transporter), member 1	--	--	--	--	--	0.812112	--	--	--	--	--	--	0.0196106	--
1318	SLC31A2	solute carrier family 31 (copper transporter), member 2	1.49213	1.21078	1.42083	--	2.03003	1.32382	1.25316	0.00365779	0.00737913	0.00766263	--	0.0137659	0.00402605	0.00533522
1326	MAP3K8	mitogen-activated protein kinase kinase kinase 8	-0.932866	--	-1.10663	--	--	-1.53365	-2.14133	0.0499235	--	0.0298172	--	--	0.0082842	0.00262514
1346	COX7A1	cytochrome c oxidase subunit VIIa polypeptide 1 (muscle)	1.90761	--	1.07434	--	--	0.913619	1.03091	0.00341887	--	0.0215183	--	--	0.0132417	0.0158355
1359	CPA3	carboxypeptidase A3 (mast cell)	-1.04519	--	--	--	--	0.887183	--	0.0467716	--	--	--	--	0.0356443	--
1363	CPE	carboxypeptidase E	4.68331	2.89665	2.13547	2.06761	2.46929	1.6165	2.49082	0.000104603	0.000124488	0.00110191	0.00258758	0.0153645	0.00581216	0.00229862
1364	CLDN4	claudin 4	-1.09395	1.65684	--	0.987906	1.38316	2.81757	2.33154	0.0312034	0.00182522	--	0.0210679	0.0252185	0.000903205	0.00276604
1366	CLDN7	claudin 7	-1.27959	--	-1.20168	--	--	-0.802934	-0.806408	0.0219733	--	0.0200435	--	--	0.00852839	0.037794
1373	CPS1	carbamoyl-phosphate synthase 1, mitochondrial	--	--	--	-0.941381	-1.5826	--	-1.44778	--	--	--	0.00991025	0.0309577	--	0.0104661
1375	CPT1B	carnitine palmitoyltransferase 1B (muscle)	--	--	--	--	--	-0.722196	--	--	--	--	--	--	0.0163725	--
1381	CRABP1	cellular retinoic acid binding protein 1	--	--	--	1.4151	1.62887	--	--	--	--	--	0.0101946	0.0242242	--	--
1382	CRABP2	cellular retinoic acid binding protein 2	-1.12044	--	--	-2.37343	-4.38555	--	-1.32052	0.0147604	--	--	0.00160738	0.000532571	--	0.00365017
1384	-	-	-1.02443	--	--	--	--	--	--	0.0295804	--	--	--	--	--	--
1390	CREM	cAMP responsive element modulator	--	--	--	--	--	--	1.19721	--	--	--	--	--	--	0.0102948
1392	CRH	corticotropin releasing hormone	--	--	--	--	--	2.37938	2.20157	--	--	--	--	--	0.00235358	0.00363326
1396	CRIP1	cysteine-rich protein 1 (intestinal)	-1.92598	-1.25184	-1.56675	-0.859386	-1.503	-2.81677	-2.88291	0.00736927	0.00767733	0.00792285	0.0164386	0.013842	0.000974589	0.000685189
1397	CRIP2	cysteine-rich protein 2	--	--	-1.01929	--	--	--	-0.758939	--	--	0.0207732	--	--	--	0.0475896
1404	HAPLN1	hyaluronan and proteoglycan link protein 1	3.27038	--	--	--	--	1.51103	1.13416	0.000455763	--	--	--	--	0.00640163	0.011271
1410	CRYAB	crystallin, alpha B	--	--	--	--	-3.29736	-0.999953	--	--	--	--	--	0.0022971	0.0133446	--
1411	CRYBA1	crystallin, beta A1	--	--	--	--	--	--	1.17454	--	--	--	--	--	--	0.0202026
1416	CRYBB2P1	crystallin, beta B2 pseudogene 1	--	--	1.23411	--	--	--	--	--	--	0.0485602	--	--	--	--
1428	CRYM	crystallin, mu	--	1.93848	--	--	2.56706	--	--	--	0.00241381	--	--	0.0101948	--	--
1431	CS	citrate synthase	--	--	-0.927552	--	--	--	--	--	--	0.0079111	--	--	--	--
1434	CSE1L	CSE1 chromosome segregation 1-like (yeast)	--	--	--	-1.22315	--	--	--	--	--	--	0.00462813	--	--	--
1435	CSF1	colony stimulating factor 1 (macrophage)	--	--	--	--	-2.05372	--	-1.2124	--	--	--	--	0.0145635	--	0.0184855
1436	CSF1R	colony stimulating factor 1 receptor	--	--	--	0.908984	--	--	--	--	--	--	0.0231757	--	--	--
1437	CSF2	colony stimulating factor 2 (granulocyte-macrophage)	--	--	--	2.0406	7.3426	--	--	--	--	--	0.00345076	0.000106811	--	--
1440	CSF3	colony stimulating factor 3 (granulocyte)	--	--	--	6.98438	7.89662	2.11129	--	--	--	--	2.10724e-07	4.07193e-05	0.00399152	--
1442	CSH1	chorionic somatomammotropin hormone 1 (placental lactogen)	--	--	--	--	--	--	0.835868	--	--	--	--	--	--	0.0379462
1462	VCAN	versican	2.90903	1.33315	3.22883	0.953021	--	0.765242	0.952206	0.00311374	0.00942702	0.00246452	0.0207787	--	0.0126256	0.01308
1464	CSPG4	chondroitin sulfate proteoglycan 4	-1.82286	--	-1.56176	--	--	--	--	0.00877124	--	0.00756339	--	--	--	--
1465	CSRP1	cysteine and glycine-rich protein 1	--	-1.318	-1.50918	--	--	--	--	--	0.00669842	0.00748323	--	--	--	--
1466	CSRP2	cysteine and glycine-rich protein 2	1.56239	--	--	--	-1.62777	-1.21929	--	0.00495786	--	--	--	0.0140963	0.00855173	--
1468	SLC25A10	solute carrier family 25 (mitochondrial carrier; dicarboxylate transporter), member 10	--	--	-1.14917	-1.28408	--	--	--	--	--	0.0265513	0.0070306	--	--	--
1471	CST3	cystatin C	1.00379	0.97434	1.18405	--	--	--	--	0.0279825	0.0109953	0.0104771	--	--	--	--
1473	CST5	cystatin D	1.11183	0.974781	1.25521	--	--	--	0.963915	0.0267395	0.0103495	0.00752636	--	--	--	0.0347923
1474	CST6	cystatin E/M	1.16688	--	--	--	--	1.20375	0.735912	0.0316068	--	--	--	--	0.0110131	0.049262
1475	CSTA	cystatin A (stefin A)	1.39402	--	--	--	--	0.770887	--	0.00768588	--	--	--	--	0.0488117	--
1489	CTF1	cardiotrophin 1	1.21883	--	1.25292	--	--	--	--	0.0128736	--	0.0105813	--	--	--	--
1490	CTGF	connective tissue growth factor	2.09607	-1.11029	2.11861	--	--	1.09224	--	0.00448446	0.00605689	0.00151233	--	--	0.0141689	--
1491	CTH	cystathionase (cystathionine gamma-lyase)	--	--	-1.21427	--	--	--	--	--	--	0.0311814	--	--	--	--
1501	CTNND2	catenin (cadherin-associated protein), delta 2	--	--	--	--	--	--	0.799665	--	--	--	--	--	--	0.0325585
1503	CTPS1	CTP synthase 1	--	-1.73618	-2.0766	-0.837359	--	0.978381	--	--	0.00150498	0.00651225	0.0148033	--	0.0110071	--
1508	CTSB	cathepsin B	--	--	--	--	--	1.26214	--	--	--	--	--	--	0.00653639	--
1509	CTSD	cathepsin D	1.28512	2.28346	--	0.903755	--	--	--	0.0106688	0.000301924	--	0.0203734	--	--	--
1512	CTSH	cathepsin H	1.89154	3.29491	--	--	--	--	--	0.00177274	0.000141223	--	--	--	--	--
1513	CTSK	cathepsin K	2.68778	3.73278	2.43644	1.06899	1.80415	--	0.962014	0.00032899	3.8816e-05	0.0028359	0.0140469	0.00766528	--	0.0136232
1514	CTSL	cathepsin L	--	1.63314	--	--	1.6737	--	--	--	0.00272588	--	--	0.0166737	--	--
1517	CTSLP2	cathepsin L pseudogene 2	--	1.40088	--	--	1.62018	--	--	--	0.00537762	--	--	0.0199565	--	--
1518	CTSLP8	cathepsin L pseudogene 8	--	1.64745	--	--	1.61459	--	--	--	0.0041967	--	--	0.0232549	--	--
1519	CTSO	cathepsin O	1.51599	1.56011	1.48551	0.900569	--	--	--	0.00766252	0.00351393	0.014936	0.0167282	--	--	--
1520	CTSS	cathepsin S	--	--	--	1.19339	2.38954	--	--	--	--	--	0.0183611	0.00424401	--	--
1522	CTSZ	cathepsin Z	1.14872	--	--	--	--	--	--	0.0445905	--	--	--	--	--	--
1523	CUX1	cut-like homeobox 1	0.987991	--	--	--	--	--	--	0.0394309	--	--	--	--	--	--
1524	CX3CR1	chemokine (C-X3-C motif) receptor 1	2.56684	--	--	--	--	--	--	0.00366756	--	--	--	--	--	--
1525	CXADR	coxsackie virus and adenovirus receptor	--	--	--	--	2.94646	--	--	--	--	--	--	0.00587166	--	--
1528	CYB5A	cytochrome b5 type A (microsomal)	--	--	--	-0.96679	--	-1.32269	-1.85844	--	--	--	0.0112901	--	0.00158682	0.00428969
1540	CYLD	cylindromatosis (turban tumor syndrome)	1.14019	--	1.16288	--	--	--	--	0.0170449	--	0.00766516	--	--	--	--
1543	CYP1A1	cytochrome P450, family 1, subfamily A, polypeptide 1	--	--	--	--	--	--	2.20138	--	--	--	--	--	--	0.00470449
1545	CYP1B1	cytochrome P450, family 1, subfamily B, polypeptide 1	--	2.1864	2.26068	--	-1.86565	--	--	--	0.000933107	0.00188382	--	0.00423441	--	--
1551	CYP3A7	cytochrome P450, family 3, subfamily A, polypeptide 7	--	--	--	--	3.27072	1.04053	1.29959	--	--	--	--	0.00218754	0.0191686	0.00796273
1573	CYP2J2	cytochrome P450, family 2, subfamily J, polypeptide 2	1.12549	--	--	--	--	--	--	0.00928185	--	--	--	--	--	--
1577	CYP3A5	cytochrome P450, family 3, subfamily A, polypeptide 5	--	0.950373	--	--	2.4763	--	0.820898	--	0.0349233	--	--	0.00903141	--	0.0279085
1588	CYP19A1	cytochrome P450, family 19, subfamily A, polypeptide 1	--	--	--	--	2.23157	--	--	--	--	--	--	0.0104521	--	--
1593	CYP27A1	cytochrome P450, family 27, subfamily A, polypeptide 1	--	1.95229	--	0.930021	--	-0.803568	-0.748662	--	0.00202364	--	0.00377267	--	0.0153334	0.0227482
1594	CYP27B1	cytochrome P450, family 27, subfamily B, polypeptide 1	--	--	--	0.843356	1.53193	--	0.897667	--	--	--	0.021041	0.0259008	--	0.0286931
1595	CYP51A1	cytochrome P450, family 51, subfamily A, polypeptide 1	-1.06557	1.61306	--	--	--	--	--	0.013829	0.00139793	--	--	--	--	--
1602	DACH1	dachshund homolog 1 (Drosophila)	1.19837	--	--	--	--	--	--	0.0274716	--	--	--	--	--	--
1606	DGKA	diacylglycerol kinase, alpha 80kDa	1.18681	--	1.99818	--	--	0.726046	1.40296	0.0193584	--	0.0036456	--	--	0.0250716	0.0080009
1617	DAZ1	deleted in azoospermia 1	--	--	--	--	1.95807	--	--	--	--	--	--	0.0152014	--	--
1618	DAZL	deleted in azoospermia-like	--	--	--	--	2.19829	--	--	--	--	--	--	0.0123622	--	--
1620	BRINP1	bone morphogenetic protein/retinoic acid inducible neural-specific 1	1.76752	--	2.01433	--	--	--	--	0.0158517	--	0.00641336	--	--	--	--
1622	DBI	diazepam binding inhibitor (GABA receptor modulator, acyl-CoA binding protein)	-0.989479	--	-1.08224	--	--	-0.758003	--	0.0208802	--	0.0280642	--	--	0.0160825	--
1628	DBP	D site of albumin promoter (albumin D-box) binding protein	--	1.41084	1.05556	--	--	-1.02918	--	--	0.00434435	0.00733654	--	--	0.0207152	--
1629	DBT	dihydrolipoamide branched chain transacylase E2	1.36294	--	--	--	--	--	--	0.0113677	--	--	--	--	--	--
1634	DCN	decorin	--	1.8403	1.48824	0.840574	--	-0.981796	-1.78681	--	0.000946215	0.0180843	0.0259704	--	0.00966064	0.00343158
1643	DDB2	damage-specific DNA binding protein 2, 48kDa	0.932177	--	1.93982	--	--	--	--	0.0264964	--	0.00565031	--	--	--	--
1645	AKR1C1	aldo-keto reductase family 1, member C1	-1.2066	2.05608	1.3206	--	2.56428	--	--	0.0236295	0.00130282	0.0172511	--	0.00500842	--	--
1647	GADD45A	growth arrest and DNA-damage-inducible, alpha	1.25838	--	1.24779	--	--	1.76854	1.70831	0.0244777	--	0.0221005	--	--	0.00349024	0.00149645
1649	DDIT3	DNA-damage-inducible transcript 3	--	1.0525	--	--	--	0.905113	0.952016	--	0.0125774	--	--	--	0.0249217	0.0307411
1656	DDX6	DEAD (Asp-Glu-Ala-Asp) box helicase 6	--	--	--	--	--	0.828063	--	--	--	--	--	--	0.038563	--
1662	DDX10	DEAD (Asp-Glu-Ala-Asp) box polypeptide 10	--	--	--	--	--	--	1.06538	--	--	--	--	--	--	0.0117271
1663	DDX11	DEAD/H (Asp-Glu-Ala-Asp/His) box helicase 11	--	--	--	--	--	-0.878228	--	--	--	--	--	--	0.0250968	--
1675	CFD	complement factor D (adipsin)	--	1.39676	--	--	-1.80545	-1.26345	-2.17643	--	0.0021254	--	--	0.0121194	0.00418672	0.00145004
1678	TIMM8A	translocase of inner mitochondrial membrane 8 homolog A (yeast)	--	--	-1.01254	--	1.45643	1.07166	--	--	--	0.0184921	--	0.0312954	0.0132629	--
1717	DHCR7	7-dehydrocholesterol reductase	--	1.57982	--	--	--	--	--	--	0.00176338	--	--	--	--	--
1718	DHCR24	24-dehydrocholesterol reductase	-2.54593	1.06705	-1.14727	-1.22604	--	-0.788211	--	0.00248853	0.0101446	0.028979	0.00839925	--	0.028883	--
1719	DHFR	dihydrofolate reductase	-2.01502	--	-2.17593	-1.87646	-1.50706	-1.01723	-1.40379	0.0033635	--	0.00998241	0.0053577	0.0418215	0.0276851	0.0177242
1723	DHODH	dihydroorotate dehydrogenase (quinone)	-0.932489	-1.2421	-1.4687	--	--	--	--	0.0430801	0.00718472	0.00279378	--	--	--	--
1728	NQO1	NAD(P)H dehydrogenase, quinone 1	-2.11047	-1.52896	-2.27515	--	--	-1.08016	--	0.0071099	0.00384068	0.00361012	--	--	0.0247825	--
1729	DIAPH1	diaphanous-related formin 1	--	--	-1.19034	--	--	--	--	--	--	0.0285812	--	--	--	--
1730	DIAPH2	diaphanous-related formin 2	--	--	--	--	--	--	-1.00925	--	--	--	--	--	--	0.0216738
1734	DIO2	deiodinase, iodothyronine, type II	-0.995198	-1.83894	--	--	--	1.89763	--	0.032895	0.00218042	--	--	--	0.00287721	--
1736	DKC1	dyskeratosis congenita 1, dyskerin	--	-1.00004	-0.994125	--	--	--	--	--	0.0168969	0.0374232	--	--	--	--
1741	DLG3	discs, large homolog 3 (Drosophila)	--	--	--	--	-1.78759	-1.67496	-1.75447	--	--	--	--	0.0235352	0.0274936	0.00561813
1746	DLX2	distal-less homeobox 2	--	--	--	1.49839	--	1.50284	1.49836	--	--	--	0.00346306	--	0.00913147	0.011611
1749	DLX5	distal-less homeobox 5	1.76797	--	--	--	--	--	--	0.0163957	--	--	--	--	--	--
1756	DMD	dystrophin	--	--	1.61379	--	--	--	--	--	--	0.00694551	--	--	--	--
1757	SARDH	sarcosine dehydrogenase	--	--	--	--	--	-0.964917	-1.01775	--	--	--	--	--	0.00902325	0.0254825
1760	DMPK	dystrophia myotonica-protein kinase	1.33038	--	1.28007	--	-1.49956	--	--	0.018651	--	0.0179428	--	0.0246	--	--
1767	DNAH5	dynein, axonemal, heavy chain 5	--	--	--	--	--	0.77556	1.00327	--	--	--	--	--	0.0496012	0.0160264
1774	DNASE1L1	deoxyribonuclease I-like 1	1.20005	--	--	--	--	--	--	0.0168615	--	--	--	--	--	--
1786	DNMT1	DNA (cytosine-5-)-methyltransferase 1	-1.30526	--	-1.56943	-0.967053	--	-0.706674	-0.830093	0.0242795	--	0.01055	0.0231515	--	0.0461795	0.03822
1789	DNMT3B	DNA (cytosine-5-)-methyltransferase 3 beta	-1.70268	--	-1.94877	--	-1.5237	-1.24631	-1.29311	0.00729651	--	0.00430674	--	0.0213738	0.0147058	0.0138407
1793	DOCK1	dedicator of cytokinesis 1	--	--	--	--	--	-0.778929	-1.24336	--	--	--	--	--	0.0401395	0.0176355
1803	DPP4	dipeptidyl-peptidase 4	1.45939	2.18998	1.39595	1.35998	2.12988	1.79354	1.77708	0.0142231	0.00101886	0.0166654	0.00721856	0.00423763	0.00236753	0.00144023
1805	DPT	dermatopontin	--	1.1181	1.68647	--	--	--	--	--	0.0172967	0.0125085	--	--	--	--
1806	DPYD	dihydropyrimidine dehydrogenase	--	--	--	--	-1.92526	--	-1.11625	--	--	--	--	0.0152975	--	0.023782
1808	DPYSL2	dihydropyrimidinase-like 2	--	--	--	--	--	-1.09417	-1.37895	--	--	--	--	--	0.00587024	0.00464389
1809	DPYSL3	dihydropyrimidinase-like 3	-1.76129	--	--	--	-2.03263	-1.16617	-1.69408	0.00564755	--	--	--	0.0144502	0.00482248	0.00337768
1813	DRD2	dopamine receptor D2	--	--	--	--	--	--	1.39432	--	--	--	--	--	--	0.00968195
1827	RCAN1	regulator of calcineurin 1	1.4274	-1.33344	--	--	--	1.0215	0.809618	0.0124789	0.00352463	--	--	--	0.0128369	0.0286759
1831	TSC22D3	TSC22 domain family, member 3	1.10084	--	--	1.83535	--	--	--	0.0251148	--	--	0.00315667	--	--	--
1832	DSP	desmoplakin	3.31544	--	1.16742	1.90081	--	1.8721	2.1093	0.00111659	--	0.0217694	0.00360626	--	0.00290322	0.00329098
1836	SLC26A2	solute carrier family 26 (anion exchanger), member 2	0.942714	--	--	--	--	0.76302	1.42467	0.046161	--	--	--	--	0.0286871	0.00678858
1839	HBEGF	heparin-binding EGF-like growth factor	--	-1.47232	--	--	2.09948	2.99329	1.74019	--	0.00370497	--	--	0.00800575	0.00119639	0.0114254
1841	DTYMK	deoxythymidylate kinase (thymidylate kinase)	-1.57436	--	-2.10358	-1.21157	--	-0.827266	-1.00954	0.00562428	--	0.00228932	0.00562428	--	0.00283465	0.0103293
1842	ECM2	extracellular matrix protein 2, female organ and adipocyte specific	--	--	--	--	--	--	-0.787617	--	--	--	--	--	--	0.0239582
1843	DUSP1	dual specificity phosphatase 1	--	--	--	1.18588	--	-0.905055	-1.20163	--	--	--	0.00626535	--	0.00930369	0.00332709
1844	DUSP2	dual specificity phosphatase 2	--	--	--	0.843913	--	0.940735	--	--	--	--	0.0237487	--	0.0201552	--
1846	DUSP4	dual specificity phosphatase 4	--	--	0.938384	0.846898	2.80727	1.42859	2.03258	--	--	0.0202637	0.0172813	0.00415028	0.00381554	0.00148445
1847	DUSP5	dual specificity phosphatase 5	-0.995898	-1.32205	--	--	1.62097	1.00802	--	0.0315837	0.00500905	--	--	0.022271	0.0168585	--
1848	DUSP6	dual specificity phosphatase 6	--	--	1.616	2.68204	3.21574	--	--	--	--	0.00278091	0.000143579	0.00201938	--	--
1850	DUSP8	dual specificity phosphatase 8	--	--	--	--	--	--	0.979271	--	--	--	--	--	--	0.0198614
1854	DUT	deoxyuridine triphosphatase	-1.16904	--	--	-1.20018	--	-0.797406	-1.07387	0.00770996	--	--	0.00968429	--	0.0333652	0.0229134
1856	DVL2	dishevelled segment polarity protein 2	--	0.938922	--	--	-1.48782	--	--	--	0.0124357	--	--	0.0212638	--	--
1869	E2F1	E2F transcription factor 1	-2.28007	-0.99556	-3.62307	-1.40929	-1.79758	-1.2508	-1.7819	0.0024455	0.0126096	8.99257e-05	0.00483202	0.0215788	0.00625837	0.00688465
1870	E2F2	E2F transcription factor 2	-3.17159	--	-4.24295	-1.30801	-3.24517	-2.80272	-3.17408	0.00213313	--	0.000628594	0.0124521	0.00588621	0.000594859	0.00109342
1879	EBF1	early B-cell factor 1	--	--	--	--	--	-2.01382	-1.80476	--	--	--	--	--	0.00392746	0.0080667
1880	GPR183	G protein-coupled receptor 183	--	--	--	--	4.17068	1.52996	--	--	--	--	--	0.00239182	0.00906546	--
1893	ECM1	extracellular matrix protein 1	--	1.04497	--	--	--	--	--	--	0.0119964	--	--	--	--	--
1894	ECT2	epithelial cell transforming sequence 2 oncogene	-1.18125	--	-1.10443	-1.49551	--	-0.813886	-0.939243	0.0399653	--	0.0340654	0.00914752	--	0.0316534	0.0438984
1902	LPAR1	lysophosphatidic acid receptor 1	-2.14159	--	--	--	--	--	-0.954875	0.00549958	--	--	--	--	--	0.0292528
1903	S1PR3	sphingosine-1-phosphate receptor 3	--	--	--	--	-1.88367	--	-0.838789	--	--	--	--	0.00901393	--	0.0137146
1906	EDN1	endothelin 1	--	-1.53944	--	--	1.48109	1.23105	--	--	0.000807361	--	--	0.0211085	0.00250829	--
1909	EDNRA	endothelin receptor type A	--	--	--	2.18633	--	--	-1.05352	--	--	--	0.00126279	--	--	0.0203002
1911	PHC1	polyhomeotic homolog 1 (Drosophila)	--	--	--	--	--	-0.867066	-1.19452	--	--	--	--	--	0.0194291	0.011588
1912	PHC2	polyhomeotic homolog 2 (Drosophila)	--	--	--	1.20616	--	--	--	--	--	--	0.00855333	--	--	--
1917	EEF1A2	eukaryotic translation elongation factor 1 alpha 2	2.07507	--	--	--	--	--	--	0.00369171	--	--	--	--	--	--
1947	EFNB1	ephrin-B1	--	--	--	--	--	--	1.19642	--	--	--	--	--	--	0.0143903
1948	EFNB2	ephrin-B2	0.998297	--	1.05111	--	--	--	-0.736598	0.0446272	--	0.0333658	--	--	--	0.0402287
1949	EFNB3	ephrin-B3	-1.53206	1.05294	-1.28015	--	-2.10034	-2.27056	-1.96079	0.0128084	0.0106895	0.0182069	--	0.0221188	0.00283613	0.00284577
1951	CELSR3	cadherin, EGF LAG seven-pass G-type receptor 3	--	--	--	0.865575	--	--	--	--	--	--	0.0222984	--	--	--
1953	MEGF6	multiple EGF-like-domains 6	1.91396	--	2.45833	--	-4.48048	--	-0.971005	0.00743683	--	0.0016397	--	0.00124975	--	0.0243325
1954	MEGF8	multiple EGF-like-domains 8	--	0.96256	1.39402	--	--	--	--	--	0.0206991	0.0152557	--	--	--	--
1955	MEGF9	multiple EGF-like-domains 9	--	0.926408	--	--	--	--	--	--	0.0177906	--	--	--	--	--
1958	EGR1	early growth response 1	--	--	--	--	--	-2.13872	-2.56982	--	--	--	--	--	0.00170539	0.00114235
1959	EGR2	early growth response 2	2.28128	2.61767	3.2508	3.29268	2.87218	3.09807	2.87764	0.00401998	7.53584e-05	8.5924e-05	0.000477114	0.00383477	0.000523812	0.00196428
1960	EGR3	early growth response 3	--	--	--	0.976223	--	--	--	--	--	--	0.0209956	--	--	--
1973	EIF4A1	eukaryotic translation initiation factor 4A1	-1.00052	--	-1.05206	--	--	--	--	0.0178899	--	0.0102556	--	--	--	--
1974	EIF4A2	eukaryotic translation initiation factor 4A2	1.02188	--	0.923498	--	--	--	--	0.0388605	--	0.0436041	--	--	--	--
1977	EIF4E	eukaryotic translation initiation factor 4E	--	--	--	--	--	0.744869	--	--	--	--	--	--	0.0188507	--
1978	EIF4EBP1	eukaryotic translation initiation factor 4E binding protein 1	-1.51068	--	-2.15721	-0.837271	--	-0.89197	-0.810189	0.00159385	--	0.00304622	0.0326725	--	0.0174943	0.0167163
1984	EIF5A	eukaryotic translation initiation factor 5A	--	--	-1.36957	--	--	--	--	--	--	0.0117019	--	--	--	--
1992	SERPINB1	serpin peptidase inhibitor, clade B (ovalbumin), member 1	--	--	-1.1351	--	--	-0.990373	-0.869762	--	--	0.0106901	--	--	0.0128506	0.0228417
1997	ELF1	E74-like factor 1 (ets domain transcription factor)	--	--	--	--	--	--	-1.07132	--	--	--	--	--	--	0.02019
2004	ELK3	ELK3, ETS-domain protein (SRF accessory protein 2)	--	--	1.20372	1.46429	--	1.06077	--	--	--	0.0182586	0.004485	--	0.0157171	--
2006	ELN	elastin	3.18794	--	1.14718	--	--	--	-0.7601	0.00040188	--	0.0294511	--	--	--	0.0407922
2013	EMP2	epithelial membrane protein 2	-1.40884	--	-1.42863	--	--	-1.42437	-1.73238	0.00738588	--	0.00490651	--	--	0.00101052	0.00501991
2018	EMX2	empty spiracles homeobox 2	--	--	1.36954	--	--	-1.10326	--	--	--	0.0110661	--	--	0.0188947	--
2021	ENDOG	endonuclease G	--	--	-0.924084	--	--	--	0.713889	--	--	0.015116	--	--	--	0.0239234
2023	ENO1	enolase 1, (alpha)	-1.64978	-0.946186	-2.01976	--	--	--	--	0.00388749	0.0145751	0.00163126	--	--	--	--
2026	ENO2	enolase 2 (gamma, neuronal)	--	0.947977	--	--	1.59922	--	--	--	0.0128474	--	--	0.0233762	--	--
2030	SLC29A1	solute carrier family 29 (equilibrative nucleoside transporter), member 1	-1.10746	--	1.03812	--	--	--	--	0.0216018	--	0.0226281	--	--	--	--
2034	EPAS1	endothelial PAS domain protein 1	--	0.973371	--	--	-2.55811	--	--	--	0.00719461	--	--	0.00465096	--	--
2036	EPB41L1	erythrocyte membrane protein band 4.1-like 1	1.15676	0.950525	--	--	--	--	--	0.0076585	0.0138612	--	--	--	--	--
2037	EPB41L2	erythrocyte membrane protein band 4.1-like 2	--	--	--	--	--	-0.775942	-0.982495	--	--	--	--	--	0.0439029	0.0201537
2043	EPHA4	EPH receptor A4	--	--	--	--	-1.54828	--	-1.36149	--	--	--	--	0.0204447	--	0.00462286
2047	EPHB1	EPH receptor B1	--	--	--	1.36304	--	--	--	--	--	--	0.00524196	--	--	--
2048	EPHB2	EPH receptor B2	--	--	--	--	--	0.935514	1.24315	--	--	--	--	--	0.0432352	0.0319302
2049	EPHB3	EPH receptor B3	--	--	--	-0.834758	-1.71915	-1.61887	-1.84214	--	--	--	0.0259987	0.0197474	0.00823993	0.00633774
2050	EPHB4	EPH receptor B4	-1.29211	--	--	--	-1.37712	-1.2255	-0.867397	0.0101009	--	--	--	0.0277634	0.0172053	0.0458007
2051	EPHB6	EPH receptor B6	-2.38022	--	-2.00253	--	-3.26628	-1.84722	-2.37375	0.00467575	--	0.00616947	--	0.00400132	0.00483479	0.00190516
2054	STX2	syntaxin 2	--	--	-0.942117	--	--	--	-0.823206	--	--	0.026794	--	--	--	0.0259548
2055	CLN8	ceroid-lipofuscinosis, neuronal 8 (epilepsy, progressive with mental retardation)	--	--	1.03088	--	1.46716	--	--	--	--	0.0267307	--	0.0279617	--	--
2059	EPS8	epidermal growth factor receptor pathway substrate 8	--	--	--	--	-1.6115	--	--	--	--	--	--	0.0233773	--	--
2060	EPS15	epidermal growth factor receptor pathway substrate 15	1.21956	--	1.1774	--	--	--	--	0.0155912	--	0.0106878	--	--	--	--
2064	ERBB2	v-erb-b2 avian erythroblastic leukemia viral oncogene homolog 2	--	--	--	--	-1.45388	--	--	--	--	--	--	0.00857879	--	--
2065	ERBB3	v-erb-b2 avian erythroblastic leukemia viral oncogene homolog 3	--	--	--	-0.891811	--	--	--	--	--	--	0.0230921	--	--	--
2069	EREG	epiregulin	1.15829	--	1.21944	2.68769	4.30968	1.98715	1.85554	0.0243116	--	0.0248327	0.000894553	0.00240898	0.00201351	0.00334602
2073	ERCC5	excision repair cross-complementing rodent repair deficiency, complementation group 5	0.927081	--	1.22823	0.953003	--	--	--	0.0383503	--	0.0113508	0.0119449	--	--	--
2074	ERCC6	excision repair cross-complementing rodent repair deficiency, complementation group 6	--	--	1.73094	0.900458	--	0.710786	1.07537	--	--	0.0131452	0.00502464	--	0.0278501	0.0166195
2077	ERF	Ets2 repressor factor	--	--	--	--	--	1.10008	--	--	--	--	--	--	0.0189657	--
2091	FBL	fibrillarin	-1.27833	--	-1.53525	--	--	-0.840786	-0.97145	0.019695	--	0.0146939	--	--	0.00516686	0.00940175
2101	ESRRA	estrogen-related receptor alpha	--	--	--	--	--	--	0.937654	--	--	--	--	--	--	0.0143357
2107	ETF1	eukaryotic translation termination factor 1	--	--	--	--	--	0.87594	--	--	--	--	--	--	0.010965	--
2115	ETV1	ets variant 1	1.3181	1.97253	1.76752	1.89515	1.57793	--	--	0.0254013	0.00281582	0.00988616	0.0029825	0.0250061	--	--
2118	ETV4	ets variant 4	--	--	1.9011	--	--	--	--	--	--	0.00375606	--	--	--	--
2119	ETV5	ets variant 5	--	--	1.13164	--	--	0.87047	1.30451	--	--	0.0131581	--	--	0.0165223	0.00934034
2121	EVC	Ellis van Creveld syndrome	1.19762	1.67911	2.07513	1.71516	--	--	--	0.0198913	0.00120809	0.00173537	0.00573743	--	--	--
2122	MECOM	MDS1 and EVI1 complex locus	--	--	--	--	--	1.02717	--	--	--	--	--	--	0.01827	--
2123	EVI2A	ecotropic viral integration site 2A	--	--	--	-1.69017	--	--	--	--	--	--	0.00431146	--	--	--
2124	EVI2B	ecotropic viral integration site 2B	--	--	--	-1.37581	--	--	--	--	--	--	0.00860121	--	--	--
2128	EVX1	even-skipped homeobox 1	-1.29419	--	--	--	--	--	--	0.0440619	--	--	--	--	--	--
2131	EXT1	exostosin glycosyltransferase 1	--	--	1.11248	--	--	--	-0.724803	--	--	0.00913339	--	--	--	0.0422276
2134	EXTL1	exostosin-like glycosyltransferase 1	2.62994	--	0.988641	--	--	3.44789	3.2338	0.00156876	--	0.0223511	--	--	0.000476245	0.00134719
2138	EYA1	eyes absent homolog 1 (Drosophila)	--	1.46077	--	--	--	-0.807775	-0.902942	--	0.0065067	--	--	--	0.0101599	0.0393409
2139	EYA2	eyes absent homolog 2 (Drosophila)	--	--	--	--	--	-0.769726	--	--	--	--	--	--	0.0386576	--
2146	EZH2	enhancer of zeste homolog 2 (Drosophila)	-2.66559	-0.954614	-3.36932	-1.23384	-1.9223	-1.60069	-1.78379	0.00230004	0.0114754	0.000480367	0.00589686	0.0154249	0.00368995	0.00133724
2150	F2RL1	coagulation factor II (thrombin) receptor-like 1	--	--	--	--	3.41368	1.56606	1.8586	--	--	--	--	0.0028696	0.00194617	0.00252536
2151	F2RL2	coagulation factor II (thrombin) receptor-like 2	--	0.947354	--	--	--	--	--	--	0.00944829	--	--	--	--	--
2152	F3	coagulation factor III (thromboplastin, tissue factor)	-1.40359	-1.51829	-0.950745	-1.55514	--	--	--	0.00821484	0.00282852	0.0406238	0.00729852	--	--	--
2157	F8	coagulation factor VIII, procoagulant component	1.1143	--	--	--	--	--	--	0.0318655	--	--	--	--	--	--
2159	F10	coagulation factor X	0.950511	1.11237	--	--	--	-0.729812	-1.0871	0.0189206	0.00442412	--	--	--	0.0274979	0.0105514
2161	F12	coagulation factor XII (Hageman factor)	-1.53797	-1.62137	-1.63899	--	--	--	--	0.0131193	0.00362289	0.00806263	--	--	--	--
2170	FABP3	fatty acid binding protein 3, muscle and heart (mammary-derived growth inhibitor)	--	5.15451	--	--	--	--	--	--	2.56829e-05	--	--	--	--	--
2171	FABP5	fatty acid binding protein 5 (psoriasis-associated)	-2.49495	-1.11742	-3.23671	--	--	--	--	0.000580209	0.00375203	0.000563366	--	--	--	--
2175	FANCA	Fanconi anemia, complementation group A	-1.55093	--	-1.74981	-0.874293	-1.61876	-1.18007	-1.51378	0.0166562	--	0.00132034	0.0240912	0.0138564	0.0199039	0.0123714
2176	FANCC	Fanconi anemia, complementation group C	-1.67851	--	--	-1.06266	-1.59715	-1.14654	-1.07142	0.00709956	--	--	0.00557316	0.0265325	0.0222361	0.0241609
2177	FANCD2	Fanconi anemia, complementation group D2	-1.67707	--	-2.05795	-1.73635	-2.37047	-1.48174	-1.76523	0.0141808	--	0.00361981	0.00570947	0.0101806	0.00837834	0.00340357
2178	FANCE	Fanconi anemia, complementation group E	-1.85329	--	-1.31059	--	-1.6468	-1.68109	-1.45708	0.00439256	--	0.0111594	--	0.0260319	0.00344539	0.00513073
2181	ACSL3	acyl-CoA synthetase long-chain family member 3	--	--	-1.0367	--	--	-0.894832	-1.06573	--	--	0.0248736	--	--	0.0174352	0.0175645
2185	PTK2B	protein tyrosine kinase 2 beta	--	--	-1.18355	-1.16321	-2.28557	-1.47666	-1.29501	--	--	0.0252803	0.0123911	0.0129999	0.00710928	0.00869291
2187	FANCB	Fanconi anemia, complementation group B	-1.09419	--	-1.2167	-1.14027	--	-0.770193	-1.11877	0.0319919	--	0.0191091	0.00940108	--	0.04401	0.0175671
2189	FANCG	Fanconi anemia, complementation group G	-1.26996	--	-1.55585	-1.16014	-1.87492	-1.13022	-0.861334	0.0158234	--	0.0100726	0.0124747	0.0118432	0.0110237	0.0397176
2191	FAP	fibroblast activation protein, alpha	1.13766	1.42814	1.01933	--	--	0.749285	--	0.0230324	0.00466102	0.0286199	--	--	0.0117543	--
2192	FBLN1	fibulin 1	1.20434	1.33617	2.98712	--	-2.55082	--	--	0.00560949	0.0024869	0.000128599	--	0.00850357	--	--
2193	FARSA	phenylalanyl-tRNA synthetase, alpha subunit	--	--	--	--	--	0.756871	0.704201	--	--	--	--	--	0.0306335	0.0396785
2194	FASN	fatty acid synthase	-0.990025	1.03071	--	--	--	--	--	0.0462482	0.0177963	--	--	--	--	--
2195	FAT1	FAT atypical cadherin 1	1.47085	--	1.29613	--	--	--	--	0.0290488	--	0.0267262	--	--	--	--
2199	FBLN2	fibulin 2	1.62234	2.02443	1.31515	1.19572	-2.46358	-0.710978	-0.772641	0.00272237	0.000812036	0.0137867	0.00402522	0.00842273	0.0267529	0.0229201
2200	FBN1	fibrillin 1	--	--	1.13464	--	--	--	--	--	--	0.0383507	--	--	--	--
2201	FBN2	fibrillin 2	-1.14836	1.2219	--	--	--	-0.742644	-2.07712	0.0374449	0.0127679	--	--	--	0.0326539	0.00254982
2202	EFEMP1	EGF containing fibulin-like extracellular matrix protein 1	2.11149	--	--	-1.38785	-6.7436	--	-1.24928	0.00285787	--	--	0.0064458	0.000319793	--	0.00908891
2203	FBP1	fructose-1,6-bisphosphatase 1	--	--	1.01041	--	--	--	--	--	--	0.038042	--	--	--	--
2207	FCER1G	Fc fragment of IgE, high affinity I, receptor for; gamma polypeptide	-1.43082	--	--	--	--	--	--	0.0283717	--	--	--	--	--	--
2217	FCGRT	Fc fragment of IgG, receptor, transporter, alpha	1.36833	1.57291	1.32242	--	--	--	--	0.0118643	0.00113681	0.0169597	--	--	--	--
2222	FDFT1	farnesyl-diphosphate farnesyltransferase 1	--	1.38368	--	--	--	--	--	--	0.0036363	--	--	--	--	--
2224	FDPS	farnesyl diphosphate synthase	--	1.34907	--	--	--	--	--	--	0.00040494	--	--	--	--	--
2232	FDXR	ferredoxin reductase	1.06613	--	1.51378	--	--	0.99169	1.39424	0.0222603	--	0.0123086	--	--	0.0129107	0.00812147
2237	FEN1	flap structure-specific endonuclease 1	-1.78418	-1.02041	-1.71354	-1.08651	--	--	--	0.00934423	0.0162516	0.0063977	0.00483631	--	--	--
2239	GPC4	glypican 4	2.25855	--	--	1.30831	--	--	--	0.0034408	--	--	0.0109355	--	--	--
2242	FES	feline sarcoma oncogene	--	--	--	-0.989747	-2.29333	-1.62602	-1.6412	--	--	--	0.0255661	0.00809116	0.00460788	0.00907815
2246	FGF1	fibroblast growth factor 1 (acidic)	--	--	--	--	--	--	-0.756966	--	--	--	--	--	--	0.040021
2247	FGF2	fibroblast growth factor 2 (basic)	1.20812	--	1.01517	1.01643	--	1.4284	--	0.0200939	--	0.0238878	0.0253626	--	0.00844805	--
2250	FGF5	fibroblast growth factor 5	-1.05757	-1.30697	--	--	1.6148	1.24965	--	0.0282866	0.0059153	--	--	0.0279386	0.0173708	--
2252	FGF7	fibroblast growth factor 7	--	--	--	1.64542	--	--	--	--	--	--	0.00317208	--	--	--
2254	FGF9	fibroblast growth factor 9	1.54527	--	--	--	--	--	--	0.00985364	--	--	--	--	--	--
2258	FGF13	fibroblast growth factor 13	--	1.28652	--	1.78106	--	0.874358	0.996323	--	0.00611244	--	0.00288738	--	0.02709	0.0344065
2261	FGFR3	fibroblast growth factor receptor 3	--	--	--	--	--	-0.775437	-1.27674	--	--	--	--	--	0.0354099	0.0127536
2262	GPC5	glypican 5	--	--	--	--	--	--	1.15848	--	--	--	--	--	--	0.012169
2273	FHL1	four and a half LIM domains 1	--	--	--	-2.08319	-3.38921	-0.941995	-1.69213	--	--	--	0.00225818	0.00313876	0.0122184	0.00536305
2274	FHL2	four and a half LIM domains 2	--	--	--	--	-1.77986	--	--	--	--	--	--	0.0108708	--	--
2275	FHL3	four and a half LIM domains 3	-1.85752	--	-1.77547	-0.883629	-1.89209	--	-1.58457	0.00373957	--	0.0081852	0.0164533	0.017888	--	0.00352805
2277	FIGF	c-fos induced growth factor (vascular endothelial growth factor D)	--	--	--	--	3.03046	--	--	--	--	--	--	0.00623807	--	--
2280	FKBP1A	FK506 binding protein 1A, 12kDa	--	--	--	--	3.17412	--	0.897038	--	--	--	--	0.00228575	--	0.0205087
2288	FKBP4	FK506 binding protein 4, 59kDa	--	--	--	--	--	--	1.04139	--	--	--	--	--	--	0.0191503
2289	FKBP5	FK506 binding protein 5	-2.01625	--	-1.33811	-1.39368	--	--	-1.00504	0.0101254	--	0.0210192	0.00559342	--	--	0.0214207
2294	FOXF1	forkhead box F1	--	--	1.01092	--	--	--	--	--	--	0.0123236	--	--	--	--
2295	FOXF2	forkhead box F2	--	--	--	--	-1.52358	-1.54194	-1.55591	--	--	--	--	0.0341838	0.00127992	0.00673392
2296	FOXC1	forkhead box C1	--	--	-1.48079	--	-1.68409	--	-0.955632	--	--	0.0136251	--	0.015403	--	0.0370612
2297	FOXD1	forkhead box D1	--	--	--	1.20899	1.4572	1.53386	0.918415	--	--	--	0.0175155	0.0279596	0.00365694	0.0255528
2298	FOXD4	forkhead box D4	1.17196	--	--	--	--	--	--	0.0423861	--	--	--	--	--	--
2300	FOXL1	forkhead box L1	--	--	--	1.13568	--	0.95237	--	--	--	--	0.00656997	--	0.016722	--
2304	FOXE1	forkhead box E1 (thyroid transcription factor 2)	1.09662	--	--	--	--	--	--	0.0188649	--	--	--	--	--	--
2305	FOXM1	forkhead box M1	-2.03207	-0.961441	-4.29539	-2.30354	-3.6044	-2.60594	-3.16982	0.00252981	0.0166634	0.00019666	0.00174856	0.00384214	0.000974018	0.0022984
2308	FOXO1	forkhead box O1	1.41936	--	--	0.925106	--	--	--	0.00831723	--	--	0.0204053	--	--	--
2316	FLNA	filamin A, alpha	--	--	--	--	-1.50077	-1.02535	-1.24053	--	--	--	--	0.0240922	0.00584304	0.00819292
2317	FLNB	filamin B, beta	-1.4302	-1.2485	--	-0.970996	--	--	--	0.0273119	0.0151564	--	0.0194321	--	--	--
2318	FLNC	filamin C, gamma	--	--	--	--	--	0.828511	--	--	--	--	--	--	0.0199106	--
2321	FLT1	fms-related tyrosine kinase 1	--	--	--	--	-1.67747	--	-0.779102	--	--	--	--	0.00829951	--	0.0374266
2323	FLT3LG	fms-related tyrosine kinase 3 ligand	--	--	--	--	-1.98663	-1.50034	-2.36601	--	--	--	--	0.0212847	0.00725038	0.00112078
2329	FMO4	flavin containing monooxygenase 4	1.60275	1.77057	1.75965	--	--	--	-1.06516	0.00905877	0.00153891	0.00546266	--	--	--	0.0291312
2330	FMO5	flavin containing monooxygenase 5	--	0.984205	--	--	--	--	--	--	0.0152189	--	--	--	--	--
2331	FMOD	fibromodulin	3.36175	2.78078	2.66898	2.07818	-1.87233	--	-2.01751	0.000209852	0.00012377	0.000265473	0.000966974	0.0159037	--	0.00242748
2335	FN1	fibronectin 1	1.53774	--	2.49558	0.893555	--	2.10405	2.22012	0.0233912	--	0.00457523	0.0277532	--	0.0064347	0.00793213
2342	FNTB	farnesyltransferase, CAAX box, beta	--	--	--	-1.08599	--	--	--	--	--	--	0.0179385	--	--	--
2348	FOLR1	folate receptor 1 (adult)	--	--	--	--	--	0.923599	--	--	--	--	--	--	0.0403866	--
2352	FOLR3	folate receptor 3 (gamma)	1.99041	2.85576	2.4039	--	2.62227	2.09171	2.26533	0.00817865	0.00075945	0.00329786	--	0.00349436	0.00136796	0.00180911
2353	FOS	FBJ murine osteosarcoma viral oncogene homolog	-1.14997	--	-1.05693	-1.1222	-3.30192	-4.30519	-5.99841	0.0226179	--	0.0155557	0.0211121	0.00544306	9.22948e-05	2.04628e-05
2354	FOSB	FBJ murine osteosarcoma viral oncogene homolog B	--	--	-1.40105	--	-1.50745	-3.97024	-5.74184	--	--	0.0180397	--	0.040871	5.7692e-05	7.08321e-05
2355	FOSL2	FOS-like antigen 2	--	--	--	-0.851364	--	--	--	--	--	--	0.0301385	--	--	--
2487	FRZB	frizzled-related protein	--	1.78893	--	--	--	--	--	--	0.00418786	--	--	--	--	--
2491	CENPI	centromere protein I	-1.51876	--	-1.40414	-1.50144	--	--	--	0.0173273	--	0.0149083	0.00671965	--	--	--
2494	NR5A2	nuclear receptor subfamily 5, group A, member 2	--	--	--	0.915922	--	--	--	--	--	--	0.0111917	--	--	--
2517	FUCA1	fucosidase, alpha-L- 1, tissue	2.59617	1.50174	1.51265	--	--	1.29813	2.09793	0.00279193	0.00552203	0.009945	--	--	0.00996607	0.000833698
2521	FUS	fused in sarcoma	-1.53871	-1.03764	-1.1225	--	--	--	--	0.0142796	0.00592742	0.00652675	--	--	--	--
2523	FUT1	fucosyltransferase 1 (galactoside 2-alpha-L-fucosyltransferase, H blood group)	-1.40748	-0.949206	-1.12727	--	--	--	--	0.0177348	0.0148354	0.0309949	--	--	--	--
2531	KDSR	3-ketodihydrosphingosine reductase	1.31402	1.53332	1.52257	1.15867	--	--	0.794473	0.0148907	0.00282308	0.0129733	0.00831715	--	--	0.0424979
2533	FYB	FYN binding protein	--	2.02318	1.29361	--	--	--	--	--	0.00261632	0.0171872	--	--	--	--
2535	FZD2	frizzled family receptor 2	--	--	--	-1.1558	-2.72401	-0.933149	-0.873681	--	--	--	0.0106975	0.00182793	0.0161085	0.0115612
2537	IFI6	interferon, alpha-inducible protein 6	1.59103	2.09119	1.08155	--	--	1.97009	--	0.00555468	0.00115662	0.0240883	--	--	0.0013047	--
2542	SLC37A4	solute carrier family 37 (glucose-6-phosphate transporter), member 4	--	--	--	-0.903792	--	--	--	--	--	--	0.0157164	--	--	--
2548	GAA	glucosidase, alpha; acid	1.96719	2.12007	0.987959	--	--	--	--	0.00336455	0.00122385	0.0351437	--	--	--	--
2550	GABBR1	gamma-aminobutyric acid (GABA) B receptor, 1	--	--	--	--	--	-0.85512	--	--	--	--	--	--	0.0243447	--
2553	GABPB1	GA binding protein transcription factor, beta subunit 1	-1.18772	-1.29749	-1.3334	--	--	--	--	0.0103628	0.0048347	0.0216206	--	--	--	--
2560	GABRB1	gamma-aminobutyric acid (GABA) A receptor, beta 1	--	--	--	--	--	1.05423	--	--	--	--	--	--	0.0135287	--
2564	GABRE	gamma-aminobutyric acid (GABA) A receptor, epsilon	--	--	--	--	-2.14767	--	--	--	--	--	--	0.0159229	--	--
2571	GAD1	glutamate decarboxylase 1 (brain, 67kDa)	1.35309	--	--	--	--	--	1.21576	0.0283118	--	--	--	--	--	0.0196325
2580	GAK	cyclin G associated kinase	--	--	--	0.954852	--	--	--	--	--	--	0.0178657	--	--	--
2581	GALC	galactosylceramidase	1.05087	--	--	--	--	--	--	0.0220554	--	--	--	--	--	--
2583	B4GALNT1	beta-1,4-N-acetyl-galactosaminyl transferase 1	--	-1.16796	-2.39981	--	--	-0.797935	--	--	0.014125	0.00364289	--	--	0.0481855	--
2584	GALK1	galactokinase 1	--	--	--	--	--	--	-0.740403	--	--	--	--	--	--	0.0455603
2589	GALNT1	UDP-N-acetyl-alpha-D-galactosamine:polypeptide N-acetylgalactosaminyltransferase 1 (GalNAc-T1)	--	--	--	--	--	0.962935	0.836028	--	--	--	--	--	0.0163197	0.0322952
2591	GALNT3	UDP-N-acetyl-alpha-D-galactosamine:polypeptide N-acetylgalactosaminyltransferase 3 (GalNAc-T3)	1.58452	--	--	--	--	--	--	0.0216156	--	--	--	--	--	--
2593	GAMT	guanidinoacetate N-methyltransferase	--	--	--	--	--	--	0.835453	--	--	--	--	--	--	0.0120614
2596	GAP43	growth associated protein 43	--	--	--	2.08288	1.68211	--	--	--	--	--	0.00169893	0.0157345	--	--
2615	LRRC32	leucine rich repeat containing 32	--	3.04908	1.58845	3.25636	--	--	--	--	0.000296547	0.0119152	0.000190114	--	--	--
2619	GAS1	growth arrest-specific 1	--	--	--	--	-2.94515	-2.17516	-2.48615	--	--	--	--	0.00516169	0.00215454	0.00148645
2621	GAS6	growth arrest-specific 6	1.36438	--	--	--	-1.60726	1.03128	--	0.00932544	--	--	--	0.0271021	0.0166128	--
2625	GATA3	GATA binding protein 3	1.44733	--	--	--	--	--	--	0.0126888	--	--	--	--	--	--
2627	GATA6	GATA binding protein 6	1.63566	--	1.62311	--	-2.00101	--	--	0.00933356	--	0.00470619	--	0.0151494	--	--
2632	GBE1	glucan (1,4-alpha-), branching enzyme 1	--	--	1.0891	--	--	--	--	--	--	0.0134418	--	--	--	--
2633	GBP1	guanylate binding protein 1, interferon-inducible	-1.23964	--	-1.44026	-1.22558	-2.1767	-0.815145	-2.74974	0.0259744	--	0.00734768	0.0108479	0.0150234	0.0423494	0.000848403
2634	GBP2	guanylate binding protein 2, interferon-inducible	-1.01147	--	--	-0.927559	-2.01708	-2.03355	-2.2414	0.0469771	--	--	0.0261985	0.00553753	0.00162081	0.00211184
2635	GBP3	guanylate binding protein 3	-1.25566	--	--	--	-1.87995	--	-1.34385	0.0219232	--	--	--	0.0182353	--	0.0104659
2639	GCDH	glutaryl-CoA dehydrogenase	--	--	-1.04461	--	--	--	--	--	--	0.0327351	--	--	--	--
2644	GCHFR	GTP cyclohydrolase I feedback regulator	--	--	--	-0.92734	-2.25487	--	--	--	--	--	0.0210379	0.00829962	--	--
2645	GCK	glucokinase (hexokinase 4)	-1.33472	--	-1.13225	--	--	-0.9963	-1.13667	0.0237205	--	0.0237198	--	--	0.0250882	0.0205692
2650	GCNT1	glucosaminyl (N-acetyl) transferase 1, core 2	--	--	--	-1.99599	-1.90165	-0.954032	-1.28415	--	--	--	0.00236487	0.0118105	0.0268635	0.0113442
2657	GDF1	growth differentiation factor 1	1.02536	1.26354	--	0.924792	--	1.12081	1.57515	0.0276838	0.00933134	--	0.023843	--	0.0181646	0.0114025
2662	GDF10	growth differentiation factor 10	2.59444	--	--	1.84578	--	--	--	0.00207958	--	--	0.00242227	--	--	--
2668	GDNF	glial cell derived neurotrophic factor	1.89895	1.06181	1.05902	2.60107	3.5108	2.70092	2.01523	0.0050654	0.0123273	0.013541	0.000133256	0.00160156	0.000278075	0.00279607
2669	GEM	GTP binding protein overexpressed in skeletal muscle	--	--	--	1.24848	2.15829	0.754212	--	--	--	--	0.00845416	0.0060078	0.0168248	--
2673	GFPT1	glutamine--fructose-6-phosphate transaminase 1	1.22272	--	--	--	1.50578	0.814924	0.865448	0.0143616	--	--	--	0.0247595	0.0124447	0.0163171
2674	GFRA1	GDNF family receptor alpha 1	-2.73301	-2.03315	-2.21041	-2.59899	-4.6567	-1.08648	--	0.00115872	0.00120583	0.00108868	0.00017172	0.000582801	0.023381	--
2675	GFRA2	GDNF family receptor alpha 2	--	--	--	--	--	--	1.2165	--	--	--	--	--	--	0.0273475
2677	GGCX	gamma-glutamyl carboxylase	--	--	--	--	--	0.769657	--	--	--	--	--	--	0.00953326	--
2683	B4GALT1	UDP-Gal:betaGlcNAc beta 1,4- galactosyltransferase, polypeptide 1	--	--	--	--	--	0.836092	--	--	--	--	--	--	0.0420614	--
2687	GGT5	gamma-glutamyltransferase 5	--	--	--	0.926928	-3.39358	-1.07897	-1.50303	--	--	--	0.00960659	0.00531256	0.0199636	0.0138531
2690	GHR	growth hormone receptor	1.87011	--	1.1567	--	--	--	--	0.00644665	--	0.0300292	--	--	--	--
2697	GJA1	gap junction protein, alpha 1, 43kDa	1.08268	--	1.14686	--	--	--	--	0.0286807	--	0.0231074	--	--	--	--
2700	GJA3	gap junction protein, alpha 3, 46kDa	1.03565	--	--	0.871598	--	--	--	0.0455632	--	--	0.0311861	--	--	--
2702	GJA5	gap junction protein, alpha 5, 40kDa	1.34592	--	--	--	--	--	--	0.0247542	--	--	--	--	--	--
2706	GJB2	gap junction protein, beta 2, 26kDa	--	--	--	--	3.5422	--	--	--	--	--	--	0.0017507	--	--
2710	GK	glycerol kinase	--	--	--	1.34708	3.12404	--	--	--	--	--	0.00805182	0.00519361	--	--
2713	GK3P	glycerol kinase 3 pseudogene	--	--	--	1.27966	2.61294	--	--	--	--	--	0.00939827	0.00342522	--	--
2717	GLA	galactosidase, alpha	--	--	--	--	2.06981	1.02673	1.88037	--	--	--	--	0.00997545	0.00843514	0.00129262
2729	GCLC	glutamate-cysteine ligase, catalytic subunit	--	--	--	1.03584	--	--	0.824993	--	--	--	0.0126174	--	--	0.0340098
2735	GLI1	GLI family zinc finger 1	-1.45981	-1.88459	-2.94988	-0.930496	-2.34798	-1.92886	-1.54238	0.00691139	0.00087158	0.00129357	0.026056	0.00320822	0.00118388	0.00835016
2736	GLI2	GLI family zinc finger 2	--	--	--	--	-2.15617	--	-0.837682	--	--	--	--	0.0110979	--	0.0394238
2737	GLI3	GLI family zinc finger 3	--	--	--	--	-2.28978	-1.92747	-1.57187	--	--	--	--	0.00561725	0.00260802	0.005663
2739	GLO1	glyoxalase I	-1.02408	--	--	--	--	--	--	0.0384271	--	--	--	--	--	--
2744	GLS	glutaminase	2.23113	--	--	1.1192	--	1.37581	1.34103	0.00125094	--	--	0.0105078	--	0.00213175	0.00347231
2745	GLRX	glutaredoxin (thioltransferase)	--	--	0.98807	--	--	1.13414	1.5195	--	--	0.0118001	--	--	0.0070441	0.00404855
2752	GLUL	glutamate-ammonia ligase	--	--	--	--	--	-0.856849	-1.19264	--	--	--	--	--	0.0239208	0.0164825
2760	GM2A	GM2 ganglioside activator	2.1703	1.59559	--	--	2.18704	1.04934	1.457	0.00165615	0.00228223	--	--	0.00321607	0.0148993	0.00580629
2762	GMDS	GDP-mannose 4,6-dehydratase	--	--	-1.13412	--	--	--	--	--	--	0.0196845	--	--	--	--
2766	GMPR	guanosine monophosphate reductase	--	--	--	--	--	--	-1.01221	--	--	--	--	--	--	0.0336152
2770	GNAI1	guanine nucleotide binding protein (G protein), alpha inhibiting activity polypeptide 1	--	--	--	--	--	--	-0.830815	--	--	--	--	--	--	0.0058598
2781	GNAZ	guanine nucleotide binding protein (G protein), alpha z polypeptide	--	-1.05383	-1.0914	--	-2.49078	--	-1.21283	--	0.0097772	0.0113806	--	0.00221696	--	0.0185207
2791	GNG11	guanine nucleotide binding protein (G protein), gamma 11	--	--	--	1.5737	--	--	--	--	--	--	0.00691916	--	--	--
2794	GNL1	guanine nucleotide binding protein-like 1	1.4934	1.03712	1.70129	1.40091	--	--	--	0.00819021	0.00596399	0.00142653	0.00606689	--	--	--
2796	GNRH1	gonadotropin-releasing hormone 1 (luteinizing-releasing hormone)	--	--	--	--	--	-0.755839	--	--	--	--	--	--	0.0370537	--
2799	GNS	glucosamine (N-acetyl)-6-sulfatase	0.976812	1.5305	0.988183	--	--	--	--	0.0401973	0.0052353	0.0273293	--	--	--	--
2804	GOLGB1	golgin B1	--	--	1.03777	0.909107	--	--	--	--	--	0.04291	0.0246467	--	--	--
2810	SFN	stratifin	--	--	--	-1.13306	--	--	0.988397	--	--	--	0.00811084	--	--	0.0360931
2812	GP1BB	glycoprotein Ib (platelet), beta polypeptide	0.995899	--	--	--	--	--	--	0.0148968	--	--	--	--	--	--
2817	GPC1	glypican 1	--	--	--	--	-1.5669	--	--	--	--	--	--	0.015465	--	--
2820	GPD2	glycerol-3-phosphate dehydrogenase 2 (mitochondrial)	--	--	-1.16613	-0.875796	--	--	-1.04256	--	--	0.0186952	0.0206109	--	--	0.0157644
2824	GPM6B	glycoprotein M6B	--	--	--	1.23021	--	--	--	--	--	--	0.0110876	--	--	--
2829	XCR1	chemokine (C motif) receptor 1	--	--	--	--	--	0.809871	0.964725	--	--	--	--	--	0.0401341	0.0295482
2842	GPR19	G protein-coupled receptor 19	--	--	-1.01726	-1.07788	--	--	--	--	--	0.0406453	0.0157064	--	--	--
2843	GPR20	G protein-coupled receptor 20	0.995615	--	--	-0.857267	--	--	--	0.0452538	--	--	0.0275859	--	--	--
2852	GPER1	G protein-coupled estrogen receptor 1	--	--	1.20239	-1.57597	--	0.741779	0.804755	--	--	0.019326	0.002566	--	0.0300723	0.0439967
2868	GRK4	G protein-coupled receptor kinase 4	1.12875	--	1.20969	--	--	--	1.09428	0.0407825	--	0.0107079	--	--	--	0.0278883
2869	GRK5	G protein-coupled receptor kinase 5	--	--	--	1.04327	--	--	--	--	--	--	0.0100976	--	--	--
2870	GRK6	G protein-coupled receptor kinase 6	-1.01027	--	--	--	--	--	--	0.0386983	--	--	--	--	--	--
2872	MKNK2	MAP kinase interacting serine/threonine kinase 2	--	--	--	--	--	-0.784472	--	--	--	--	--	--	0.00865245	--
2878	GPX3	glutathione peroxidase 3 (plasma)	--	2.08387	--	--	--	--	--	--	0.000331777	--	--	--	--	--
2888	GRB14	growth factor receptor-bound protein 14	2.43428	--	1.56798	1.13388	--	1.00785	1.31903	0.00486305	--	0.0153343	0.00865105	--	0.0195337	0.0132083
2890	GRIA1	glutamate receptor, ionotropic, AMPA 1	-0.937804	--	2.03649	--	--	--	--	0.0241178	--	0.00173139	--	--	--	--
2891	GRIA2	glutamate receptor, ionotropic, AMPA 2	--	--	1.4546	--	--	--	--	--	--	0.0213185	--	--	--	--
2892	GRIA3	glutamate receptor, ionotropic, AMPA 3	--	--	--	0.960066	2.70818	1.80346	1.82234	--	--	--	0.0147102	0.00177293	0.00134131	0.000632133
2893	GRIA4	glutamate receptor, ionotropic, AMPA 4	--	--	--	0.890877	--	--	--	--	--	--	0.0296584	--	--	--
2894	GRID1	glutamate receptor, ionotropic, delta 1	--	--	--	1.60285	--	--	--	--	--	--	0.00400158	--	--	--
2896	GRN	granulin	1.67272	1.89968	1.17963	0.954609	--	--	--	0.0176732	0.00209393	0.0250462	0.0278451	--	--	--
2898	GRIK2	glutamate receptor, ionotropic, kainate 2	1.59776	--	0.964636	0.953197	--	--	--	0.00844105	--	0.0436777	0.0170349	--	--	--
2905	GRIN2C	glutamate receptor, ionotropic, N-methyl D-aspartate 2C	--	--	--	--	--	--	1.10386	--	--	--	--	--	--	0.0255424
2907	GRINA	glutamate receptor, ionotropic, N-methyl D-aspartate-associated protein 1 (glutamate binding)	--	1.0017	--	--	--	--	--	--	0.0104762	--	--	--	--	--
2909	ARHGAP35	Rho GTPase activating protein 35	--	--	--	--	--	--	-0.722471	--	--	--	--	--	--	0.0333579
2914	GRM4	glutamate receptor, metabotropic 4	--	--	--	1.3032	--	--	1.27897	--	--	--	0.0105588	--	--	0.0118305
2919	CXCL1	chemokine (C-X-C motif) ligand 1 (melanoma growth stimulating activity, alpha)	-2.72508	--	--	5.03734	6.60167	1.44874	--	0.00326912	--	--	6.37014e-06	0.000107321	0.00423477	--
2920	CXCL2	chemokine (C-X-C motif) ligand 2	-1.26274	--	--	4.5101	6.68702	1.21736	--	0.0261401	--	--	4.7637e-05	0.000128476	0.0236576	--
2921	CXCL3	chemokine (C-X-C motif) ligand 3	--	--	--	3.24527	7.45736	0.963447	--	--	--	--	8.68216e-05	0.000996686	0.019927	--
2922	GRP	gastrin-releasing peptide	--	--	1.1324	--	--	--	0.789776	--	--	0.0149673	--	--	--	0.0483379
2931	GSK3A	glycogen synthase kinase 3 alpha	--	--	--	--	--	--	0.706727	--	--	--	--	--	--	0.0493544
2934	GSN	gelsolin	1.26918	--	1.17152	--	--	--	--	0.0135862	--	0.0264422	--	--	--	--
2935	GSPT1	G1 to S phase transition 1	--	--	--	-1.06331	--	--	--	--	--	--	0.0182213	--	--	--
2936	GSR	glutathione reductase	-1.0401	--	--	--	--	--	--	0.0281885	--	--	--	--	--	--
2949	GSTM5	glutathione S-transferase mu 5	-1.87223	--	--	--	-1.77534	-1.06026	-0.871761	0.00421807	--	--	--	0.0140473	0.00705496	0.0157699
2956	MSH6	mutS homolog 6	--	--	--	--	--	-0.710055	-0.801121	--	--	--	--	--	0.0403995	0.0139364
2977	GUCY1A2	guanylate cyclase 1, soluble, alpha 2	--	--	--	--	2.48407	0.998344	--	--	--	--	--	0.00744969	0.0125245	--
2981	GUCA2B	guanylate cyclase activator 2B (uroguanylin)	--	1.12511	1.28503	--	--	1.04056	1.4002	--	0.0163373	0.0253396	--	--	0.0215946	0.0167774
2990	GUSB	glucuronidase, beta	--	--	--	--	--	-1.16495	-1.13656	--	--	--	--	--	0.00592724	0.00554362
2992	GYG1	glycogenin 1	--	--	-1.02082	--	--	--	--	--	--	0.00767648	--	--	--	--
2995	GYPC	glycophorin C (Gerbich blood group)	--	1.13166	--	--	--	--	-0.715969	--	0.00670693	--	--	--	--	0.0485086
2997	GYS1	glycogen synthase 1 (muscle)	--	--	--	--	--	--	0.70585	--	--	--	--	--	--	0.0386359
3006	HIST1H1C	histone cluster 1, H1c	1.8436	--	0.975153	--	--	1.87337	2.13115	0.00150164	--	0.0119299	--	--	0.0010343	0.000719233
3007	HIST1H1D	histone cluster 1, H1d	-1.59012	--	-1.81798	-1.77863	-2.15853	--	--	0.0159349	--	0.0123309	0.00407726	0.0163585	--	--
3008	HIST1H1E	histone cluster 1, H1e	--	--	-1.11744	-1.26143	--	--	0.771466	--	--	0.0310466	0.0123279	--	--	0.0331587
3009	HIST1H1B	histone cluster 1, H1b	-3.65715	-1.34784	-4.48254	-1.76059	-3.71194	-2.53302	-3.4977	0.00155804	0.00318541	0.000789093	0.00370271	0.00253045	0.000399119	0.000389444
3012	HIST1H2AE	histone cluster 1, H2ae	--	--	--	--	2.27032	1.50726	2.03474	--	--	--	--	0.00688159	0.00802415	0.00322201
3013	HIST1H2AD	histone cluster 1, H2ad	1.34517	--	--	0.889474	2.90829	2.16415	2.58399	0.00935542	--	--	0.0271017	0.00253583	0.00141337	0.000239697
3014	H2AFX	H2A histone family, member X	-1.84048	-1.02281	-2.3065	-1.81766	-1.43427	--	-0.911022	0.00408145	0.0108014	0.00176012	0.00340131	0.0351485	--	0.0217942
3015	H2AFZ	H2A histone family, member Z	-1.35203	--	-1.31392	-1.3262	--	--	--	0.00563217	--	0.007971	0.00965582	--	--	--
3017	HIST1H2BD	histone cluster 1, H2bd	1.1732	--	--	--	--	1.47934	1.67734	0.0148662	--	--	--	--	0.00695423	0.00672199
3018	HIST1H2BB	histone cluster 1, H2bb	--	--	--	--	--	1.12285	1.33996	--	--	--	--	--	0.0076887	0.00877864
3021	H3F3B	H3 histone, family 3B (H3.3B)	--	--	--	--	--	-0.833068	-1.30812	--	--	--	--	--	0.0231797	0.0166818
3024	HIST1H1A	histone cluster 1, H1a	-2.7729	-1.1317	-3.90406	-1.54561	-3.23702	-1.45026	-1.97589	0.00351179	0.0147031	0.0003781	0.00386812	0.00790009	0.0109241	0.00769435
3029	HAGH	hydroxyacylglutathione hydrolase	--	--	--	--	--	0.887031	1.28578	--	--	--	--	--	0.0119966	0.00499391
3033	HADH	hydroxyacyl-CoA dehydrogenase	--	--	--	-1.14575	-1.56589	--	-0.704875	--	--	--	0.0140259	0.00913033	--	0.0407332
3036	HAS1	hyaluronan synthase 1	--	--	--	--	2.07203	--	--	--	--	--	--	0.0234501	--	--
3037	HAS2	hyaluronan synthase 2	-1.55029	-1.1726	--	2.82534	3.5993	2.08671	--	0.0165101	0.0115325	--	0.000259964	0.00311344	0.00138249	--
3065	HDAC1	histone deacetylase 1	--	--	--	--	--	-0.848925	-0.876175	--	--	--	--	--	0.0199746	0.0117486
3068	HDGF	hepatoma-derived growth factor	-1.03178	--	--	--	--	--	--	0.0236975	--	--	--	--	--	--
3070	HELLS	helicase, lymphoid-specific	-1.78103	--	-2.0876	-0.939644	-2.03482	-0.865144	-1.54088	0.0117969	--	0.00216683	0.0114491	0.0153746	0.044665	0.0175105
3073	HEXA	hexosaminidase A (alpha polypeptide)	1.22168	1.96985	0.96981	--	--	--	--	0.00903613	0.000682768	0.0273245	--	--	--	--
3074	HEXB	hexosaminidase B (beta polypeptide)	1.06467	1.42624	--	--	--	--	--	0.0263175	0.00512682	--	--	--	--	--
3075	CFH	complement factor H	3.14711	1.90652	4.64826	--	2.61944	--	--	0.00104731	0.00157758	0.000122686	--	0.00852578	--	--
3082	HGF	hepatocyte growth factor (hepapoietin A; scatter factor)	--	--	--	1.3052	2.29325	--	--	--	--	--	0.00920515	0.00671707	--	--
3084	-	-	1.57184	--	1.96923	--	3.65646	2.47942	2.2896	0.00956687	--	0.00270086	--	0.00187705	0.000402356	0.000889159
3087	HHEX	hematopoietically expressed homeobox	-1.87675	--	--	--	-2.15132	-1.63201	-1.824	0.0156335	--	--	--	0.00516906	0.0116752	0.010675
3096	HIVEP1	human immunodeficiency virus type I enhancer binding protein 1	--	--	1.11132	--	--	--	--	--	--	0.0172585	--	--	--	--
3097	HIVEP2	human immunodeficiency virus type I enhancer binding protein 2	--	--	--	1.38461	--	0.910493	--	--	--	--	0.00596668	--	0.0188945	--
3099	HK2	hexokinase 2	--	--	--	0.853253	1.52533	0.773273	0.989118	--	--	--	0.0124259	0.0111887	0.0135895	0.0144888
3105	HLA-A	major histocompatibility complex, class I, A	--	1.0271	--	0.891889	--	--	--	--	0.00386136	--	0.0193449	--	--	--
3106	HLA-B	major histocompatibility complex, class I, B	--	1.51193	0.959329	1.05492	--	--	--	--	0.00179828	0.0184462	0.020105	--	--	--
3108	HLA-DMA	major histocompatibility complex, class II, DM alpha	1.42203	1.43785	--	--	--	--	--	0.0136463	0.00539604	--	--	--	--	--
3113	HLA-DPA1	major histocompatibility complex, class II, DP alpha 1	-0.928122	--	-1.44904	--	--	-1.03491	-1.30334	0.0458375	--	0.0191492	--	--	0.0155913	0.0217427
3115	HLA-DPB1	major histocompatibility complex, class II, DP beta 1	-1.33955	--	-1.54522	--	--	-1.40904	-1.6933	0.0164742	--	0.0107339	--	--	0.00138506	0.00357099
3116	HLA-DPB2	major histocompatibility complex, class II, DP beta 2 (pseudogene)	--	--	-0.977708	--	--	--	-0.795076	--	--	0.0267161	--	--	--	0.0408411
3133	HLA-E	major histocompatibility complex, class I, E	--	1.25357	--	--	--	--	--	--	0.00192942	--	--	--	--	--
3134	HLA-F	major histocompatibility complex, class I, F	--	1.29897	1.1656	--	--	--	--	--	0.004849	0.0157337	--	--	--	--
3135	HLA-G	major histocompatibility complex, class I, G	--	1.01834	--	--	--	--	--	--	0.0108991	--	--	--	--	--
3137	HLA-J	major histocompatibility complex, class I, J (pseudogene)	--	1.28031	--	--	--	--	--	--	0.00154834	--	--	--	--	--
3140	MR1	major histocompatibility complex, class I-related	1.05468	--	--	--	--	--	--	0.0285571	--	--	--	--	--	--
3142	HLX	H2.0-like homeobox	--	--	--	--	--	1.01186	0.894424	--	--	--	--	--	0.0136845	0.0217205
3145	HMBS	hydroxymethylbilane synthase	-1.01758	-1.09602	-1.40037	-1.20134	--	--	--	0.00833413	0.002103	0.00071031	0.0113875	--	--	--
3146	HMGB1	high mobility group box 1	--	--	-1.64831	-1.24848	-1.78769	-0.991044	-1.31476	--	--	0.01533	0.00823815	0.016031	0.0217336	0.0156773
3148	HMGB2	high mobility group box 2	-3.00848	-1.00504	-1.86524	-2.52491	-3.87878	-3.317	-3.53008	0.00102823	0.0117416	0.00411423	0.00160707	0.002426	9.99275e-05	0.00020314
3149	HMGB3	high mobility group box 3	-1.23907	--	-2.01163	-1.65935	-1.41946	-1.1378	-1.12995	0.0244949	--	0.00404618	0.00233897	0.0324299	0.0217351	0.0237736
3151	HMGN2	high mobility group nucleosomal binding domain 2	-1.3951	--	--	-1.59477	-2.75848	-1.02754	-1.19778	0.00393084	--	--	0.00141875	0.00492799	0.0129411	0.0120683
3156	HMGCR	3-hydroxy-3-methylglutaryl-CoA reductase	--	1.65306	--	--	--	--	--	--	0.00308169	--	--	--	--	--
3157	HMGCS1	3-hydroxy-3-methylglutaryl-CoA synthase 1 (soluble)	--	2.59877	--	--	--	--	--	--	0.000324161	--	--	--	--	--
3159	HMGA1	high mobility group AT-hook 1	--	--	1.205	--	--	--	0.881534	--	--	0.0290442	--	--	--	0.0192313
3161	HMMR	hyaluronan-mediated motility receptor (RHAMM)	-3.08917	-1.04284	-5.72345	-2.37293	-3.80717	-2.32398	-2.92407	0.000583063	0.0102187	0.000244713	0.000345677	0.00236885	0.0019129	0.00143461
3162	HMOX1	heme oxygenase (decycling) 1	--	--	-1.18965	2.00889	--	--	--	--	--	0.0255139	0.000201126	--	--	--
3163	HMOX2	heme oxygenase (decycling) 2	--	--	--	--	1.66285	0.758223	1.12833	--	--	--	--	0.01145	0.0312757	0.0173029
3176	HNMT	histamine N-methyltransferase	--	--	--	--	-1.49408	-1.78017	-2.20101	--	--	--	--	0.0115816	0.00642746	0.00461784
3178	HNRNPA1	heterogeneous nuclear ribonucleoprotein A1	--	--	--	--	-1.42159	-0.838336	-0.784528	--	--	--	--	0.00900583	0.00878394	0.0201278
3181	HNRNPA2B1	heterogeneous nuclear ribonucleoprotein A2/B1	-0.98887	--	--	--	--	-1.04491	-1.13183	0.024238	--	--	--	--	0.0128762	0.0128976
3182	HNRNPAB	heterogeneous nuclear ribonucleoprotein A/B	-1.00011	--	-1.09973	--	--	--	--	0.0401425	--	0.0219082	--	--	--	--
3184	HNRNPD	heterogeneous nuclear ribonucleoprotein D (AU-rich element RNA binding protein 1, 37kDa)	-1.48085	--	-0.936578	-0.927758	-1.59476	-1.03382	-1.091	0.00855281	--	0.0313959	0.0209446	0.0060193	0.0109448	0.012711
3187	HNRNPH1	heterogeneous nuclear ribonucleoprotein H1 (H)	-1.08094	--	-0.962021	--	--	--	-0.934212	0.0178659	--	0.0496047	--	--	--	0.0254642
3189	HNRNPH3	heterogeneous nuclear ribonucleoprotein H3 (2H9)	--	--	--	--	-1.56236	--	--	--	--	--	--	0.00874727	--	--
3200	HOXA3	homeobox A3	--	--	--	--	--	-1.19849	-1.19565	--	--	--	--	--	0.00989483	0.012601
3202	HOXA5	homeobox A5	--	--	--	--	--	--	-0.848057	--	--	--	--	--	--	0.0288045
3203	HOXA6	homeobox A6	--	--	--	--	-1.5736	-0.881879	-1.31759	--	--	--	--	0.0438526	0.0363985	0.0226098
3206	HOXA10	homeobox A10	--	--	--	--	-2.27184	--	-0.72235	--	--	--	--	0.00844026	--	0.0361369
3209	HOXA13	homeobox A13	--	--	--	--	-3.4727	-1.18609	-1.03423	--	--	--	--	0.00357792	0.0129575	0.0216035
3221	HOXC4	homeobox C4	--	--	--	--	--	-1.28881	-1.30182	--	--	--	--	--	0.0103138	0.0162431
3223	HOXC6	homeobox C6	--	--	--	--	--	-1.58697	-1.35867	--	--	--	--	--	0.00462103	0.014157
3229	HOXC13	homeobox C13	3.94662	--	--	--	--	1.33086	0.979423	0.000652352	--	--	--	--	0.005781	0.0310048
3235	HOXD9	homeobox D9	--	--	--	--	--	-0.832621	--	--	--	--	--	--	0.0383331	--
3236	HOXD10	homeobox D10	--	--	--	--	--	-1.14111	-0.760148	--	--	--	--	--	0.010942	0.0213505
3241	HPCAL1	hippocalcin-like 1	--	--	--	--	1.61772	--	--	--	--	--	--	0.030104	--	--
3251	HPRT1	hypoxanthine phosphoribosyltransferase 1	-1.61273	--	-1.40116	--	--	-0.744181	-0.906234	0.0050783	--	0.0120448	--	--	0.0295057	0.0260659
3257	HPS1	Hermansky-Pudlak syndrome 1	--	1.05539	--	--	--	--	--	--	0.00719973	--	--	--	--	--
3265	HRAS	Harvey rat sarcoma viral oncogene homolog	--	--	--	--	1.64118	--	--	--	--	--	--	0.00897832	--	--
3269	HRH1	histamine receptor H1	--	--	--	--	--	--	-0.918173	--	--	--	--	--	--	0.0294557
3280	HES1	hes family bHLH transcription factor 1	--	--	--	--	--	-0.906931	--	--	--	--	--	--	0.0242143	--
3290	HSD11B1	hydroxysteroid (11-beta) dehydrogenase 1	--	--	--	2.36645	3.58332	1.03287	--	--	--	--	0.00119261	0.00176096	0.0234274	--
3292	HSD17B1	hydroxysteroid (17-beta) dehydrogenase 1	0.964589	--	--	--	--	1.29126	1.51627	0.0356058	--	--	--	--	0.0108883	0.00499346
3294	HSD17B2	hydroxysteroid (17-beta) dehydrogenase 2	--	1.90321	1.77882	1.61224	-2.98087	--	--	--	0.000187064	0.000665707	0.003453	0.00890346	--	--
3298	HSF2	heat shock transcription factor 2	--	--	--	--	--	-0.856545	--	--	--	--	--	--	0.0145639	--
3304	HSPA1B	heat shock 70kDa protein 1B	--	--	--	--	-1.40732	--	--	--	--	--	--	0.0106434	--	--
3305	HSPA1L	heat shock 70kDa protein 1-like	--	--	1.20437	--	--	--	--	--	--	0.0134637	--	--	--	--
3306	HSPA2	heat shock 70kDa protein 2	-1.18456	--	-1.14807	-1.29977	-3.84461	-1.85789	-2.69714	0.0163656	--	0.023249	0.00706386	0.000569644	0.00114697	8.41096e-05
3309	HSPA5	heat shock 70kDa protein 5 (glucose-regulated protein, 78kDa)	--	--	-1.34841	0.984701	--	--	--	--	--	0.0226083	0.00680699	--	--	--
3315	HSPB1	heat shock 27kDa protein 1	--	--	--	--	--	-0.731245	--	--	--	--	--	--	0.0239779	--
3316	HSPB2	heat shock 27kDa protein 2	1.39755	--	--	-0.912649	-2.47919	--	--	0.00920892	--	--	0.0260121	0.00712311	--	--
3337	DNAJB1	DnaJ (Hsp40) homolog, subfamily B, member 1	--	--	--	--	--	0.834251	--	--	--	--	--	--	0.0199171	--
3338	DNAJC4	DnaJ (Hsp40) homolog, subfamily C, member 4	--	--	--	--	--	--	0.832125	--	--	--	--	--	--	0.0153994
3339	HSPG2	heparan sulfate proteoglycan 2	--	--	1.17113	--	-3.16869	--	--	--	--	0.0256708	--	0.00148791	--	--
3356	HTR2A	5-hydroxytryptamine (serotonin) receptor 2A, G protein-coupled	3.10671	--	--	--	--	--	--	0.000895604	--	--	--	--	--	--
3357	HTR2B	5-hydroxytryptamine (serotonin) receptor 2B, G protein-coupled	1.05038	--	1.22723	-1.34259	-2.00795	-1.14138	-1.32342	0.0450969	--	0.020599	0.00635552	0.0176124	0.0168496	0.0131887
3363	HTR7	5-hydroxytryptamine (serotonin) receptor 7, adenylate cyclase-coupled	--	--	--	1.22772	--	--	1.11075	--	--	--	0.0112691	--	--	0.0120632
3371	TNC	tenascin C	-1.72975	--	--	--	2.58782	--	--	0.0135597	--	--	--	0.00734498	--	--
3373	HYAL1	hyaluronoglucosaminidase 1	--	--	--	--	--	-0.782127	-0.852862	--	--	--	--	--	0.0376318	0.0414783
3376	IARS	isoleucyl-tRNA synthetase	--	--	--	--	--	0.959206	0.893485	--	--	--	--	--	0.0313931	0.0434053
3382	ICA1	islet cell autoantigen 1, 69kDa	2.10746	--	--	--	--	--	1.04141	0.00623919	--	--	--	--	--	0.033413
3383	ICAM1	intercellular adhesion molecule 1	-1.04654	--	--	1.4908	2.03055	--	-1.08367	0.0101929	--	--	0.00151091	0.0104118	--	0.0139484
3384	ICAM2	intercellular adhesion molecule 2	--	--	--	--	--	1.43806	1.05471	--	--	--	--	--	0.00552026	0.0178761
3385	ICAM3	intercellular adhesion molecule 3	--	--	--	--	--	--	0.82702	--	--	--	--	--	--	0.0154419
3386	ICAM4	intercellular adhesion molecule 4 (Landsteiner-Wiener blood group)	--	--	--	1.38831	2.22698	--	0.888758	--	--	--	0.0134902	0.00759117	--	0.027357
3397	ID1	inhibitor of DNA binding 1, dominant negative helix-loop-helix protein	1.56286	--	--	--	-3.73906	--	--	0.00428551	--	--	--	0.00138426	--	--
3398	ID2	inhibitor of DNA binding 2, dominant negative helix-loop-helix protein	1.69471	--	1.91609	1.72411	-4.25556	--	--	0.0074649	--	0.00243476	0.00419806	0.000932213	--	--
3399	ID3	inhibitor of DNA binding 3, dominant negative helix-loop-helix protein	1.30511	--	--	--	-4.15196	--	--	0.0124868	--	--	--	0.00136323	--	--
3400	ID4	inhibitor of DNA binding 4, dominant negative helix-loop-helix protein	--	--	0.96407	--	-1.65927	0.803346	--	--	--	0.0277272	--	0.0248942	0.0176995	--
3416	IDE	insulin-degrading enzyme	--	--	-1.07256	--	--	--	--	--	--	0.0180872	--	--	--	--
3417	IDH1	isocitrate dehydrogenase 1 (NADP+), soluble	--	0.930566	--	--	--	-1.28689	--	--	0.0104586	--	--	--	0.00597	--
3418	IDH2	isocitrate dehydrogenase 2 (NADP+), mitochondrial	--	--	-1.54103	-1.22602	-2.31003	--	-0.992872	--	--	0.0113726	0.0127731	0.0105215	--	0.0357396
3422	IDI1	isopentenyl-diphosphate delta isomerase 1	--	1.75177	--	--	--	--	--	--	0.00374213	--	--	--	--	--
3423	IDS	iduronate 2-sulfatase	1.47582	--	--	--	--	--	0.834674	0.0152409	--	--	--	--	--	0.0337804
3425	IDUA	iduronidase, alpha-L-	1.74856	1.04317	1.30958	--	--	0.983671	1.10491	0.00638322	0.0114647	0.0144218	--	--	0.0120269	0.0143904
3426	CFI	complement factor I	--	1.48047	--	--	--	-0.963585	-1.08201	--	0.00763891	--	--	--	0.0321637	0.0352119
3428	IFI16	interferon, gamma-inducible protein 16	--	--	--	--	--	-0.759497	--	--	--	--	--	--	0.0341511	--
3429	IFI27	interferon, alpha-inducible protein 27	--	1.11141	--	--	--	1.17405	--	--	0.0123634	--	--	--	0.0214688	--
3430	IFI35	interferon-induced protein 35	-1.67043	--	-1.51	--	-2.55356	-0.961645	-1.36906	0.00781893	--	0.00583765	--	0.0063886	0.0226529	0.00838056
3433	IFIT2	interferon-induced protein with tetratricopeptide repeats 2	--	--	--	-2.26716	-3.78195	--	-1.2632	--	--	--	0.00127388	0.00226768	--	0.0102734
3434	IFIT1	interferon-induced protein with tetratricopeptide repeats 1	--	--	--	-4.01795	-6.07509	--	-1.73776	--	--	--	7.22152e-05	0.000348335	--	0.00596459
3437	IFIT3	interferon-induced protein with tetratricopeptide repeats 3	-0.996885	--	--	-1.85965	-1.87952	--	-1.20723	0.0246609	--	--	0.00113537	0.015911	--	0.020055
3454	IFNAR1	interferon (alpha, beta and omega) receptor 1	--	--	1.39376	--	--	0.890373	0.795453	--	--	0.00968892	--	--	0.0205015	0.0361904
3459	IFNGR1	interferon gamma receptor 1	--	--	--	0.906144	--	--	--	--	--	--	0.0217273	--	--	--
3479	IGF1	insulin-like growth factor 1 (somatomedin C)	1.64292	--	1.7844	--	--	--	--	0.00396653	--	0.00219525	--	--	--	--
3480	IGF1R	insulin-like growth factor 1 receptor	0.976067	--	1.68951	--	--	--	-0.704502	0.0375273	--	0.00733116	--	--	--	0.0351403
3481	IGF2	insulin-like growth factor 2 (somatomedin A)	3.033	--	2.11919	3.32369	--	-2.13379	--	0.000733782	--	0.00314404	0.000783927	--	0.00229708	--
3482	IGF2R	insulin-like growth factor 2 receptor	--	0.970733	0.943969	--	1.37597	--	--	--	0.024285	0.0427211	--	0.0245095	--	--
3484	IGFBP1	insulin-like growth factor binding protein 1	--	--	0.981548	--	--	--	--	--	--	0.0490274	--	--	--	--
3485	IGFBP2	insulin-like growth factor binding protein 2, 36kDa	--	1.07009	3.07076	--	-1.82247	--	--	--	0.00812766	0.000509876	--	0.00838104	--	--
3486	IGFBP3	insulin-like growth factor binding protein 3	1.50274	--	2.8422	-1.16194	-4.48667	--	--	0.00322943	--	0.000198857	0.0115099	0.000727879	--	--
3487	IGFBP4	insulin-like growth factor binding protein 4	--	--	--	--	-2.0825	--	-0.903621	--	--	--	--	0.0135699	--	0.0261381
3488	IGFBP5	insulin-like growth factor binding protein 5	1.22257	--	1.54178	--	-2.76867	--	--	0.0264899	--	0.0161201	--	0.00120549	--	--
3489	IGFBP6	insulin-like growth factor binding protein 6	1.36719	--	1.08739	--	-2.39093	--	--	0.00541922	--	0.0207529	--	0.00473888	--	--
3491	CYR61	cysteine-rich, angiogenic inducer, 61	--	-1.27691	--	--	--	-0.794576	-1.52328	--	0.00464184	--	--	--	0.0271168	0.00663779
3516	RBPJ	recombination signal binding protein for immunoglobulin kappa J region	--	--	--	0.963262	--	--	--	--	--	--	0.0185074	--	--	--
3543	IGLL1	immunoglobulin lambda-like polypeptide 1	--	0.977962	--	--	--	--	--	--	0.011968	--	--	--	--	--
3551	IKBKB	inhibitor of kappa light polypeptide gene enhancer in B-cells, kinase beta	--	--	0.935538	--	--	--	--	--	--	0.0465043	--	--	--	--
3552	IL1A	interleukin 1, alpha	--	--	--	1.03199	3.71666	--	--	--	--	--	0.0288476	0.00113281	--	--
3553	IL1B	interleukin 1, beta	1.94718	--	1.11493	6.40823	7.6037	2.73499	0.980199	0.00544434	--	0.0146544	9.81083e-07	2.97553e-05	0.000229451	0.00908248
3554	IL1R1	interleukin 1 receptor, type I	-1.36762	1.01992	--	--	--	-1.26335	-1.54131	0.0132923	0.0148853	--	--	--	0.00865894	0.0123339
3556	IL1RAP	interleukin 1 receptor accessory protein	1.04695	--	--	--	1.45791	0.824864	--	0.0231632	--	--	--	0.0204798	0.0369588	--
3557	IL1RN	interleukin 1 receptor antagonist	--	1.82914	--	5.24057	5.45741	1.01577	1.52159	--	0.0022979	--	5.11564e-05	0.00106744	0.0136941	0.00728623
3560	IL2RB	interleukin 2 receptor, beta	--	--	-1.04626	--	--	--	--	--	--	0.0231697	--	--	--	--
3566	IL4R	interleukin 4 receptor	--	--	--	1.63747	--	--	--	--	--	--	0.00488879	--	--	--
3569	IL6	interleukin 6 (interferon, beta 2)	-1.91797	-0.98276	-3.04573	4.14549	2.19416	--	-2.30632	0.00344468	0.0107541	0.00157125	0.00013999	0.00511628	--	0.000962272
3570	IL6R	interleukin 6 receptor	--	--	--	--	--	-1.2321	-1.01239	--	--	--	--	--	0.0109798	0.0284188
3574	IL7	interleukin 7	--	1.07457	--	--	--	-1.37768	-1.48863	--	0.0178338	--	--	--	0.0149337	0.0145926
3575	IL7R	interleukin 7 receptor	-3.4233	-1.33404	-4.08542	--	--	0.881002	--	0.000211641	0.00578354	0.000222006	--	--	0.0183406	--
3576	IL8	interleukin 8	--	--	--	5.80869	9.12618	2.69943	1.57006	--	--	--	7.64704e-05	4.17675e-06	0.00208684	0.0164456
3589	IL11	interleukin 11	--	-1.91461	--	3.32475	--	2.93315	1.56399	--	0.00259189	--	0.000716842	--	0.000956318	0.0110961
3590	IL11RA	interleukin 11 receptor, alpha	--	--	--	--	--	-1.02095	-1.08616	--	--	--	--	--	0.0112277	0.0149947
3592	IL12A	interleukin 12A (natural killer cell stimulatory factor 1, cytotoxic lymphocyte maturation factor 1, p35)	--	--	--	--	2.8731	--	--	--	--	--	--	0.00483933	--	--
3598	IL13RA2	interleukin 13 receptor, alpha 2	1.06135	--	--	3.58903	6.2187	1.56451	2.62402	0.0278193	--	--	0.000106132	0.000244153	0.0023483	0.00102536
3600	IL15	interleukin 15	-1.32231	--	--	--	-2.22947	-1.74029	-1.90256	0.0152728	--	--	--	0.00269906	0.00225045	0.000203889
3601	IL15RA	interleukin 15 receptor, alpha	--	--	--	--	-2.10758	-0.781772	-1.36644	--	--	--	--	0.0122974	0.0292635	0.0200977
3606	IL18	interleukin 18 (interferon-gamma-inducing factor)	-1.81661	--	-1.58792	-1.97368	--	--	-0.851733	0.0149377	--	0.0122945	0.00117546	--	--	0.0453267
3612	IMPA1	inositol(myo)-1(or 4)-monophosphatase 1	--	--	--	-0.84964	--	--	--	--	--	--	0.0116211	--	--	--
3613	IMPA2	inositol(myo)-1(or 4)-monophosphatase 2	-1.95697	--	-0.94565	--	-3.80277	-0.779679	-1.32992	0.00608213	--	0.0165612	--	0.00106192	0.0305909	0.0132465
3614	IMPDH1	IMP (inosine 5'-monophosphate) dehydrogenase 1	-1.1937	--	-1.42839	--	--	--	--	0.0166412	--	0.0081392	--	--	--	--
3619	INCENP	inner centromere protein antigens 135/155kDa	-1.34106	-1.03106	-1.61308	-1.47705	--	-0.806152	--	0.0151991	0.0202621	0.00358915	0.0119503	--	0.0189342	--
3624	INHBA	inhibin, beta A	2.876	--	2.14784	3.29629	4.46674	1.88512	1.00544	0.00182448	--	0.00213846	0.000549785	0.000129379	0.0025651	0.0214763
3625	INHBB	inhibin, beta B	--	-1.59812	--	--	--	2.11325	1.74346	--	0.00284013	--	--	--	0.00254147	0.00685356
3635	INPP5D	inositol polyphosphate-5-phosphatase, 145kDa	1.40553	1.31118	3.61705	--	--	0.838123	1.87713	0.00993111	0.00191356	0.000333342	--	--	0.0143825	0.00255298
3638	INSIG1	insulin induced gene 1	-1.58318	2.39445	--	--	--	--	--	0.00897871	0.000404725	--	--	--	--	--
3643	INSR	insulin receptor	--	--	0.997135	0.924155	--	--	--	--	--	0.0405881	0.026153	--	--	--
3652	IPP	intracisternal A particle-promoted polypeptide	--	--	--	--	--	--	0.70803	--	--	--	--	--	--	0.0384866
3653	IPW	imprinted in Prader-Willi syndrome (non-protein coding)	1.16664	--	--	--	--	--	0.926264	0.00820457	--	--	--	--	--	0.0367844
3655	ITGA6	integrin, alpha 6	1.00981	--	--	--	--	1.20176	0.930502	0.0253969	--	--	--	--	0.00179336	0.0149076
3656	IRAK2	interleukin-1 receptor-associated kinase 2	--	--	--	2.27047	2.69817	0.745764	1.04933	--	--	--	0.00181415	0.00389836	0.0334081	0.00731066
3659	IRF1	interferon regulatory factor 1	--	--	--	--	--	-0.805361	-0.932645	--	--	--	--	--	0.0169738	0.0274493
3665	IRF7	interferon regulatory factor 7	--	--	--	--	-1.58991	--	--	--	--	--	--	0.0171658	--	--
3667	IRS1	insulin receptor substrate 1	--	--	--	--	--	-1.1829	-0.867608	--	--	--	--	--	0.011137	0.00468081
3669	ISG20	interferon stimulated exonuclease gene 20kDa	-1.40263	--	-1.94096	1.26747	--	-0.976313	-1.38783	0.0180458	--	0.00370948	0.0101017	--	0.0157091	0.0148821
3671	ISLR	immunoglobulin superfamily containing leucine-rich repeat	-2.22834	1.48843	1.23521	--	-2.83379	-1.27834	-1.4647	0.00446851	0.0028361	0.0104392	--	0.00342269	0.0111609	0.00703101
3672	ITGA1	integrin, alpha 1	--	--	--	0.934814	--	--	--	--	--	--	0.00807913	--	--	--
3673	ITGA2	integrin, alpha 2 (CD49B, alpha 2 subunit of VLA-2 receptor)	--	--	1.11575	2.01483	2.06389	--	--	--	--	0.0352994	0.0034286	0.0249197	--	--
3675	ITGA3	integrin, alpha 3 (antigen CD49C, alpha 3 subunit of VLA-3 receptor)	--	-0.968049	--	--	--	--	1.10525	--	0.0181098	--	--	--	--	0.0108576
3676	ITGA4	integrin, alpha 4 (antigen CD49D, alpha 4 subunit of VLA-4 receptor)	--	--	--	--	--	--	-1.08568	--	--	--	--	--	--	0.0125175
3678	ITGA5	integrin, alpha 5 (fibronectin receptor, alpha polypeptide)	--	--	--	0.863758	--	--	--	--	--	--	0.0197922	--	--	--
3679	ITGA7	integrin, alpha 7	--	-1.04131	--	--	-1.64403	--	--	--	0.0130891	--	--	0.0157891	--	--
3687	ITGAX	integrin, alpha X (complement component 3 receptor 4 subunit)	--	--	--	--	3.55112	--	--	--	--	--	--	0.00276464	--	--
3688	ITGB1	integrin, beta 1 (fibronectin receptor, beta polypeptide, antigen CD29 includes MDF2, MSK12)	--	--	--	--	--	0.890171	--	--	--	--	--	--	0.00824623	--
3690	ITGB3	integrin, beta 3 (platelet glycoprotein IIIa, antigen CD61)	-1.54843	--	--	--	1.96906	--	--	0.0184766	--	--	--	0.00649308	--	--
3691	ITGB4	integrin, beta 4	1.66469	1.15638	--	--	--	--	--	0.011208	0.0115691	--	--	--	--	--
3693	ITGB5	integrin, beta 5	1.4058	--	--	0.951837	--	0.841722	1.42643	0.00457327	--	--	0.0159879	--	0.0158385	0.0059093
3696	ITGB8	integrin, beta 8	--	1.20054	1.30023	--	--	-0.847574	-1.08212	--	0.00954505	0.0145799	--	--	0.0387113	0.0289743
3699	ITIH3	inter-alpha-trypsin inhibitor heavy chain 3	--	--	--	--	--	--	-1.27197	--	--	--	--	--	--	0.0209355
3704	ITPA	inosine triphosphatase (nucleoside triphosphate pyrophosphatase)	--	--	-0.964328	--	--	--	--	--	--	0.0101615	--	--	--	--
3707	ITPKB	inositol-trisphosphate 3-kinase B	--	2.43507	--	--	--	-1.10926	-0.841939	--	0.00110678	--	--	--	0.0143592	0.0328992
3710	ITPR3	inositol 1,4,5-trisphosphate receptor, type 3	-1.00628	--	--	--	--	--	--	0.0362041	--	--	--	--	--	--
3712	IVD	isovaleryl-CoA dehydrogenase	1.28275	--	0.991251	--	--	--	--	0.0199072	--	0.0276629	--	--	--	--
3713	IVL	involucrin	--	--	--	--	3.64456	--	0.95201	--	--	--	--	0.00129708	--	0.0238671
3718	JAK3	Janus kinase 3	--	--	--	--	--	--	-0.729734	--	--	--	--	--	--	0.047266
3720	JARID2	jumonji, AT rich interactive domain 2	--	--	--	2.28573	--	--	--	--	--	--	0.000861791	--	--	--
3726	JUNB	jun B proto-oncogene	--	--	--	0.932846	--	-0.80527	-1.14805	--	--	--	0.0239253	--	0.0298815	0.0203711
3728	JUP	junction plakoglobin	1.07871	--	--	--	--	--	--	0.0182432	--	--	--	--	--	--
3730	KAL1	Kallmann syndrome 1 sequence	--	1.63848	--	1.96449	2.6701	1.50676	1.70376	--	0.00466959	--	0.00174025	0.00459156	0.00807079	0.007186
3732	CD82	CD82 molecule	--	1.25536	1.52777	1.28883	2.69555	1.26106	1.12274	--	0.00476484	0.00550663	0.00568551	0.00527408	0.00642356	0.00380726
3738	KCNA3	potassium voltage-gated channel, shaker-related subfamily, member 3	--	--	1.10477	1.07229	--	--	--	--	--	0.0213197	0.0124776	--	--	--
3742	KCNA6	potassium voltage-gated channel, shaker-related subfamily, member 6	--	--	--	--	--	--	0.809624	--	--	--	--	--	--	0.0477983
3745	KCNB1	potassium voltage-gated channel, Shab-related subfamily, member 1	2.17859	--	--	--	--	--	--	0.00964723	--	--	--	--	--	--
3748	KCNC3	potassium voltage-gated channel, Shaw-related subfamily, member 3	--	--	--	--	--	0.828514	0.961524	--	--	--	--	--	0.0387164	0.0422779
3749	KCNC4	potassium voltage-gated channel, Shaw-related subfamily, member 4	1.05179	--	--	1.27527	1.84335	1.20867	1.56181	0.034548	--	--	0.0102325	0.026561	0.01231	0.0172064
3752	KCND3	potassium voltage-gated channel, Shal-related subfamily, member 3	-2.76579	--	--	-1.2178	-2.1147	--	-1.45581	0.00329357	--	--	0.0069126	0.0172678	--	0.00358382
3754	KCNF1	potassium voltage-gated channel, subfamily F, member 1	--	--	--	2.21814	--	--	--	--	--	--	0.0014333	--	--	--
3755	KCNG1	potassium voltage-gated channel, subfamily G, member 1	-1.36573	--	-1.74048	1.06782	--	--	--	0.0131905	--	0.0105476	0.022057	--	--	--
3759	KCNJ2	potassium inwardly-rectifying channel, subfamily J, member 2	--	1.17499	1.02964	--	--	1.27412	0.781834	--	0.00889172	0.0302822	--	--	0.0029756	0.0370745
3763	KCNJ6	potassium inwardly-rectifying channel, subfamily J, member 6	0.951146	--	--	--	--	--	--	0.0436672	--	--	--	--	--	--
3764	KCNJ8	potassium inwardly-rectifying channel, subfamily J, member 8	1.19619	--	1.19246	--	-1.98516	--	--	0.0184258	--	0.0225655	--	0.0131805	--	--
3768	KCNJ12	potassium inwardly-rectifying channel, subfamily J, member 12	1.07739	--	--	0.882357	--	--	--	0.0151224	--	--	0.025813	--	--	--
3772	KCNJ15	potassium inwardly-rectifying channel, subfamily J, member 15	--	--	--	--	2.10424	0.820845	--	--	--	--	--	0.0155427	0.0483358	--
3775	KCNK1	potassium channel, subfamily K, member 1	2.19453	--	--	1.9229	--	--	0.864836	0.00386782	--	--	0.00212743	--	--	0.0206111
3776	KCNK2	potassium channel, subfamily K, member 2	-1.20075	--	0.96023	--	-2.86358	--	-0.952062	0.0266698	--	0.0210223	--	0.00255059	--	0.022099
3778	KCNMA1	potassium large conductance calcium-activated channel, subfamily M, alpha member 1	--	--	1.53778	1.15922	--	0.721501	--	--	--	0.00795853	0.00980285	--	0.0345297	--
3779	KCNMB1	potassium large conductance calcium-activated channel, subfamily M, beta member 1	-0.975853	--	--	--	--	--	--	0.0353838	--	--	--	--	--	--
3781	KCNN2	potassium intermediate/small conductance calcium-activated channel, subfamily N, member 2	--	--	--	--	-2.11557	--	--	--	--	--	--	0.0169109	--	--
3783	KCNN4	potassium intermediate/small conductance calcium-activated channel, subfamily N, member 4	1.32485	--	1.13904	--	1.85473	1.39337	2.20841	0.0282122	--	0.02805	--	0.0263885	0.00813151	0.00310066
3785	KCNQ2	potassium voltage-gated channel, KQT-like subfamily, member 2	-1.84914	--	--	--	--	--	--	0.0239509	--	--	--	--	--	--
3787	KCNS1	potassium voltage-gated channel, delayed-rectifier, subfamily S, member 1	-1.62483	--	-1.12224	--	-1.47957	--	--	0.0108783	--	0.0171529	--	0.029261	--	--
3788	KCNS2	potassium voltage-gated channel, delayed-rectifier, subfamily S, member 2	--	--	0.998427	--	--	--	-1.09395	--	--	0.044597	--	--	--	0.00270919
3790	KCNS3	potassium voltage-gated channel, delayed-rectifier, subfamily S, member 3	--	1.14226	--	1.89458	--	--	--	--	0.0113608	--	0.000461732	--	--	--
3791	KDR	kinase insert domain receptor (a type III receptor tyrosine kinase)	--	--	--	0.89841	--	--	--	--	--	--	0.0317848	--	--	--
3814	KISS1	KiSS-1 metastasis-suppressor	1.04896	-2.05789	-0.924141	0.889645	--	0.934182	1.82406	0.0299055	0.00171833	0.0435123	0.0210375	--	0.0156476	0.00395264
3815	KIT	v-kit Hardy-Zuckerman 4 feline sarcoma viral oncogene homolog	--	1.02636	--	--	-2.90645	-1.81926	-1.67004	--	0.0150672	--	--	0.0056686	0.00085484	0.00615913
3832	KIF11	kinesin family member 11	-2.87569	-1.04183	-3.24569	-2.10683	-3.49467	-2.39419	-2.82613	0.000353024	0.0062569	0.000896085	0.00180856	0.00409164	0.00103065	0.00208444
3833	KIFC1	kinesin family member C1	-3.40008	-1.28051	-4.17867	-2.11216	-2.6248	-2.27099	-3.02429	0.000483022	0.00594586	0.000221352	0.00140305	0.009226	0.00237596	0.00145547
3835	KIF22	kinesin family member 22	-2.10162	-1.08209	-2.24483	-1.84022	-2.34385	-1.53371	-1.386	0.00225439	0.00396373	0.00232202	0.00469695	0.0130473	0.00296162	0.00953724
3837	KPNB1	karyopherin (importin) beta 1	-0.933367	--	-1.06842	-0.941289	--	--	--	0.0250669	--	0.0111735	0.0194017	--	--	--
3838	KPNA2	karyopherin alpha 2 (RAG cohort 1, importin alpha 1)	-1.71575	--	-2.13869	-1.71829	--	--	-0.819494	0.00405082	--	0.00185565	0.00497245	--	--	0.00624292
3840	KPNA4	karyopherin alpha 4 (importin alpha 3)	1.06831	--	--	1.10228	--	0.803466	--	0.0291559	--	--	0.0132336	--	0.00995292	--
3855	KRT7	keratin 7	-1.04744	-1.15788	--	--	-1.49265	--	--	0.0303231	0.00976731	--	--	0.0349333	--	--
3856	KRT8	keratin 8	--	--	--	-0.899124	--	--	--	--	--	--	0.0145178	--	--	--
3857	KRT9	keratin 9	--	--	1.40758	--	--	--	--	--	--	0.00921883	--	--	--	--
3861	KRT14	keratin 14	--	--	2.39664	--	--	0.770163	1.19544	--	--	0.00321357	--	--	0.0440042	0.0266033
3866	KRT15	keratin 15	--	--	--	--	--	0.797518	0.950428	--	--	--	--	--	0.0240762	0.0313035
3868	KRT16	keratin 16	--	--	3.11878	--	--	--	--	--	--	0.00170534	--	--	--	--
3872	KRT17	keratin 17	--	--	3.36837	--	--	2.24729	3.05805	--	--	0.00067391	--	--	0.00173607	0.000379084
3875	KRT18	keratin 18	--	-2.04004	-1.10342	-1.65577	-2.68105	--	--	--	0.000356701	0.0229776	0.00291471	0.00721702	--	--
3880	KRT19	keratin 19	-1.93257	-1.34671	--	-0.932025	-7.18492	-1.23243	-1.65092	0.00625594	0.00369307	--	0.0133752	5.60306e-05	0.00280553	0.00383713
3881	KRT31	keratin 31	--	--	1.31447	--	--	--	--	--	--	0.0197821	--	--	--	--
3882	KRT32	keratin 32	--	--	1.41854	--	--	--	-0.865551	--	--	0.0186994	--	--	--	0.045229
3883	KRT33A	keratin 33A	--	--	1.62342	--	--	--	--	--	--	0.0123546	--	--	--	--
3884	KRT33B	keratin 33B	1.38313	--	3.17839	--	--	--	--	0.0113632	--	0.000264773	--	--	--	--
3885	KRT34	keratin 34	--	-2.99265	--	--	-3.30728	1.39783	--	--	0.000137119	--	--	0.00198576	0.00344237	--
3889	KRT83	keratin 83	-0.948367	-1.51212	--	--	-1.63756	--	--	0.028591	0.00326707	--	--	0.0240192	--	--
3897	L1CAM	L1 cell adhesion molecule	1.00121	--	--	-1.24318	--	-0.947043	-0.769181	0.0272816	--	--	0.0068208	--	0.0200636	0.0397862
3899	AFF3	AF4/FMR2 family, member 3	1.02828	--	--	--	-1.97898	--	--	0.0301947	--	--	--	0.00317022	--	--
3902	LAG3	lymphocyte-activation gene 3	--	--	-1.3081	-1.59646	-1.47331	-0.903385	-1.00384	--	--	0.00825088	0.00637969	0.0322029	0.01926	0.0300139
3908	LAMA2	laminin, alpha 2	--	1.50316	1.72857	0.908356	-2.05532	-0.900666	-1.55872	--	0.00369254	0.0104559	0.0144933	0.0127482	0.0158714	0.00776395
3909	LAMA3	laminin, alpha 3	1.46495	2.16194	3.07427	--	--	--	-0.717492	0.0243558	0.0018492	0.00117121	--	--	--	0.0395418
3910	LAMA4	laminin, alpha 4	-1.6623	--	--	--	--	--	--	0.00288371	--	--	--	--	--	--
3911	LAMA5	laminin, alpha 5	--	--	--	--	--	--	-0.798076	--	--	--	--	--	--	0.0437311
3912	LAMB1	laminin, beta 1	--	--	--	--	--	--	-0.822511	--	--	--	--	--	--	0.0359631
3913	LAMB2	laminin, beta 2 (laminin S)	--	--	1.1046	--	-1.50335	--	--	--	--	0.0187401	--	0.0293841	--	--
3914	LAMB3	laminin, beta 3	--	--	--	2.04722	--	--	0.739246	--	--	--	0.0018479	--	--	0.0321877
3915	LAMC1	laminin, gamma 1 (formerly LAMB2)	1.21607	--	1.8253	0.928312	-1.50752	--	--	0.0369178	--	0.00643093	0.0171458	0.0301497	--	--
3918	LAMC2	laminin, gamma 2	--	--	2.4242	1.34315	3.15918	2.38194	2.40503	--	--	0.000540888	0.00911352	0.00361366	0.00275061	0.00353134
3920	LAMP2	lysosomal-associated membrane protein 2	1.79454	1.58882	1.62663	--	--	--	--	0.00480455	0.00208215	0.00424215	--	--	--	--
3921	RPSA	ribosomal protein SA	--	--	-1.07344	--	--	--	-0.708814	--	--	0.00823257	--	--	--	0.0386113
3925	STMN1	stathmin 1	-1.3689	-0.934987	-2.35468	-1.3863	--	-1.38728	-1.36942	0.00800503	0.00749845	0.00127103	0.00217465	--	0.00238116	0.00693572
3927	LASP1	LIM and SH3 protein 1	--	--	--	--	--	-0.710466	-0.801228	--	--	--	--	--	0.023467	0.0315486
3930	LBR	lamin B receptor	-1.95275	--	-1.53895	-1.22368	-1.64467	-1.70085	-1.71491	0.00439672	--	0.00920575	0.0110884	0.0145788	0.00357863	0.00384662
3931	LCAT	lecithin-cholesterol acyltransferase	--	--	0.950353	--	--	--	--	--	--	0.0439008	--	--	--	--
3936	LCP1	lymphocyte cytosolic protein 1 (L-plastin)	1.16239	--	--	--	6.76499	1.02836	1.93713	0.0342709	--	--	--	1.85347e-05	0.009562	0.00115711
3948	LDHC	lactate dehydrogenase C	-0.941058	--	--	-1.37653	--	--	--	0.0242273	--	--	0.000540956	--	--	--
3949	LDLR	low density lipoprotein receptor	-2.69105	1.32005	--	--	--	-0.766346	-1.14266	0.00170664	0.00389582	--	--	--	0.019848	0.00942129
3953	LEPR	leptin receptor	--	--	--	--	--	0.782401	--	--	--	--	--	--	0.0160359	--
3954	LETM1	leucine zipper-EF-hand containing transmembrane protein 1	-0.962422	-1.13436	-1.21938	--	--	--	--	0.0231335	0.00696741	0.0188792	--	--	--	--
3955	LFNG	LFNG O-fucosylpeptide 3-beta-N-acetylglucosaminyltransferase	--	--	--	-1.07254	--	1.10561	--	--	--	--	0.00851221	--	0.015866	--
3957	LGALS2	lectin, galactoside-binding, soluble, 2	--	--	--	--	--	--	-1.1042	--	--	--	--	--	--	0.0471481
3958	LGALS3	lectin, galactoside-binding, soluble, 3	--	1.04813	--	--	--	--	--	--	0.00611101	--	--	--	--	--
3965	LGALS9	lectin, galactoside-binding, soluble, 9	--	1.09964	--	--	--	--	-1.08374	--	0.0136164	--	--	--	--	0.0229136
3976	LIF	leukemia inhibitory factor	--	--	--	3.21114	3.62883	2.09563	1.15132	--	--	--	0.000262086	0.00127697	0.0016998	0.0295476
3977	LIFR	leukemia inhibitory factor receptor alpha	-1.04497	--	--	-0.849064	--	-1.08844	-1.23801	0.0428603	--	--	0.032654	--	0.0196173	0.0164044
3978	LIG1	ligase I, DNA, ATP-dependent	-1.31716	--	--	-1.55319	-2.1026	--	--	0.0116441	--	--	0.00607889	0.0131644	--	--
3983	ABLIM1	actin binding LIM protein 1	--	--	--	--	--	0.707181	1.20681	--	--	--	--	--	0.0458145	0.00771804
3984	LIMK1	LIM domain kinase 1	--	1.28172	--	--	--	--	0.965248	--	0.00821289	--	--	--	--	0.0130379
3985	LIMK2	LIM domain kinase 2	--	--	--	--	--	1.02682	1.4453	--	--	--	--	--	0.0178125	0.00937056
3987	LIMS1	LIM and senescent cell antigen-like domains 1	--	--	--	--	--	0.854606	--	--	--	--	--	--	0.0198249	--
3988	LIPA	lipase A, lysosomal acid, cholesterol esterase	-1.12745	--	--	-1.63266	--	--	--	0.0143839	--	--	0.000659768	--	--	--
3991	LIPE	lipase, hormone-sensitive	-1.8641	--	--	-1.41301	--	-1.62937	-1.18481	0.00166527	--	--	0.00684605	--	0.00386425	0.0121698
3992	FADS1	fatty acid desaturase 1	--	1.40691	--	--	--	--	--	--	0.00246427	--	--	--	--	--
3993	LLGL2	lethal giant larvae homolog 2 (Drosophila)	--	--	--	--	--	-1.37214	-0.917935	--	--	--	--	--	0.00506626	0.0274942
3995	FADS3	fatty acid desaturase 3	--	--	-0.952621	--	--	--	--	--	--	0.0260413	--	--	--	--
4000	LMNA	lamin A/C	--	--	--	--	-1.82153	-0.822281	--	--	--	--	--	0.00632681	0.0422164	--
4001	LMNB1	lamin B1	-3.70103	-1.6045	-4.76263	-2.13527	-4.2751	-3.02336	-3.76218	0.000573867	0.00960549	0.000181335	0.00633261	0.000473204	0.00111107	0.000117115
4004	LMO1	LIM domain only 1 (rhombotin 1)	--	--	--	--	--	0.867455	1.01534	--	--	--	--	--	0.0257906	0.0331079
4005	LMO2	LIM domain only 2 (rhombotin-like 1)	0.936055	--	--	0.899862	--	--	--	0.0457414	--	--	0.0147568	--	--	--
4008	LMO7	LIM domain 7	1.048	--	--	--	-3.27952	--	-1.02012	0.029166	--	--	--	0.00370071	--	0.0177275
4015	LOX	lysyl oxidase	--	--	1.07318	--	1.60681	2.0091	1.1928	--	--	0.0145146	--	0.0171059	0.000254219	0.00484699
4016	LOXL1	lysyl oxidase-like 1	--	--	--	--	-3.43015	--	-0.938522	--	--	--	--	0.00211262	--	0.0258567
4026	LPP	LIM domain containing preferred translocation partner in lipoma	--	--	--	--	--	--	-1.01805	--	--	--	--	--	--	0.0245103
4035	LRP1	low density lipoprotein receptor-related protein 1	--	1.05464	1.50093	--	--	--	--	--	0.0205878	0.0144736	--	--	--	--
4037	LRP3	low density lipoprotein receptor-related protein 3	1.01924	--	0.951162	--	--	--	--	0.022195	--	0.020563	--	--	--	--
4038	LRP4	low density lipoprotein receptor-related protein 4	--	--	--	1.59571	--	--	--	--	--	--	0.0035379	--	--	--
4041	LRP5	low density lipoprotein receptor-related protein 5	1.14992	--	--	--	--	--	--	0.0123763	--	--	--	--	--	--
4043	LRPAP1	low density lipoprotein receptor-related protein associated protein 1	1.31906	--	1.26865	--	--	0.939156	1.28456	0.00935791	--	0.0117744	--	--	0.0188091	0.0122768
4047	LSS	lanosterol synthase (2,3-oxidosqualene-lanosterol cyclase)	-1.34296	1.42787	--	--	--	-1.04109	-0.880643	0.0117697	0.00395547	--	--	--	0.00807362	0.0239173
4052	LTBP1	latent transforming growth factor beta binding protein 1	1.05057	--	--	0.867595	--	--	--	0.0395698	--	--	0.0133997	--	--	--
4053	LTBP2	latent transforming growth factor beta binding protein 2	1.19441	--	1.10238	--	1.7007	1.08448	1.61664	0.0294087	--	0.0309846	--	0.0257601	0.0156991	0.00236056
4054	LTBP3	latent transforming growth factor beta binding protein 3	1.11192	1.04948	1.65555	--	-1.94943	--	--	0.0148315	0.0135174	0.00910546	--	0.015091	--	--
4060	LUM	lumican	1.68675	1.4467	2.02294	--	--	--	--	0.00279375	0.00282411	0.00191744	--	--	--	--
4061	LY6E	lymphocyte antigen 6 complex, locus E	--	1.23758	--	--	--	--	--	--	0.00587752	--	--	--	--	--
4070	TACSTD2	tumor-associated calcium signal transducer 2	-3.19253	--	1.05548	--	-1.76133	--	-0.919841	0.00176549	--	0.0131987	--	0.0241109	--	0.02696
4071	TM4SF1	transmembrane 4 L six family member 1	-1.50364	-1.68442	-1.89926	--	5.2006	--	--	0.0145116	0.00257113	0.00534624	--	0.000372711	--	--
4081	MAB21L1	mab-21-like 1 (C. elegans)	--	--	--	-0.929585	-3.38333	-1.20482	-1.41611	--	--	--	0.0207456	0.00201382	0.015165	0.0171205
4082	MARCKS	myristoylated alanine-rich protein kinase C substrate	--	--	--	--	--	-1.12649	-1.43327	--	--	--	--	--	0.00759609	0.0050111
4084	MXD1	MAX dimerization protein 1	--	--	--	--	--	1.49991	1.18648	--	--	--	--	--	0.00594057	0.0230745
4085	MAD2L1	MAD2 mitotic arrest deficient-like 1 (yeast)	-2.26744	-1.32644	-2.93188	-1.89519	-1.80276	-1.40595	-1.85392	0.00561379	0.00943402	0.00108572	0.00439037	0.0243539	0.0115877	0.0068661
4086	SMAD1	SMAD family member 1	--	--	--	--	1.3812	-0.716124	--	--	--	--	--	0.0333911	0.0492101	--
4088	SMAD3	SMAD family member 3	-1.02173	--	--	-0.908972	-5.0958	-1.18771	-1.33854	0.0275957	--	--	0.019761	0.000486332	0.00882978	0.00945947
4089	SMAD4	SMAD family member 4	--	--	--	--	-2.03444	-0.721715	-1.02035	--	--	--	--	0.00459224	0.0391809	0.0232412
4091	SMAD6	SMAD family member 6	--	--	--	-1.03174	-4.54642	-1.58946	-1.80222	--	--	--	0.0136805	0.000980518	0.00261314	0.00799791
4092	SMAD7	SMAD family member 7	1.5676	--	--	2.20438	--	1.01775	--	0.0111156	--	--	0.00130422	--	0.0143974	--
4093	SMAD9	SMAD family member 9	1.47576	--	--	0.837753	-1.58969	--	-0.799351	0.00905967	--	--	0.0184678	0.0280544	--	0.0378228
4094	MAF	v-maf avian musculoaponeurotic fibrosarcoma oncogene homolog	--	--	--	--	-2.93868	-2.72654	-2.71304	--	--	--	--	0.00388563	0.000763456	0.00213513
4097	MAFG	v-maf avian musculoaponeurotic fibrosarcoma oncogene homolog G	--	--	0.985642	1.42961	--	--	0.837097	--	--	0.0421261	0.00181635	--	--	0.0215921
4105	MAGEA6	melanoma antigen family A, 6	--	--	--	--	--	0.724079	--	--	--	--	--	--	0.0379968	--
4118	MAL	mal, T-cell differentiation protein	--	--	--	--	--	--	1.09734	--	--	--	--	--	--	0.0309997
4121	MAN1A1	mannosidase, alpha, class 1A, member 1	--	2.1402	1.6988	1.67948	3.3088	-0.842855	-1.6612	--	0.00205581	0.0148615	0.00376019	0.00264057	0.0207597	0.00200086
4122	MAN2A2	mannosidase, alpha, class 2A, member 2	1.00648	--	--	--	--	--	--	0.0404674	--	--	--	--	--	--
4124	MAN2A1	mannosidase, alpha, class 2A, member 1	--	--	--	--	1.72598	0.819667	0.714722	--	--	--	--	0.0287362	0.0207755	0.040479
4125	MAN2B1	mannosidase, alpha, class 2B, member 1	1.01982	0.987961	1.35334	--	--	--	--	0.0213525	0.0117928	0.0134893	--	--	--	--
4126	MANBA	mannosidase, beta A, lysosomal	1.88657	1.45555	1.38401	1.33048	--	0.915136	1.13051	0.00591604	0.00335549	0.0125696	0.00302995	--	0.0201518	0.00735517
4128	MAOA	monoamine oxidase A	-1.44043	--	--	--	--	-0.877254	-1.42294	0.0170396	--	--	--	--	0.024952	0.00983416
4130	MAP1A	microtubule-associated protein 1A	--	--	--	--	--	--	1.05672	--	--	--	--	--	--	0.0101592
4131	MAP1B	microtubule-associated protein 1B	--	--	--	--	1.86386	--	--	--	--	--	--	0.0133936	--	--
4133	MAP2	microtubule-associated protein 2	--	--	--	--	--	-1.78445	-0.737727	--	--	--	--	--	0.00470869	0.0490303
4135	MAP6	microtubule-associated protein 6	1.23426	--	--	--	-1.60604	--	--	0.00977964	--	--	--	0.0275122	--	--
4137	MAPT	microtubule-associated protein tau	3.68484	2.8574	--	--	--	--	--	8.50357e-05	0.000354418	--	--	--	--	--
4139	MARK1	MAP/microtubule affinity-regulating kinase 1	1.41577	--	--	--	--	--	--	0.0146976	--	--	--	--	--	--
4147	MATN2	matrilin 2	-2.62046	--	-2.37027	-1.7662	-2.7689	-1.46304	-2.19378	0.00203895	--	0.00200583	0.0039931	0.00798715	0.011529	0.00153763
4150	MAZ	MYC-associated zinc finger protein (purine-binding transcription factor)	--	--	-1.16056	--	--	--	--	--	--	0.0125398	--	--	--	--
4154	MBNL1	muscleblind-like splicing regulator 1	--	--	--	--	--	--	-0.708312	--	--	--	--	--	--	0.0365492
4155	MBP	myelin basic protein	-1.63229	1.66265	1.26675	--	-1.70874	-1.1366	--	0.0113769	0.00190921	0.0174406	--	0.021579	0.0193611	--
4162	MCAM	melanoma cell adhesion molecule	-3.17182	-1.88347	-1.83869	-1.36879	--	-1.0717	-0.793966	0.00222039	0.0023935	0.00593494	0.00364896	--	0.00880977	0.0220896
4166	CHST6	carbohydrate (N-acetylglucosamine 6-O) sulfotransferase 6	--	--	-0.953557	--	--	--	--	--	--	0.03954	--	--	--	--
4170	MCL1	myeloid cell leukemia sequence 1 (BCL2-related)	--	--	--	1.22874	--	--	--	--	--	--	0.0110436	--	--	--
4171	MCM2	minichromosome maintenance complex component 2	-1.93602	--	-2.62425	-1.6843	-2.0783	-1.51275	-1.44756	0.00237678	--	0.00183799	0.00615008	0.00861452	0.00460346	0.00882339
4172	MCM3	minichromosome maintenance complex component 3	-1.81274	--	-1.59877	-1.06048	-1.81703	-1.08487	-1.20684	0.00713752	--	0.00709315	0.00837569	0.0191581	0.00702105	0.00697219
4173	MCM4	minichromosome maintenance complex component 4	-1.527	--	-1.63409	-1.02194	-1.63229	-0.822111	--	0.010275	--	0.00547292	0.0286407	0.0377932	0.027573	--
4174	MCM5	minichromosome maintenance complex component 5	-2.19473	-1.19298	-2.55241	-1.35322	-1.98651	-1.69154	-1.54116	0.00518695	0.0081438	0.000394022	0.00342169	0.0116559	0.00291375	0.00858211
4175	MCM6	minichromosome maintenance complex component 6	-1.43926	--	-1.82018	-1.23442	-1.75957	-1.43105	-1.73034	0.00958985	--	0.00790486	0.0126104	0.0112789	0.00745076	0.00579434
4176	MCM7	minichromosome maintenance complex component 7	-2.09836	-0.925257	-1.72234	-1.29933	-2.61961	-1.45238	-1.77304	0.00165155	0.00717582	0.00470233	0.00992761	0.00686703	0.00344467	0.00207979
4188	MDFI	MyoD family inhibitor	1.21809	--	--	1.10958	--	--	0.916266	0.0194212	--	--	0.0169517	--	--	0.0357519
4189	DNAJB9	DnaJ (Hsp40) homolog, subfamily B, member 9	1.65536	--	1.39569	2.05134	--	1.58639	1.54824	0.00896799	--	0.0138919	0.0012722	--	0.00730953	0.0115403
4192	MDK	midkine (neurite growth-promoting factor 2)	-1.56468	--	2.9243	--	-2.82466	-0.863468	--	0.00874164	--	0.000601486	--	0.00404607	0.0197685	--
4193	MDM2	MDM2 oncogene, E3 ubiquitin protein ligase	1.54283	--	2.56163	0.977131	--	2.60213	2.22937	0.0109738	--	0.00112602	0.018048	--	0.000675979	0.00287943
4194	MDM4	Mdm4 p53 binding protein homolog (mouse)	--	--	--	--	--	-1.13388	-0.928461	--	--	--	--	--	0.0106134	0.0153249
4205	MEF2A	myocyte enhancer factor 2A	1.07362	--	--	--	--	--	--	0.013555	--	--	--	--	--	--
4208	MEF2C	myocyte enhancer factor 2C	--	--	--	1.5197	--	--	--	--	--	--	0.00109839	--	--	--
4209	MEF2D	myocyte enhancer factor 2D	1.17379	--	1.00113	1.83768	--	--	--	0.0112047	--	0.0163179	0.0094833	--	--	--
4210	MEFV	Mediterranean fever	--	--	--	--	--	0.794933	--	--	--	--	--	--	0.0257944	--
4211	MEIS1	Meis homeobox 1	--	--	--	--	-2.44647	--	-1.09462	--	--	--	--	0.00795747	--	0.0108124
4212	MEIS2	Meis homeobox 2	-1.33185	--	--	-0.894674	-1.82226	-1.31329	-1.13136	0.00988819	--	--	0.0200612	0.0148177	0.0168896	0.0319404
4214	MAP3K1	mitogen-activated protein kinase kinase kinase 1, E3 ubiquitin protein ligase	--	--	--	--	--	-1.25555	-1.14561	--	--	--	--	--	0.0115639	0.0301054
4217	MAP3K5	mitogen-activated protein kinase kinase kinase 5	--	--	--	1.0982	1.50582	--	--	--	--	--	0.0114466	0.01063	--	--
4223	MEOX2	mesenchyme homeobox 2	--	--	--	--	--	-1.21408	-1.04889	--	--	--	--	--	0.0199777	0.0205693
4232	MEST	mesoderm specific transcript	-1.75759	--	-1.21597	-2.59638	-5.49565	1.07064	--	0.0107252	--	0.013535	0.000600409	0.000798697	0.00569931	--
4233	MET	met proto-oncogene	--	--	--	--	--	0.779135	1.15287	--	--	--	--	--	0.018723	0.0094138
4234	METTL1	methyltransferase like 1	--	-1.06262	--	--	--	--	--	--	0.00589937	--	--	--	--	--
4237	MFAP2	microfibrillar-associated protein 2	--	0.955138	--	--	--	--	--	--	0.0165041	--	--	--	--	--
4239	MFAP4	microfibrillar-associated protein 4	1.2522	1.12976	1.02885	-1.51578	-2.86155	-1.18614	-0.79817	0.00259187	0.00451282	0.0314112	0.00995576	0.00616137	0.00422839	0.0156386
4240	MFGE8	milk fat globule-EGF factor 8 protein	1.07022	0.977153	1.99453	0.975979	--	0.973272	0.950853	0.0230286	0.00987492	0.00473166	0.0126346	--	0.0178356	0.0224148
4248	MGAT3	mannosyl (beta-1,4-)-glycoprotein beta-1,4-N-acetylglucosaminyltransferase	1.55905	--	--	0.961792	--	--	--	0.0119251	--	--	0.0260216	--	--	--
4249	MGAT5	mannosyl (alpha-1,6-)-glycoprotein beta-1,6-N-acetyl-glucosaminyltransferase	1.95863	--	--	0.851986	--	1.11366	1.42742	0.00238688	--	--	0.0262929	--	0.00659229	0.00290526
4256	MGP	matrix Gla protein	3.22211	1.32717	--	--	-1.77725	--	--	0.000286662	0.00316642	--	--	0.0305265	--	--
4258	MGST2	microsomal glutathione S-transferase 2	1.1225	--	--	--	--	--	--	0.0130048	--	--	--	--	--	--
4267	CD99	CD99 molecule	--	--	--	--	--	--	-0.844348	--	--	--	--	--	--	0.0191304
4277	MICB	MHC class I polypeptide-related sequence B	--	--	--	--	1.76435	0.914723	1.59815	--	--	--	--	0.0121053	0.0141836	0.006722
4281	MID1	midline 1 (Opitz/BBB syndrome)	--	--	--	-1.32733	-2.30046	-1.76723	-1.27234	--	--	--	0.0147687	0.0118944	0.0064707	0.0154285
4286	MITF	microphthalmia-associated transcription factor	--	--	--	-0.915698	--	-1.66793	--	--	--	--	0.0101363	--	0.00204887	--
4287	ATXN3	ataxin 3	--	--	--	--	--	-0.732368	-0.80048	--	--	--	--	--	0.0311503	0.0232192
4288	MKI67	marker of proliferation Ki-67	-2.44954	--	-2.6297	-2.08279	-2.42886	-1.77726	-2.0148	0.00403921	--	0.00205717	0.000765062	0.00934768	0.0199402	0.0031957
4289	MKLN1	muskelin 1, intracellular mediator containing kelch motifs	--	--	--	--	1.38718	--	--	--	--	--	--	0.0176289	--	--
4292	MLH1	mutL homolog 1	--	--	--	-0.838404	--	--	--	--	--	--	0.0216953	--	--	--
4293	MAP3K9	mitogen-activated protein kinase kinase kinase 9	--	--	--	--	--	--	0.777453	--	--	--	--	--	--	0.0417513
4294	MAP3K10	mitogen-activated protein kinase kinase kinase 10	--	--	--	--	--	0.85486	0.904895	--	--	--	--	--	0.0201017	0.0183621
4299	AFF1	AF4/FMR2 family, member 1	--	--	--	--	--	0.748611	--	--	--	--	--	--	0.0434936	--
4300	MLLT3	myeloid/lymphoid or mixed-lineage leukemia (trithorax homolog, Drosophila); translocated to, 3	--	--	--	--	--	-0.991195	--	--	--	--	--	--	0.0210029	--
4302	MLLT6	myeloid/lymphoid or mixed-lineage leukemia (trithorax homolog, Drosophila); translocated to, 6	--	--	--	--	-1.50215	-1.02961	-1.02779	--	--	--	--	0.0214013	0.0091863	0.0178323
4303	FOXO4	forkhead box O4	0.948258	--	--	--	--	--	--	0.029542	--	--	--	--	--	--
4311	MME	membrane metallo-endopeptidase	-1.15196	2.21697	1.18114	--	1.83656	0.77745	--	0.0215572	0.000651329	0.0147299	--	0.00904333	0.0254855	--
4312	MMP1	matrix metallopeptidase 1 (interstitial collagenase)	2.83778	2.47762	2.20947	3.54092	5.3695	0.931309	1.3255	0.00142123	0.000980215	0.0058728	3.30877e-05	0.000660382	0.0186519	0.00988152
4313	MMP2	matrix metallopeptidase 2 (gelatinase A, 72kDa gelatinase, 72kDa type IV collagenase)	1.35037	2.24137	0.957873	--	--	--	0.94486	0.0241753	0.00183307	0.0331612	--	--	--	0.00900973
4314	MMP3	matrix metallopeptidase 3 (stromelysin 1, progelatinase)	2.34384	--	-1.35892	1.8575	5.10728	1.10345	1.70589	0.00149485	--	0.0224959	0.00347073	0.000540085	0.00594529	0.00240787
4318	MMP9	matrix metallopeptidase 9 (gelatinase B, 92kDa gelatinase, 92kDa type IV collagenase)	--	--	--	--	2.59761	--	--	--	--	--	--	0.00103474	--	--
4319	MMP10	matrix metallopeptidase 10 (stromelysin 2)	2.00181	--	1.02916	2.04167	7.33964	--	4.3427	0.0103084	--	0.0267403	0.0039951	0.00066977	--	0.000473542
4320	MMP11	matrix metallopeptidase 11 (stromelysin 3)	1.25619	4.17908	2.57199	--	--	-2.16928	-2.09279	0.0101995	2.75473e-05	0.00181802	--	--	0.00158141	0.00203079
4321	MMP12	matrix metallopeptidase 12 (macrophage elastase)	1.74131	--	1.60622	1.07946	6.38971	1.88375	3.08345	0.0133402	--	0.0142275	0.0172363	4.33352e-05	0.00238485	0.00060718
4323	MMP14	matrix metallopeptidase 14 (membrane-inserted)	1.29282	1.75626	1.14965	2.06778	1.90093	--	0.786579	0.0153763	0.00441057	0.0237114	0.00179521	0.0144945	--	0.0418062
4324	MMP15	matrix metallopeptidase 15 (membrane-inserted)	1.5151	1.40902	--	--	--	1.35087	2.20815	0.0143917	0.00576693	--	--	--	0.00827754	0.000845186
4325	MMP16	matrix metallopeptidase 16 (membrane-inserted)	1.09784	--	--	1.40109	--	1.56737	1.55238	0.0277493	--	--	0.0125596	--	0.00416103	0.011031
4327	MMP19	matrix metallopeptidase 19	--	--	--	--	--	-0.745974	-0.818901	--	--	--	--	--	0.0497922	0.0332374
4335	MNT	MAX network transcriptional repressor	--	--	--	0.847653	--	-0.711037	--	--	--	--	0.0249666	--	0.0323177	--
4343	MOV10	Mov10, Moloney leukemia virus 10, homolog (mouse)	--	--	--	--	--	-0.851989	-0.896725	--	--	--	--	--	0.0269255	0.039742
4345	CD200	CD200 molecule	--	--	--	--	--	-0.807724	-0.883216	--	--	--	--	--	0.0289858	0.0202891
4354	MPP1	membrane protein, palmitoylated 1, 55kDa	--	--	-1.4319	--	--	--	--	--	--	0.013172	--	--	--	--
4355	MPP2	membrane protein, palmitoylated 2 (MAGUK p55 subfamily member 2)	1.16457	--	--	--	--	--	--	0.0320743	--	--	--	--	--	--
4436	MSH2	mutS homolog 2	--	--	--	--	--	-0.821361	-0.77003	--	--	--	--	--	0.022674	0.0274961
4439	MSH5	mutS homolog 5	--	--	--	--	--	-1.1066	-1.07708	--	--	--	--	--	0.018283	0.0295119
4440	MSI1	musashi RNA-binding protein 1	--	--	--	--	--	0.908756	--	--	--	--	--	--	0.0344131	--
4477	MSMB	microseminoprotein, beta-	--	--	--	--	--	0.836352	0.894206	--	--	--	--	--	0.0246728	0.0299218
4485	MST1	macrophage stimulating 1 (hepatocyte growth factor-like)	1.8152	1.40863	2.15134	--	--	--	0.803416	0.00437946	0.00416517	0.00278084	--	--	--	0.00791153
4487	MSX1	msh homeobox 1	--	--	--	1.32456	1.93182	--	--	--	--	--	0.00914141	0.0116421	--	--
4489	MT1A	metallothionein 1A	--	--	--	0.895504	1.77687	1.90852	1.99839	--	--	--	0.0185134	0.00585248	0.00213217	0.00334122
4490	MT1B	metallothionein 1B	--	--	--	0.983969	2.04939	2.30126	2.38808	--	--	--	0.0133593	0.0116091	0.000586134	0.000868234
4493	MT1E	metallothionein 1E	--	--	--	--	1.75702	2.08063	2.17178	--	--	--	--	0.00660587	0.00123381	0.000429606
4494	MT1F	metallothionein 1F	-1.18073	--	-1.98433	--	--	--	0.922212	0.0464145	--	0.0111468	--	--	--	0.0383315
4495	MT1G	metallothionein 1G	--	--	--	--	3.81548	3.49559	4.16173	--	--	--	--	0.00119453	0.00014486	0.000104944
4496	MT1H	metallothionein 1H	--	--	--	--	2.15818	1.19406	1.59257	--	--	--	--	0.0120451	0.0158708	0.0111539
4499	MT1M	metallothionein 1M	-1.29646	--	-2.34946	--	--	1.05935	1.16331	0.025503	--	0.00477588	--	--	0.0132631	0.00738597
4500	MT1L	metallothionein 1L (gene/pseudogene)	--	--	--	0.858674	2.00601	2.35731	2.47622	--	--	--	0.0221217	0.00948768	0.000539555	0.000603226
4501	MT1X	metallothionein 1X	--	--	-1.54964	--	2.4108	2.15397	2.65677	--	--	0.00614768	--	0.004608	0.00110536	0.000639722
4507	MTAP	methylthioadenosine phosphorylase	--	--	--	1.04521	--	0.815255	0.729316	--	--	--	0.00542812	--	0.0225185	0.0257379
4508	ATP6	ATP synthase F0 subunit 6	--	--	--	--	--	--	1.2191	--	--	--	--	--	--	0.016141
4509	ATP8	ATP synthase F0 subunit 8	--	--	--	--	--	--	1.11428	--	--	--	--	--	--	0.0232684
4514	COX3	cytochrome c oxidase III	--	--	--	--	--	--	0.88801	--	--	--	--	--	--	0.019536
4520	MTF1	metal-regulatory transcription factor 1	--	--	--	0.837637	--	--	--	--	--	--	0.0301076	--	--	--
4521	NUDT1	nudix (nucleoside diphosphate linked moiety X)-type motif 1	--	--	-1.33736	-1.41961	-1.83696	-1.09185	-1.27286	--	--	0.0123583	0.00782164	0.00565481	0.0116832	0.0106184
4522	MTHFD1	methylenetetrahydrofolate dehydrogenase (NADP+ dependent) 1, methenyltetrahydrofolate cyclohydrolase, formyltetrahydrofolate synthetase	-1.1954	--	-1.84535	-0.913587	--	--	--	0.0195022	--	0.00395338	0.0187545	--	--	--
4524	MTHFR	methylenetetrahydrofolate reductase (NAD(P)H)	--	1.07517	--	--	--	-1.29732	--	--	0.00904152	--	--	--	0.00621814	--
4535	ND1	NADH dehydrogenase, subunit 1 (complex I)	--	--	--	--	1.43657	--	1.12196	--	--	--	--	0.0367569	--	0.0144801
4536	ND2	MTND2	--	--	--	--	1.4186	--	1.2409	--	--	--	--	0.038754	--	0.0156716
4537	ND3	NADH dehydrogenase, subunit 3 (complex I)	--	--	--	--	--	--	1.25804	--	--	--	--	--	--	0.0117213
4538	ND4	NADH dehydrogenase, subunit 4 (complex I)	--	--	--	--	--	--	1.19368	--	--	--	--	--	--	0.012841
4540	ND5	NADH dehydrogenase, subunit 5 (complex I)	1.12851	--	1.06973	--	1.50012	--	1.12839	0.0453499	--	0.036104	--	0.0270811	--	0.0250629
4541	ND6	NADH dehydrogenase, subunit 6 (complex I)	--	--	-1.2211	--	-1.39513	--	--	--	--	0.0403288	--	0.0425115	--	--
4582	MUC1	mucin 1, cell surface associated	--	--	--	-1.42281	-1.64248	--	-1.67917	--	--	--	0.00895905	0.0164054	--	0.0150856
4593	MUSK	muscle, skeletal, receptor tyrosine kinase	--	--	--	--	1.43635	0.915544	--	--	--	--	--	0.0443735	0.0360921	--
4595	MUTYH	mutY homolog	--	--	--	--	-1.47659	-0.710843	--	--	--	--	--	0.0236493	0.0470987	--
4597	MVD	mevalonate (diphospho) decarboxylase	--	2.10833	--	--	--	--	--	--	0.00141842	--	--	--	--	--
4598	MVK	mevalonate kinase	-1.28211	1.23048	--	--	--	--	--	0.0142205	0.00180704	--	--	--	--	--
4599	MX1	myxovirus (influenza virus) resistance 1, interferon-inducible protein p78 (mouse)	--	1.68816	--	--	--	0.8967	--	--	0.0038135	--	--	--	0.0101944	--
4600	MX2	myxovirus (influenza virus) resistance 2 (mouse)	--	--	-1.09319	--	-1.9822	--	-2.13017	--	--	0.0139084	--	0.0194551	--	0.00517376
4601	MXI1	MAX interactor 1, dimerization protein	1.15212	1.49966	1.79617	1.75716	--	--	--	0.0133923	0.00402571	0.00557357	0.00132845	--	--	--
4603	MYBL1	v-myb avian myeloblastosis viral oncogene homolog-like 1	1.05345	-1.17836	--	-1.53392	-2.544	--	--	0.0323202	0.0104583	--	0.00264534	0.013	--	--
4605	MYBL2	v-myb avian myeloblastosis viral oncogene homolog-like 2	-3.14301	-1.25236	-3.29927	-1.65088	-2.54398	-1.47171	-2.23548	0.000172667	0.00427521	0.00155963	0.0046173	0.00899306	0.00425154	0.00244791
4608	MYBPH	myosin binding protein H	-1.34113	--	-0.943129	2.5833	--	--	--	0.0322516	--	0.0395047	0.000962402	--	--	--
4616	GADD45B	growth arrest and DNA-damage-inducible, beta	--	--	--	--	-1.50587	0.960952	--	--	--	--	--	0.0146104	0.00811817	--
4620	MYH2	myosin, heavy chain 2, skeletal muscle, adult	2.02759	--	--	--	--	1.0296	--	0.00709143	--	--	--	--	0.0259892	--
4628	MYH10	myosin, heavy chain 10, non-muscle	--	--	--	--	-1.77095	-0.934848	-1.39399	--	--	--	--	0.0135919	0.0261363	0.0174703
4629	MYH11	myosin, heavy chain 11, smooth muscle	--	--	1.01727	--	--	--	--	--	--	0.0330551	--	--	--	--
4636	MYL5	myosin, light chain 5, regulatory	--	--	--	--	--	--	0.780788	--	--	--	--	--	--	0.0120381
4638	MYLK	myosin light chain kinase	--	--	--	--	-3.0607	-0.801214	-1.04021	--	--	--	--	0.00423723	0.023146	0.0166476
4642	MYO1D	myosin ID	1.1021	1.00066	--	1.29896	--	--	--	0.00953222	0.0118338	--	0.00755378	--	--	--
4649	MYO9A	myosin IXA	--	--	--	--	--	-0.774421	--	--	--	--	--	--	0.0174398	--
4651	MYO10	myosin X	--	--	--	1.81	--	--	--	--	--	--	0.00362838	--	--	--
4653	MYOC	myocilin, trabecular meshwork inducible glucocorticoid response	--	1.39153	1.06173	--	--	--	--	--	0.00768815	0.0345966	--	--	--	--
4664	NAB1	NGFI-A binding protein 1 (EGR1 binding protein 1)	--	--	--	1.27198	1.43421	--	--	--	--	--	0.00732575	0.0114202	--	--
4668	NAGA	N-acetylgalactosaminidase, alpha-	--	--	--	--	--	--	-1.09708	--	--	--	--	--	--	0.0167144
4669	NAGLU	N-acetylglucosaminidase, alpha	1.1107	1.32081	--	--	--	--	--	0.026456	0.00644009	--	--	--	--	--
4670	HNRNPM	heterogeneous nuclear ribonucleoprotein M	-1.28383	--	-1.3073	--	--	--	--	0.0117875	--	0.0162323	--	--	--	--
4671	NAIP	NLR family, apoptosis inhibitory protein	--	--	--	--	--	-1.14693	-0.714821	--	--	--	--	--	0.00434262	0.0200859
4673	NAP1L1	nucleosome assembly protein 1-like 1	--	--	--	--	--	--	-0.711093	--	--	--	--	--	--	0.0340047
4674	NAP1L2	nucleosome assembly protein 1-like 2	--	--	--	--	2.37932	--	--	--	--	--	--	0.00590277	--	--
4675	NAP1L3	nucleosome assembly protein 1-like 3	2.8912	--	--	1.13408	--	0.844746	1.4594	0.00136882	--	--	0.0120856	--	0.0360413	0.00919889
4678	NASP	nuclear autoantigenic sperm protein (histone-binding)	--	--	--	--	-1.99362	-1.15767	-1.50287	--	--	--	--	0.011498	0.0103248	0.00319121
4684	NCAM1	neural cell adhesion molecule 1	2.21751	--	--	--	--	--	--	0.00335565	--	--	--	--	--	--
4688	NCF2	neutrophil cytosolic factor 2	1.19263	--	--	--	--	0.845311	1.64559	0.0233314	--	--	--	--	0.0367329	0.0105398
4692	NDN	necdin, melanoma antigen (MAGE) family member	--	1.17478	1.30405	1.48365	--	--	--	--	0.00239704	0.00623244	0.0054194	--	--	--
4693	NDP	Norrie disease (pseudoglioma)	--	--	--	--	2.32004	--	--	--	--	--	--	0.0168468	--	--
4703	NEB	nebulin	--	--	--	--	--	--	2.34323	--	--	--	--	--	--	0.00276956
4718	NDUFC2	NADH dehydrogenase (ubiquinone) 1, subcomplex unknown, 2, 14.5kDa	1.37832	--	1.0477	--	--	1.41178	1.47729	0.020061	--	0.0297007	--	--	0.00218486	0.00891839
4731	NDUFV3	NADH dehydrogenase (ubiquinone) flavoprotein 3, 10kDa	--	--	--	--	--	0.794417	1.09913	--	--	--	--	--	0.0140857	0.00780977
4734	NEDD4	neural precursor cell expressed, developmentally down-regulated 4, E3 ubiquitin protein ligase	--	--	--	--	--	1.04801	0.723932	--	--	--	--	--	0.00614495	0.0367116
4739	NEDD9	neural precursor cell expressed, developmentally down-regulated 9	--	--	--	--	--	1.26318	--	--	--	--	--	--	0.0091419	--
4741	NEFM	neurofilament, medium polypeptide	--	--	4.23981	3.38597	5.69857	3.03053	4.46391	--	--	0.000417788	0.000178822	0.00023637	8.40328e-05	1.03344e-05
4744	NEFH	neurofilament, heavy polypeptide	-2.11293	-1.31067	-1.05576	--	--	--	--	0.00608603	0.010093	0.0401825	--	--	--	--
4747	NEFL	neurofilament, light polypeptide	--	--	--	1.08132	4.43885	1.44808	3.56291	--	--	--	0.0137634	0.000359661	0.0115292	0.00029429
4751	NEK2	NIMA-related kinase 2	-1.82695	-1.05541	-2.40151	-2.13151	-1.8513	-1.41492	-1.9143	0.00651622	0.0153205	0.00317132	0.00124099	0.0214165	0.0167273	0.0101851
4752	NEK3	NIMA-related kinase 3	--	--	--	--	--	-1.0208	-0.805986	--	--	--	--	--	0.0177427	0.0380663
4758	NEU1	sialidase 1 (lysosomal sialidase)	--	1.70592	--	--	--	--	0.757609	--	0.00216214	--	--	--	--	0.0346076
4771	NF2	neurofibromin 2 (merlin)	--	--	-0.925722	-0.897263	--	--	--	--	--	0.032153	0.0246406	--	--	--
4772	NFATC1	nuclear factor of activated T-cells, cytoplasmic, calcineurin-dependent 1	-1.23123	--	-1.21666	--	--	-1.71004	-1.04733	0.0302848	--	0.0156676	--	--	0.00693018	0.01735
4774	NFIA	nuclear factor I/A	--	--	--	-1.11108	--	-1.0578	-0.889884	--	--	--	0.0160254	--	0.0112784	0.0353732
4776	NFATC4	nuclear factor of activated T-cells, cytoplasmic, calcineurin-dependent 4	--	1.16388	1.99554	0.859037	-1.42935	-0.927241	-1.00534	--	0.00265973	0.00160965	0.0259035	0.0157208	0.0237098	0.030545
4778	NFE2	nuclear factor, erythroid 2	-1.08208	--	--	--	-1.66544	--	--	0.0261168	--	--	--	0.0231325	--	--
4779	NFE2L1	nuclear factor, erythroid 2-like 1	1.04428	--	--	--	--	--	--	0.0236368	--	--	--	--	--	--
4781	NFIB	nuclear factor I/B	-2.18954	--	--	-2.02937	-2.6011	-1.10516	-1.54804	0.00513741	--	--	0.00128035	0.00563339	0.0115309	0.00788478
4783	NFIL3	nuclear factor, interleukin 3 regulated	--	--	--	1.31903	--	--	-0.853261	--	--	--	0.00279995	--	--	0.00958915
4784	NFIX	nuclear factor I/X (CCAAT-binding transcription factor)	--	--	--	--	-2.26281	--	-0.978704	--	--	--	--	0.0104633	--	0.0369732
4791	NFKB2	nuclear factor of kappa light polypeptide gene enhancer in B-cells 2 (p49/p100)	--	--	--	0.899378	--	--	--	--	--	--	0.0200768	--	--	--
4792	NFKBIA	nuclear factor of kappa light polypeptide gene enhancer in B-cells inhibitor, alpha	--	--	--	1.13336	--	--	--	--	--	--	0.00245382	--	--	--
4793	NFKBIB	nuclear factor of kappa light polypeptide gene enhancer in B-cells inhibitor, beta	--	--	--	--	--	--	0.786002	--	--	--	--	--	--	0.0398164
4794	NFKBIE	nuclear factor of kappa light polypeptide gene enhancer in B-cells inhibitor, epsilon	-1.21044	--	--	--	--	1.08475	0.813741	0.00403899	--	--	--	--	0.00139128	0.0108174
4796	TONSL	tonsoku-like, DNA repair protein	-1.00198	--	-1.10806	-0.882505	--	-1.09921	-1.17348	0.0499725	--	0.026575	0.0293495	--	0.00311562	0.0187914
4800	NFYA	nuclear transcription factor Y, alpha	--	--	--	--	--	--	0.947834	--	--	--	--	--	--	0.0256722
4801	NFYB	nuclear transcription factor Y, beta	--	--	--	-1.20183	-1.99379	-1.02159	-1.17698	--	--	--	0.00907922	0.0280947	0.0165037	0.019008
4803	NGF	nerve growth factor (beta polypeptide)	--	--	--	-1.17276	--	--	--	--	--	--	0.0153156	--	--	--
4804	NGFR	nerve growth factor receptor	--	--	3.04925	--	--	--	--	--	--	0.00110507	--	--	--	--
4808	NHLH2	nescient helix loop helix 2	--	--	--	--	--	--	0.995469	--	--	--	--	--	--	0.0295114
4810	NHS	Nance-Horan syndrome (congenital cataracts and dental anomalies)	--	--	--	--	-1.38119	-0.712339	--	--	--	--	--	0.0431586	0.0487791	--
4811	NID1	nidogen 1	--	--	--	--	-2.40274	--	-1.03801	--	--	--	--	0.00583937	--	0.0182906
4814	NINJ1	ninjurin 1	--	--	--	--	--	--	0.835944	--	--	--	--	--	--	0.0169561
4824	NKX3-1	NK3 homeobox 1	--	--	--	1.15096	--	0.845092	--	--	--	--	0.0065959	--	0.0226167	--
4826	NNAT	neuronatin	--	--	--	--	--	--	0.755673	--	--	--	--	--	--	0.0365707
4828	NMB	neuromedin B	--	--	--	--	--	--	1.40071	--	--	--	--	--	--	0.0102271
4832	NME3	NME/NM23 nucleoside diphosphate kinase 3	1.49203	--	--	--	--	--	0.846566	0.00578509	--	--	--	--	--	0.0210448
4835	NQO2	NAD(P)H dehydrogenase, quinone 2	--	--	--	--	-1.47255	-0.859261	-0.728837	--	--	--	--	0.0177681	0.0224195	0.0352249
4837	NNMT	nicotinamide N-methyltransferase	--	--	--	--	-2.11718	--	--	--	--	--	--	0.00285475	--	--
4839	NOP2	NOP2 nucleolar protein	--	-0.930875	--	--	--	0.769595	0.706706	--	0.00692549	--	--	--	0.025068	0.0396162
4851	NOTCH1	notch 1	--	--	--	--	--	--	-0.775477	--	--	--	--	--	--	0.0226703
4852	NPY	neuropeptide Y	--	--	--	--	--	--	1.53548	--	--	--	--	--	--	0.00431842
4854	NOTCH3	notch 3	--	--	1.75899	1.5555	--	1.05016	0.96518	--	--	0.00508358	0.00642975	--	0.00643041	0.013045
4856	NOV	nephroblastoma overexpressed	--	2.61474	2.61055	--	-1.88156	-1.29721	-0.991512	--	0.000115706	0.00155371	--	0.0171406	0.00774501	0.0186999
4860	PNP	purine nucleoside phosphorylase	--	--	--	1.1825	3.47851	2.06155	2.17229	--	--	--	0.00561766	0.00237648	0.000215395	0.000501753
4861	NPAS1	neuronal PAS domain protein 1	2.09558	--	1.47879	--	--	2.71122	1.73605	0.00528466	--	0.00862316	--	--	0.000419832	0.00495048
4862	NPAS2	neuronal PAS domain protein 2	--	--	--	--	-1.67851	--	--	--	--	--	--	0.0199122	--	--
4864	NPC1	Niemann-Pick disease, type C1	--	1.64705	--	--	1.52191	--	--	--	0.00105632	--	--	0.021112	--	--
4869	NPM1	nucleophosmin (nucleolar phosphoprotein B23, numatrin)	-1.04309	--	--	--	--	--	--	0.0184103	--	--	--	--	--	--
4880	NPPC	natriuretic peptide C	--	--	--	0.974303	--	--	--	--	--	--	0.0252887	--	--	--
4883	NPR3	natriuretic peptide receptor C/guanylate cyclase C (atrionatriuretic peptide receptor C)	--	-1.47075	--	1.98469	-3.50029	0.754475	0.847295	--	0.00799874	--	0.00204985	0.0050996	0.0472027	0.0347769
4884	NPTX1	neuronal pentraxin I	3.36247	3.2246	3.49725	3.13628	-1.50488	--	1.07043	0.000962618	0.000249852	0.000568024	0.000677871	0.0230509	--	0.0175452
4885	NPTX2	neuronal pentraxin II	-1.0429	--	--	1.32145	1.43801	--	1.10449	0.0379713	--	--	0.00801234	0.0387927	--	0.0269303
4891	SLC11A2	solute carrier family 11 (proton-coupled divalent metal ion transporter), member 2	1.0187	--	--	0.937507	--	--	--	0.0356955	--	--	0.0096025	--	--	--
4892	NRAP	nebulin-related anchoring protein	--	--	--	--	--	--	1.87815	--	--	--	--	--	--	0.00378964
4893	NRAS	neuroblastoma RAS viral (v-ras) oncogene homolog	-1.18353	--	-1.17593	--	--	--	--	0.0217639	--	0.0166272	--	--	--	--
4897	NRCAM	neuronal cell adhesion molecule	1.25436	--	1.26558	0.928514	1.51974	--	--	0.0267118	--	0.0196449	0.0258635	0.0338561	--	--
4900	NRGN	neurogranin (protein kinase C substrate, RC3)	-1.60772	--	-2.05076	--	--	-1.00076	-1.2693	0.0153555	--	0.00532525	--	--	0.0125783	0.0271661
4905	NSF	N-ethylmaleimide-sensitive factor	--	--	--	--	--	1.05821	--	--	--	--	--	--	0.0168906	--
4907	NT5E	5'-nucleotidase, ecto (CD73)	--	--	0.938946	--	3.22481	1.85533	2.14708	--	--	0.0378342	--	0.00493942	0.00393195	0.00443616
4908	NTF3	neurotrophin 3	--	--	-0.954948	-0.843896	-3.61726	-1.37722	-1.14162	--	--	0.017739	0.0274892	0.00171479	0.00864551	0.0380437
4913	NTHL1	nth endonuclease III-like 1 (E. coli)	--	--	--	--	--	-0.877909	--	--	--	--	--	--	0.0133754	--
4915	NTRK2	neurotrophic tyrosine kinase, receptor, type 2	2.84099	--	--	1.83306	--	--	0.92494	0.0042044	--	--	0.00733009	--	--	0.0192664
4919	ROR1	receptor tyrosine kinase-like orphan receptor 1	-1.59398	--	--	-1.55463	-3.7198	-0.955994	-1.46861	0.00563125	--	--	0.00242704	0.000764773	0.014082	0.00737615
4920	ROR2	receptor tyrosine kinase-like orphan receptor 2	-1.80307	--	--	--	-4.07682	-2.08618	-2.80949	0.00772312	--	--	--	0.00287632	0.00246104	0.00100046
4921	DDR2	discoidin domain receptor tyrosine kinase 2	--	--	0.983467	--	--	--	--	--	--	0.0234558	--	--	--	--
4923	NTSR1	neurotensin receptor 1 (high affinity)	--	--	1.08408	4.44027	4.58582	1.52727	1.99029	--	--	0.0338958	6.43793e-05	0.00097081	0.0063778	0.00739428
4926	NUMA1	nuclear mitotic apparatus protein 1	--	--	--	--	--	-0.834391	--	--	--	--	--	--	0.0234837	--
4928	NUP98	nucleoporin 98kDa	--	--	--	--	--	0.943369	--	--	--	--	--	--	0.0239184	--
4929	NR4A2	nuclear receptor subfamily 4, group A, member 2	--	--	--	2.554	--	-2.15477	-2.80244	--	--	--	0.000571386	--	0.00361433	0.00293836
4940	OAS3	2'-5'-oligoadenylate synthetase 3, 100kDa	-1.2783	--	-1.45187	-1.31339	--	--	-1.51826	0.0228881	--	0.0188753	0.0102748	--	--	0.0126489
4953	ODC1	ornithine decarboxylase 1	-1.05146	-1.44208	--	--	--	--	0.719686	0.020724	0.00180407	--	--	--	--	0.0291772
4957	ODF2	outer dense fiber of sperm tails 2	--	--	--	--	--	1.2924	1.27159	--	--	--	--	--	0.0146102	0.0228551
4973	OLR1	oxidized low density lipoprotein (lectin-like) receptor 1	--	-1.06225	--	--	-2.85432	1.53066	1.09448	--	0.0144629	--	--	0.00609222	0.0128685	0.0350095
4982	TNFRSF11B	tumor necrosis factor receptor superfamily, member 11b	--	-1.10019	--	--	-2.78969	--	-1.28256	--	0.0155892	--	--	0.00304366	--	0.00604837
4998	ORC1	origin recognition complex, subunit 1	-1.46529	--	-1.60717	-0.896779	--	--	-0.775387	0.0203821	--	0.00629223	0.0210865	--	--	0.0326602
5002	SLC22A18	solute carrier family 22, member 18	1.36941	0.965587	1.1612	--	--	--	--	0.0145542	0.00553305	0.00901107	--	--	--	--
5003	SLC22A18AS	solute carrier family 22 (organic cation transporter), member 18 antisense	--	--	2.28443	--	--	--	--	--	--	0.00176745	--	--	--	--
5010	CLDN11	claudin 11	-5.7632	--	--	-2.30687	-4.20853	--	-3.39232	2.31297e-05	--	--	0.000790019	0.000706618	--	0.00075812
5013	OTX1	orthodenticle homeobox 1	--	--	--	--	--	-0.810197	--	--	--	--	--	--	0.0421336	--
5016	OVGP1	oviductal glycoprotein 1, 120kDa	0.992994	--	1.10403	1.19857	--	0.75726	1.15583	0.0330875	--	0.0214831	0.0120138	--	0.0384589	0.0194499
5019	OXCT1	3-oxoacid CoA transferase 1	--	--	-1.8036	-0.915377	-1.45023	--	-0.874818	--	--	0.0058493	0.0194257	0.0167025	--	0.0164988
5021	OXTR	oxytocin receptor	--	-1.4808	-1.20818	-2.70051	-5.90658	--	-1.07503	--	0.000714564	0.00573634	0.000826	0.000142813	--	0.0174784
5025	P2RX4	purinergic receptor P2X, ligand-gated ion channel, 4	--	--	-1.65966	--	--	-0.924328	-1.20434	--	--	0.00236422	--	--	0.0116754	0.0035648
5026	P2RX5	purinergic receptor P2X, ligand-gated ion channel, 5	1.55279	--	--	--	2.80819	0.970154	--	0.0165716	--	--	--	0.00622544	0.0216498	--
5027	P2RX7	purinergic receptor P2X, ligand-gated ion channel, 7	-1.23156	1.40933	-1.12165	-1.46472	--	-2.24167	-1.92948	0.031166	0.00457708	0.0306812	0.00519982	--	0.000778165	0.012374
5036	PA2G4	proliferation-associated 2G4, 38kDa	-1.60618	--	--	--	--	0.797839	--	0.0195241	--	--	--	--	0.0346743	--
5042	PABPC3	poly(A) binding protein, cytoplasmic 3	-1.21072	--	--	--	--	--	--	0.0274873	--	--	--	--	--	--
5050	PAFAH1B3	platelet-activating factor acetylhydrolase 1b, catalytic subunit 3 (29kDa)	-1.19261	--	-2.09881	--	--	-0.762149	--	0.0159244	--	0.00105044	--	--	0.0346059	--
5051	PAFAH2	platelet-activating factor acetylhydrolase 2, 40kDa	0.956756	--	--	--	--	--	0.87488	0.0366299	--	--	--	--	--	0.0449291
5054	SERPINE1	serpin peptidase inhibitor, clade E (nexin, plasminogen activator inhibitor type 1), member 1	--	-2.27696	--	--	--	1.50115	--	--	0.000621833	--	--	--	0.018001	--
5055	SERPINB2	serpin peptidase inhibitor, clade B (ovalbumin), member 2	3.78678	--	2.06763	3.64473	6.57122	1.71676	1.3101	0.000301406	--	0.00274204	0.000218625	0.000351184	0.00475718	0.0131954
5058	PAK1	p21 protein (Cdc42/Rac)-activated kinase 1	-1.07505	--	-1.08894	--	--	--	--	0.021436	--	0.0159773	--	--	--	--
5064	PALM	paralemmin	1.67788	2.03741	1.67196	--	-3.1498	--	-1.75109	0.0057693	0.00117102	0.00671091	--	0.00594124	--	0.0078613
5066	PAM	peptidylglycine alpha-amidating monooxygenase	2.22043	1.13563	1.47984	--	--	--	--	0.00423075	0.00606528	0.0162431	--	--	--	--
5067	CNTN3	contactin 3 (plasmacytoma associated)	-1.04323	--	--	--	-1.77949	-0.956351	-0.785873	0.039158	--	--	--	0.00832982	0.018503	0.0226177
5069	PAPPA	pregnancy-associated plasma protein A, pappalysin 1	2.68548	0.930343	2.53033	1.99432	--	1.9637	0.968003	0.00241835	0.0170964	0.00314703	0.000969369	--	0.00151806	0.0146788
5074	PAWR	PRKC, apoptosis, WT1, regulator	--	--	--	--	-2.59391	--	--	--	--	--	--	0.00641094	--	--
5077	PAX3	paired box 3	-1.46696	--	--	--	--	-1.07393	-0.888721	0.0166738	--	--	--	--	0.0188475	0.0244657
5087	PBX1	pre-B-cell leukemia homeobox 1	--	--	--	--	-4.44006	-1.30295	-1.38903	--	--	--	--	0.00122721	0.00574371	0.00988977
5090	PBX3	pre-B-cell leukemia homeobox 3	--	1.37182	0.931974	--	--	-0.868551	-0.758334	--	0.00336846	0.0358607	--	--	0.0170295	0.0289281
5091	PC	pyruvate carboxylase	--	--	-1.4523	--	--	-0.76937	-0.906002	--	--	0.0118323	--	--	0.0209146	0.0134057
5094	PCBP2	poly(rC) binding protein 2	--	--	--	--	--	--	-0.824974	--	--	--	--	--	--	0.0178715
5095	PCCA	propionyl CoA carboxylase, alpha polypeptide	--	--	--	--	--	-1.2538	-0.882896	--	--	--	--	--	0.0100242	0.0309102
5097	PCDH1	protocadherin 1	1.06816	--	--	--	--	1.75178	1.28685	0.0129515	--	--	--	--	0.00388253	0.0122595
5099	PCDH7	protocadherin 7	--	--	--	--	--	0.759567	--	--	--	--	--	--	0.0338184	--
5101	PCDH9	protocadherin 9	--	--	1.99496	1.69541	3.13754	1.7774	2.24693	--	--	0.0055381	0.00938862	0.00613817	0.00862869	0.00631963
5106	PCK2	phosphoenolpyruvate carboxykinase 2 (mitochondrial)	--	--	-1.73267	-1.2354	--	-0.839362	-0.94774	--	--	0.00355514	0.00850538	--	0.0256235	0.0219845
5108	PCM1	pericentriolar material 1	--	--	--	--	--	--	-0.857481	--	--	--	--	--	--	0.0382332
5111	PCNA	proliferating cell nuclear antigen	--	--	--	-1.01451	-1.70152	--	--	--	--	--	0.0120685	0.0158752	--	--
5118	PCOLCE	procollagen C-endopeptidase enhancer	--	--	-1.08703	--	-2.39518	-1.62933	-1.7801	--	--	0.00491393	--	0.0065466	0.00350895	0.00231538
5122	PCSK1	proprotein convertase subtilisin/kexin type 1	--	--	--	1.80256	--	--	0.904226	--	--	--	0.00535897	--	--	0.0435533
5125	PCSK5	proprotein convertase subtilisin/kexin type 5	2.86156	1.3447	1.93403	1.57209	--	1.1188	0.730965	0.00209891	0.00739002	0.00734583	0.00797362	--	0.0142454	0.0478994
5128	CDK17	cyclin-dependent kinase 17	--	--	--	--	1.40677	--	--	--	--	--	--	0.0266583	--	--
5134	PDCD2	programmed cell death 2	--	--	-0.980169	--	--	--	--	--	--	0.0229179	--	--	--	--
5137	PDE1C	phosphodiesterase 1C, calmodulin-dependent 70kDa	1.50027	-1.38436	--	-2.3482	-3.76773	--	--	0.0242297	0.0109902	--	0.00198612	0.00179921	--	--
5138	PDE2A	phosphodiesterase 2A, cGMP-stimulated	--	--	--	--	2.5988	1.07849	2.30706	--	--	--	--	0.015422	0.023606	0.00334385
5141	PDE4A	phosphodiesterase 4A, cAMP-specific	--	--	--	--	--	-1.10789	-1.21735	--	--	--	--	--	0.0133827	0.016183
5142	PDE4B	phosphodiesterase 4B, cAMP-specific	1.64652	--	--	1.26328	2.29441	-0.713407	--	0.00617168	--	--	0.00468889	0.00880483	0.0337263	--
5143	PDE4C	phosphodiesterase 4C, cAMP-specific	--	--	1.01634	--	--	--	--	--	--	0.0333217	--	--	--	--
5144	PDE4D	phosphodiesterase 4D, cAMP-specific	--	--	--	--	2.10922	--	2.06931	--	--	--	--	0.0130418	--	0.00307156
5152	PDE9A	phosphodiesterase 9A	-1.00368	--	-1.28616	--	--	--	--	0.0376408	--	0.0267815	--	--	--	--
5154	PDGFA	platelet-derived growth factor alpha polypeptide	--	--	--	-1.386	-1.50236	--	--	--	--	--	0.00543839	0.0312873	--	--
5156	PDGFRA	platelet-derived growth factor receptor, alpha polypeptide	--	--	1.19116	1.1555	--	-2.01092	-2.67848	--	--	0.0227576	0.00463635	--	0.00280322	0.0016263
5157	PDGFRL	platelet-derived growth factor receptor-like	1.32652	2.57548	2.48922	--	--	--	--	0.00162219	0.000159947	0.000518806	--	--	--	--
5159	PDGFRB	platelet-derived growth factor receptor, beta polypeptide	--	--	--	--	-2.17557	-0.952423	-1.92983	--	--	--	--	0.00994181	0.0169474	0.00380264
5164	PDK2	pyruvate dehydrogenase kinase, isozyme 2	1.55645	1.11529	1.51194	--	--	--	--	0.00433616	0.00446212	0.00731506	--	--	--	--
5165	PDK3	pyruvate dehydrogenase kinase, isozyme 3	--	--	--	--	1.37836	--	--	--	--	--	--	0.0389117	--	--
5166	PDK4	pyruvate dehydrogenase kinase, isozyme 4	1.31264	--	--	--	--	--	--	0.0151232	--	--	--	--	--	--
5167	ENPP1	ectonucleotide pyrophosphatase/phosphodiesterase 1	--	--	-1.408	--	--	--	--	--	--	0.0155657	--	--	--	--
5168	ENPP2	ectonucleotide pyrophosphatase/phosphodiesterase 2	-2.52846	--	-1.10217	-1.6227	-3.67907	-2.2891	-3.39399	0.00279292	--	0.0338917	0.00494875	0.00134983	0.00219302	0.000338178
5176	SERPINF1	serpin peptidase inhibitor, clade F (alpha-2 antiplasmin, pigment epithelium derived factor), member 1	-1.01978	2.44672	--	--	-2.51614	-1.14398	-1.19451	0.0202843	0.000307293	--	--	0.00697068	0.00521153	0.00740972
5178	PEG3	paternally expressed 3	--	--	--	--	--	--	0.972859	--	--	--	--	--	--	0.0340273
5179	PENK	proenkephalin	--	--	--	3.11231	--	--	--	--	--	--	0.000208238	--	--	--
5184	PEPD	peptidase D	--	0.990482	--	--	--	--	--	--	0.00818317	--	--	--	--	--
5193	PEX12	peroxisomal biogenesis factor 12	--	--	0.99081	--	--	--	--	--	--	0.0348141	--	--	--	--
5194	PEX13	peroxisomal biogenesis factor 13	--	--	--	--	--	0.721702	--	--	--	--	--	--	0.0334155	--
5196	PF4	platelet factor 4	--	--	--	--	3.13775	--	--	--	--	--	--	0.00396839	--	--
5198	PFAS	phosphoribosylformylglycinamidine synthase	-1.29692	--	-1.19917	--	--	--	--	0.0351842	--	0.0210577	--	--	--	--
5202	PFDN2	prefoldin subunit 2	--	--	--	--	1.43425	--	--	--	--	--	--	0.0184059	--	--
5203	PFDN4	prefoldin subunit 4	--	--	--	--	--	--	-0.747742	--	--	--	--	--	--	0.0445738
5205	ATP8B1	ATPase, aminophospholipid transporter, class I, type 8B, member 1	--	--	--	-1.28523	--	--	--	--	--	--	0.00783721	--	--	--
5208	PFKFB2	6-phosphofructo-2-kinase/fructose-2,6-biphosphatase 2	1.80628	1.41565	--	--	--	0.820102	1.41617	0.00495856	0.00407781	--	--	--	0.0280135	0.0115388
5209	PFKFB3	6-phosphofructo-2-kinase/fructose-2,6-biphosphatase 3	--	--	--	--	1.42916	--	--	--	--	--	--	0.0274216	--	--
5210	PFKFB4	6-phosphofructo-2-kinase/fructose-2,6-biphosphatase 4	--	--	--	3.57246	1.87246	1.16572	1.51158	--	--	--	0.000261482	0.0077046	0.017376	0.0116394
5212	VIT	vitrin	--	--	1.8871	-2.03727	-3.23544	-1.74604	-1.31186	--	--	0.000530588	0.00187209	0.00601561	0.00437678	0.00528296
5214	PFKP	phosphofructokinase, platelet	-1.3866	--	-1.68942	--	--	-0.776022	-0.945338	0.0146147	--	0.00173916	--	--	0.0314537	0.0239165
5216	PFN1	profilin 1	--	--	-0.962625	--	--	--	--	--	--	0.0342378	--	--	--	--
5228	PGF	placental growth factor	-1.06026	1.37287	2.22126	1.90105	1.77533	1.6451	1.54084	0.0325496	0.00282546	0.00403501	0.00254684	0.00383971	0.00314665	0.00264097
5239	PGM5	phosphoglucomutase 5	2.42171	--	--	--	--	--	--	0.00332749	--	--	--	--	--	--
5243	ABCB1	ATP-binding cassette, sub-family B (MDR/TAP), member 1	1.48974	--	--	--	--	--	--	0.0102726	--	--	--	--	--	--
5244	ABCB4	ATP-binding cassette, sub-family B (MDR/TAP), member 4	2.9639	1.82444	2.31822	--	--	--	--	0.000659937	0.00230045	0.00201912	--	--	--	--
5252	PHF1	PHD finger protein 1	--	--	0.982477	--	--	--	--	--	--	0.042445	--	--	--	--
5253	PHF2	PHD finger protein 2	--	--	--	--	--	-0.891526	--	--	--	--	--	--	0.0208656	--
5264	PHYH	phytanoyl-CoA 2-hydroxylase	--	1.26464	1.13316	--	--	--	--	--	0.0041123	0.00853548	--	--	--	--
5266	PI3	peptidase inhibitor 3, skin-derived	--	--	--	--	5.09224	--	--	--	--	--	--	0.000303357	--	--
5270	SERPINE2	serpin peptidase inhibitor, clade E (nexin, plasminogen activator inhibitor type 1), member 2	2.18938	2.14092	3.79489	1.83461	--	1.87879	1.99857	0.00760805	0.00268424	0.00164922	0.00420213	--	0.00252878	0.00288991
5271	SERPINB8	serpin peptidase inhibitor, clade B (ovalbumin), member 8	--	--	--	0.854305	--	1.14756	--	--	--	--	0.0265817	--	0.00519443	--
5272	SERPINB9	serpin peptidase inhibitor, clade B (ovalbumin), member 9	--	--	--	--	-2.21642	-1.02539	-2.09891	--	--	--	--	0.0156771	0.0249667	0.00386253
5274	SERPINI1	serpin peptidase inhibitor, clade I (neuroserpin), member 1	1.82415	--	--	--	--	--	0.920302	0.0108522	--	--	--	--	--	0.035437
5287	PIK3C2B	phosphatidylinositol-4-phosphate 3-kinase, catalytic subunit type 2 beta	-0.994118	--	-1.30096	--	-1.38611	-1.45378	--	0.0463261	--	0.0169127	--	0.00700763	0.00993251	--
5292	PIM1	pim-1 oncogene	-2.62281	--	-1.28606	-2.12297	-2.57188	-1.94488	-1.88546	0.00255603	--	0.0186442	0.00158725	0.00220901	0.00247636	0.00384209
5295	PIK3R1	phosphoinositide-3-kinase, regulatory subunit 1 (alpha)	1.45355	--	1.14274	--	--	--	--	0.0205894	--	0.0125914	--	--	--	--
5305	PIP4K2A	phosphatidylinositol-5-phosphate 4-kinase, type II, alpha	--	--	--	--	--	--	-0.876131	--	--	--	--	--	--	0.0304682
5307	PITX1	paired-like homeodomain 1	-1.4999	--	--	--	--	--	--	0.0100909	--	--	--	--	--	--
5308	PITX2	paired-like homeodomain 2	--	--	-1.16816	--	--	--	-0.87767	--	--	0.0166248	--	--	--	0.0465282
5311	PKD2	polycystic kidney disease 2 (autosomal dominant)	1.30829	--	1.5001	--	--	--	--	0.0142678	--	0.00456471	--	--	--	--
5321	PLA2G4A	phospholipase A2, group IVA (cytosolic, calcium-dependent)	1.1052	1.10186	1.10511	1.12839	--	--	--	0.0417711	0.0219228	0.0412948	0.00799169	--	--	--
5324	PLAG1	pleiomorphic adenoma gene 1	1.08971	--	1.362	--	--	-0.968558	--	0.0172724	--	0.00661608	--	--	0.0158667	--
5327	PLAT	plasminogen activator, tissue	1.83263	--	2.73332	2.16482	--	1.80732	1.68872	0.00310407	--	0.000203991	0.00104078	--	0.00135696	0.00244108
5328	PLAU	plasminogen activator, urokinase	--	--	--	2.4443	3.20904	1.37898	1.90244	--	--	--	0.000398179	0.00263121	0.00689175	0.00452041
5329	PLAUR	plasminogen activator, urokinase receptor	--	--	--	0.898058	1.47694	1.27332	0.838587	--	--	--	0.0136739	0.0346287	0.00609458	0.0252438
5330	PLCB2	phospholipase C, beta 2	--	--	-1.24817	--	--	--	--	--	--	0.0109085	--	--	--	--
5332	PLCB4	phospholipase C, beta 4	--	--	1.05822	--	--	1.46452	1.20505	--	--	0.0224595	--	--	0.00780806	0.0137007
5333	PLCD1	phospholipase C, delta 1	--	--	2.63744	--	--	--	--	--	--	0.0021346	--	--	--	--
5334	PLCL1	phospholipase C-like 1	1.31169	--	--	--	--	--	--	0.024406	--	--	--	--	--	--
5338	PLD2	phospholipase D2	--	--	--	--	--	-0.994011	-0.907807	--	--	--	--	--	0.0195372	0.0330281
5343	PLGLB1	plasminogen-like B1	--	--	--	--	--	-0.95282	--	--	--	--	--	--	0.00765046	--
5347	PLK1	polo-like kinase 1	-2.73861	-1.40783	-3.58555	-2.3616	-2.67059	-1.95436	-2.35369	0.00157738	0.0100893	0.000285109	0.00072006	0.00876086	0.00285482	0.00314084
5348	FXYD1	FXYD domain containing ion transport regulator 1	--	1.11713	--	--	--	--	--	--	0.0181757	--	--	--	--	--
5349	FXYD3	FXYD domain containing ion transport regulator 3	--	--	--	--	3.21296	--	--	--	--	--	--	0.00530997	--	--
5351	PLOD1	procollagen-lysine, 2-oxoglutarate 5-dioxygenase 1	--	--	--	--	--	--	0.833891	--	--	--	--	--	--	0.0183079
5352	PLOD2	procollagen-lysine, 2-oxoglutarate 5-dioxygenase 2	--	-1.31914	--	--	2.58652	1.38494	1.24928	--	0.00698859	--	--	0.00563646	0.00601848	0.012329
5354	PLP1	proteolipid protein 1	-1.0361	-1.02279	-1.22379	--	--	--	--	0.0223063	0.00595474	0.0179183	--	--	--	--
5355	PLP2	proteolipid protein 2 (colonic epithelium-enriched)	-1.15132	--	-2.76647	-1.39791	--	-0.924995	--	0.0118724	--	0.00135712	0.00356152	--	0.0191111	--
5359	PLSCR1	phospholipid scramblase 1	--	1.10523	--	--	--	-0.732439	-1.12573	--	0.0137272	--	--	--	0.0480693	0.0209478
5360	PLTP	phospholipid transfer protein	--	2.14444	1.34167	--	--	--	--	--	0.000558855	0.013889	--	--	--	--
5362	PLXNA2	plexin A2	--	--	--	0.855303	--	--	--	--	--	--	0.0494171	--	--	--
5364	PLXNB1	plexin B1	--	--	1.71085	--	--	--	--	--	--	0.0119865	--	--	--	--
5365	PLXNB3	plexin B3	0.945894	--	--	--	--	--	--	0.048649	--	--	--	--	--	--
5366	PMAIP1	phorbol-12-myristate-13-acetate-induced protein 1	--	--	--	--	3.13041	2.07559	2.60362	--	--	--	--	0.00341272	0.00198991	0.00175038
5368	PNOC	prepronociceptin	--	--	--	--	--	--	0.857426	--	--	--	--	--	--	0.0481644
5376	PMP22	peripheral myelin protein 22	--	0.932602	--	--	-1.64873	-1.53796	-1.43038	--	0.00456319	--	--	0.0151452	0.00293799	0.000668307
5393	EXOSC9	exosome component 9	-0.95943	--	-1.2882	--	--	--	--	0.0357472	--	0.0134614	--	--	--	--
5396	PRRX1	paired related homeobox 1	--	0.965187	--	1.62455	--	-0.789731	-0.734533	--	0.00665185	--	0.00629939	--	0.0244118	0.0320755
5412	UBL3	ubiquitin-like 3	0.943107	--	--	--	--	1.69658	1.2215	0.0471638	--	--	--	--	0.00517799	0.0168857
5420	PODXL	podocalyxin-like	--	--	--	4.38116	4.16438	2.70648	1.96034	--	--	--	9.35075e-05	0.00182358	0.00139378	0.00544021
5422	POLA1	polymerase (DNA directed), alpha 1, catalytic subunit	-1.55552	--	-1.59205	-1.32813	-1.78686	-1.17305	-1.15338	0.0157637	--	0.00713243	0.00636518	0.0231815	0.0148257	0.0201849
5424	POLD1	polymerase (DNA directed), delta 1, catalytic subunit	-1.72105	--	-1.43344	-0.995774	--	-0.761435	--	0.0117784	--	0.0202291	0.0246098	--	0.0301673	--
5425	POLD2	polymerase (DNA directed), delta 2, accessory subunit	--	--	--	-0.894803	--	--	--	--	--	--	0.0280088	--	--	--
5426	POLE	polymerase (DNA directed), epsilon, catalytic subunit	--	--	--	-0.896689	--	--	--	--	--	--	0.0260076	--	--	--
5427	POLE2	polymerase (DNA directed), epsilon 2, accessory subunit	-2.32736	-1.03736	-2.57119	-1.34651	-2.00779	-1.37694	-1.81513	0.00776832	0.0152043	0.00288492	0.00739244	0.0199067	0.00750803	0.00576185
5429	POLH	polymerase (DNA directed), eta	--	--	1.3244	--	--	1.36507	1.34566	--	--	0.0160328	--	--	0.0121102	0.0176194
5442	POLRMT	polymerase (RNA) mitochondrial (DNA directed)	--	--	--	--	--	--	0.726755	--	--	--	--	--	--	0.0448916
5443	POMC	proopiomelanocortin	--	--	--	--	--	0.902219	1.2286	--	--	--	--	--	0.0280815	0.0197412
5445	PON2	paraoxonase 2	--	--	--	-1.28693	--	--	--	--	--	--	0.00777683	--	--	--
5447	POR	P450 (cytochrome) oxidoreductase	1.36828	--	--	--	--	--	--	0.0144337	--	--	--	--	--	--
5452	POU2F2	POU class 2 homeobox 2	--	--	--	1.19531	2.04133	1.10864	0.893924	--	--	--	0.00921598	0.0108819	0.0150378	0.0306386
5463	POU6F1	POU class 6 homeobox 1	--	--	--	--	--	-0.861983	--	--	--	--	--	--	0.0283946	--
5465	PPARA	peroxisome proliferator-activated receptor alpha	--	--	--	--	--	-0.976063	-0.789859	--	--	--	--	--	0.00580647	0.0363818
5468	PPARG	peroxisome proliferator-activated receptor gamma	-1.23103	1.18714	--	--	--	-1.14039	-1.10459	0.0225598	0.0117496	--	--	--	0.0102077	0.00199782
5473	PPBP	pro-platelet basic protein (chemokine (C-X-C motif) ligand 7)	--	--	--	--	4.17471	--	--	--	--	--	--	0.000451572	--	--
5476	CTSA	cathepsin A	1.18413	2.08949	--	--	--	--	--	0.0134317	0.00037644	--	--	--	--	--
5493	PPL	periplakin	--	1.28213	1.53112	--	--	--	--	--	0.00951203	0.0182689	--	--	--	--
5499	PPP1CA	protein phosphatase 1, catalytic subunit, alpha isozyme	--	--	-0.939568	--	--	--	--	--	--	0.0218484	--	--	--	--
5500	PPP1CB	protein phosphatase 1, catalytic subunit, beta isozyme	--	--	--	-0.84111	--	-0.770872	-1.24833	--	--	--	0.0218695	--	0.0168469	0.0136656
5504	PPP1R2	protein phosphatase 1, regulatory (inhibitor) subunit 2	--	--	--	--	--	0.80207	--	--	--	--	--	--	0.0404632	--
5507	PPP1R3C	protein phosphatase 1, regulatory subunit 3C	1.15518	1.26476	1.47288	--	--	--	1.3091	0.0193936	0.00362594	0.0147447	--	--	--	0.00802946
5509	PPP1R3D	protein phosphatase 1, regulatory subunit 3D	--	--	-0.963559	--	--	--	-0.76516	--	--	0.0369811	--	--	--	0.0355284
5519	PPP2R1B	protein phosphatase 2, regulatory subunit A, beta	--	--	--	--	1.49836	--	--	--	--	--	--	0.0366304	--	--
5521	PPP2R2B	protein phosphatase 2, regulatory subunit B, beta	1.6228	--	-1.39985	-1.28198	-1.55159	--	--	0.0153438	--	0.0151698	0.0178576	0.0231255	--	--
5525	PPP2R5A	protein phosphatase 2, regulatory subunit B', alpha	--	--	--	--	--	-0.912404	-0.860055	--	--	--	--	--	0.0371735	0.0240461
5526	PPP2R5B	protein phosphatase 2, regulatory subunit B', beta	1.15301	--	--	0.899428	1.57549	--	0.919317	0.00833768	--	--	0.0109733	0.0106344	--	0.00946509
5536	PPP5C	protein phosphatase 5, catalytic subunit	--	--	--	--	1.51524	--	--	--	--	--	--	0.0169615	--	--
5538	PPT1	palmitoyl-protein thioesterase 1	--	--	-1.38026	--	--	-0.845948	--	--	--	0.00772046	--	--	0.0130699	--
5547	PRCP	prolylcarboxypeptidase (angiotensinase C)	--	1.5339	--	--	--	-0.78904	-0.768718	--	0.00175199	--	--	--	0.011267	0.0365463
5549	PRELP	proline/arginine-rich end leucine-rich repeat protein	--	1.36649	1.5386	--	--	--	--	--	0.0120471	0.0167274	--	--	--	--
5552	SRGN	serglycin	--	-2.31966	-1.26947	-0.884102	-2.75761	0.706192	--	--	0.00181176	0.0170122	0.0242933	0.00639437	0.019649	--
5555	PRH2	proline-rich protein HaeIII subfamily 2	--	--	--	--	--	--	0.72287	--	--	--	--	--	--	0.0489356
5557	PRIM1	primase, DNA, polypeptide 1 (49kDa)	-1.93805	--	-2.18207	-1.38921	-1.94033	-1.87475	-1.95564	0.0037334	--	0.00210091	0.0103477	0.0211474	0.00543853	0.00428358
5563	PRKAA2	protein kinase, AMP-activated, alpha 2 catalytic subunit	--	--	--	--	--	-0.823697	-0.931231	--	--	--	--	--	0.0325415	0.031589
5569	PKIA	protein kinase (cAMP-dependent, catalytic) inhibitor alpha	1.62671	--	--	2.153	3.21606	1.29623	2.12386	0.00395026	--	--	0.00154212	0.0026876	0.00276522	0.00071917
5577	PRKAR2B	protein kinase, cAMP-dependent, regulatory, type II, beta	--	--	--	--	--	-1.22156	--	--	--	--	--	--	0.00634338	--
5578	PRKCA	protein kinase C, alpha	--	--	--	--	-2.0774	-1.16629	-1.64672	--	--	--	--	0.00461699	0.0055947	0.00228902
5587	PRKD1	protein kinase D1	--	--	--	--	-1.64235	--	-0.874227	--	--	--	--	0.00564976	--	0.044446
5590	PRKCZ	protein kinase C, zeta	2.15255	--	--	1.73465	--	0.746609	1.64555	0.00603663	--	--	0.00752047	--	0.0100792	0.000574148
5591	PRKDC	protein kinase, DNA-activated, catalytic polypeptide	--	--	--	--	--	--	-0.867346	--	--	--	--	--	--	0.0263565
5593	PRKG2	protein kinase, cGMP-dependent, type II	--	--	--	1.07104	--	--	--	--	--	--	0.0247418	--	--	--
5600	MAPK11	mitogen-activated protein kinase 11	--	--	--	--	--	0.869519	0.762582	--	--	--	--	--	0.0182413	0.0298832
5601	MAPK9	mitogen-activated protein kinase 9	--	--	1.23711	--	--	--	--	--	--	0.0210628	--	--	--	--
5603	MAPK13	mitogen-activated protein kinase 13	-1.1296	--	--	1.09808	--	--	1.02833	0.0380288	--	--	0.0110427	--	--	0.00763844
5606	MAP2K3	mitogen-activated protein kinase kinase 3	--	--	--	0.937349	--	1.2314	--	--	--	--	0.00690237	--	0.00921493	--
5608	MAP2K6	mitogen-activated protein kinase kinase 6	--	--	-1.47941	-1.09883	--	-1.06567	-1.33004	--	--	0.00771251	0.0133293	--	0.0136665	0.0159744
5611	DNAJC3	DnaJ (Hsp40) homolog, subfamily C, member 3	--	--	--	--	--	1.0734	0.849484	--	--	--	--	--	0.0138117	0.0308582
5616	PRKY	protein kinase, Y-linked, pseudogene	--	--	1.24234	--	--	--	--	--	--	0.0276294	--	--	--	--
5618	PRLR	prolactin receptor	--	--	--	1.03654	--	0.72124	0.83015	--	--	--	0.0162673	--	0.0373807	0.0366687
5621	PRNP	prion protein	1.37529	--	0.977689	1.13692	1.62317	0.705471	1.45302	0.0108889	--	0.0311988	0.00849237	0.0135261	0.0266281	0.00332556
5624	PROC	protein C (inactivator of coagulation factors Va and VIIIa)	1.9724	--	--	--	--	--	0.882547	0.00840605	--	--	--	--	--	0.04957
5627	PROS1	protein S (alpha)	1.78665	2.5907	--	--	1.62173	--	--	0.00569002	0.000284237	--	--	0.0216626	--	--
5631	PRPS1	phosphoribosyl pyrophosphate synthetase 1	--	--	--	--	--	1.17177	1.33281	--	--	--	--	--	0.0142617	0.0124294
5638	PRRG1	proline rich Gla (G-carboxyglutamic acid) 1	--	--	--	--	1.90437	--	--	--	--	--	--	0.0210887	--	--
5641	LGMN	legumain	1.04801	--	1.49774	--	--	--	--	0.0319757	--	0.00760041	--	--	--	--
5645	PRSS2	protease, serine, 2 (trypsin 2)	-1.28441	--	--	1.592	1.53116	--	--	0.0123395	--	--	0.00350919	0.0196316	--	--
5646	PRSS3	protease, serine, 3	--	--	--	1.47489	1.56169	--	--	--	--	--	0.00766863	0.0248052	--	--
5648	MASP1	mannan-binding lectin serine peptidase 1 (C4/C2 activating component of Ra-reactive factor)	--	--	--	-1.17158	-2.09989	-1.5981	-2.36718	--	--	--	0.00727874	0.0117167	0.00452684	0.00156207
5654	HTRA1	HtrA serine peptidase 1	1.90801	1.93376	1.31297	1.47983	--	--	--	0.00247747	0.00128764	0.00433986	0.00485639	--	--	--
5660	PSAP	prosaposin	1.43164	1.80133	1.58057	1.04108	1.41422	--	--	0.00333813	0.00076367	0.00288131	0.022893	0.0385395	--	--
5662	PSD	pleckstrin and Sec7 domain containing	--	--	--	--	--	0.756203	--	--	--	--	--	--	0.0156499	--
5664	PSEN2	presenilin 2 (Alzheimer disease 4)	--	1.03489	--	--	--	--	--	--	0.00619979	--	--	--	--	--
5669	PSG1	pregnancy specific beta-1-glycoprotein 1	--	--	--	--	-1.53936	--	--	--	--	--	--	0.0246609	--	--
5670	PSG2	pregnancy specific beta-1-glycoprotein 2	--	--	--	--	-4.26313	--	-1.04527	--	--	--	--	0.000254773	--	0.0151356
5671	PSG3	pregnancy specific beta-1-glycoprotein 3	--	--	--	--	-5.05771	--	-1.0459	--	--	--	--	0.00105228	--	0.0236276
5673	PSG5	pregnancy specific beta-1-glycoprotein 5	--	--	--	--	-4.97503	--	-1.01189	--	--	--	--	0.00032193	--	0.0108927
5675	PSG6	pregnancy specific beta-1-glycoprotein 6	--	--	--	--	-3.21906	--	-1.00403	--	--	--	--	0.00351163	--	0.0107376
5678	PSG9	pregnancy specific beta-1-glycoprotein 9	--	--	--	-0.853074	--	--	--	--	--	--	0.0181299	--	--	--
5681	PSKH1	protein serine kinase H1	--	--	--	--	--	0.71651	0.9297	--	--	--	--	--	0.0302119	0.0148285
5688	PSMA7	proteasome (prosome, macropain) subunit, alpha type, 7	--	--	-0.971695	--	--	--	--	--	--	0.0152082	--	--	--	--
5696	PSMB8	proteasome (prosome, macropain) subunit, beta type, 8	-0.952244	--	--	--	-1.63186	-0.785508	-1.13117	0.0271163	--	--	--	0.0190171	0.0244945	0.0190337
5698	PSMB9	proteasome (prosome, macropain) subunit, beta type, 9	-1.665	--	-1.48365	-1.26036	-3.04595	-2.23133	-3.36181	0.00812222	--	0.0143295	0.0123685	0.00223975	0.000708865	0.000168998
5699	PSMB10	proteasome (prosome, macropain) subunit, beta type, 10	--	--	--	--	--	--	-0.738196	--	--	--	--	--	--	0.0303155
5704	PSMC4	proteasome (prosome, macropain) 26S subunit, ATPase, 4	--	--	--	--	--	--	0.746218	--	--	--	--	--	--	0.0325591
5708	PSMD2	proteasome (prosome, macropain) 26S subunit, non-ATPase, 2	--	--	--	--	--	--	0.977865	--	--	--	--	--	--	0.00483815
5720	PSME1	proteasome (prosome, macropain) activator subunit 1 (PA28 alpha)	--	--	--	--	--	--	-1.06211	--	--	--	--	--	--	0.0150109
5725	PTBP1	polypyrimidine tract binding protein 1	-1.03905	--	--	--	--	--	--	0.0165691	--	--	--	--	--	--
5727	PTCH1	patched 1	--	--	--	--	--	-1.41487	-1.39505	--	--	--	--	--	0.00263862	0.00939182
5728	PTEN	phosphatase and tensin homolog	--	--	--	--	--	--	-0.721672	--	--	--	--	--	--	0.0295559
5730	PTGDS	prostaglandin D2 synthase 21kDa (brain)	-1.36609	4.9579	--	--	--	-1.12206	-2.79121	0.00938654	8.10038e-06	--	--	--	0.0138424	0.000875101
5731	PTGER1	prostaglandin E receptor 1 (subtype EP1), 42kDa	-2.20214	--	-0.976141	-0.868119	-1.86702	-0.973861	--	0.00200284	--	0.0218247	0.0183492	0.0160702	0.033058	--
5732	PTGER2	prostaglandin E receptor 2 (subtype EP2), 53kDa	-1.30893	--	-1.26618	--	--	--	--	0.021072	--	0.0244898	--	--	--	--
5734	PTGER4	prostaglandin E receptor 4 (subtype EP4)	--	--	--	--	--	-0.819691	--	--	--	--	--	--	0.0379129	--
5737	PTGFR	prostaglandin F receptor (FP)	--	1.20859	1.59326	--	-1.64153	-1.13751	--	--	0.0128293	0.00435965	--	0.0190134	0.00360745	--
5738	PTGFRN	prostaglandin F2 receptor inhibitor	1.07949	1.16367	1.32321	1.09633	--	--	--	0.0327006	0.0119423	0.015775	0.0068808	--	--	--
5739	PTGIR	prostaglandin I2 (prostacyclin) receptor (IP)	--	--	--	1.29164	--	--	--	--	--	--	0.00834264	--	--	--
5740	PTGIS	prostaglandin I2 (prostacyclin) synthase	--	2.08167	0.951802	-1.27718	-3.88727	-1.49021	-3.85237	--	0.000503605	0.0236348	0.01413	0.00275541	0.00476363	0.000232956
5742	PTGS1	prostaglandin-endoperoxide synthase 1 (prostaglandin G/H synthase and cyclooxygenase)	--	--	-2.37562	--	--	-1.25852	-2.06032	--	--	0.00331629	--	--	0.00378321	0.00175133
5743	PTGS2	prostaglandin-endoperoxide synthase 2 (prostaglandin G/H synthase and cyclooxygenase)	--	-1.40617	--	1.8126	1.70994	--	-0.963866	--	0.00678969	--	0.00131661	0.0254147	--	0.0299176
5744	PTHLH	parathyroid hormone-like hormone	--	--	--	1.31661	2.26129	0.937519	0.983672	--	--	--	0.0125429	0.0122952	0.0328261	0.0323458
5745	PTH1R	parathyroid hormone 1 receptor	--	--	--	--	--	-0.816994	-0.896741	--	--	--	--	--	0.0358329	0.0283708
5757	PTMA	prothymosin, alpha	-1.59664	--	-1.73874	-0.849852	--	-1.16553	-0.949048	0.00815319	--	0.00470957	0.021015	--	0.00180443	0.0116924
5764	PTN	pleiotrophin	--	--	--	--	-4.99535	-2.5239	-2.30601	--	--	--	--	0.000135273	0.000654444	0.00204628
5768	QSOX1	quiescin Q6 sulfhydryl oxidase 1	--	--	--	--	--	1.21618	1.20636	--	--	--	--	--	0.00700671	0.0105276
5770	PTPN1	protein tyrosine phosphatase, non-receptor type 1	--	--	--	--	--	0.837246	0.886188	--	--	--	--	--	0.0196239	0.010412
5781	PTPN11	protein tyrosine phosphatase, non-receptor type 11	--	--	--	--	--	0.986672	0.746675	--	--	--	--	--	0.0266454	0.0351538
5782	PTPN12	protein tyrosine phosphatase, non-receptor type 12	--	--	--	1.01775	1.39378	--	--	--	--	--	0.0134151	0.0437917	--	--
5783	PTPN13	protein tyrosine phosphatase, non-receptor type 13 (APO-1/CD95 (Fas)-associated phosphatase)	--	--	--	--	--	-1.47345	-1.5673	--	--	--	--	--	0.00897809	0.0125529
5789	PTPRD	protein tyrosine phosphatase, receptor type, D	--	--	--	0.908697	--	--	--	--	--	--	0.0459932	--	--	--
5791	PTPRE	protein tyrosine phosphatase, receptor type, E	--	--	--	1.23073	1.41021	--	--	--	--	--	0.00813818	0.0337832	--	--
5792	PTPRF	protein tyrosine phosphatase, receptor type, F	--	--	-0.996358	--	--	--	--	--	--	0.0344017	--	--	--	--
5794	PTPRH	protein tyrosine phosphatase, receptor type, H	--	--	--	--	--	--	-0.723734	--	--	--	--	--	--	0.0473605
5795	PTPRJ	protein tyrosine phosphatase, receptor type, J	--	--	--	--	--	--	-1.21231	--	--	--	--	--	--	0.0157927
5796	PTPRK	protein tyrosine phosphatase, receptor type, K	--	--	1.19827	--	--	0.831451	1.94507	--	--	0.035603	--	--	0.0176655	0.0021503
5798	PTPRN	protein tyrosine phosphatase, receptor type, N	1.04977	--	--	0.934991	--	--	--	0.0374933	--	--	0.00987494	--	--	--
5799	PTPRN2	protein tyrosine phosphatase, receptor type, N polypeptide 2	1.30149	--	-1.18344	--	--	--	--	0.0240859	--	0.0214553	--	--	--	--
5801	PTPRR	protein tyrosine phosphatase, receptor type, R	1.32928	--	--	0.840527	2.4694	2.00482	1.40001	0.0296012	--	--	0.0362222	0.0103444	0.00192168	0.0122172
5802	PTPRS	protein tyrosine phosphatase, receptor type, S	--	--	--	-0.896477	--	--	--	--	--	--	0.0177455	--	--	--
5806	PTX3	pentraxin 3, long	-2.72891	--	--	-2.31453	-1.86979	-1.10372	-2.51154	0.0014147	--	--	0.000397069	0.0153034	0.00838349	0.00183842
5810	RAD1	RAD1 homolog (S. pombe)	--	--	--	--	--	-0.743461	--	--	--	--	--	--	0.0458026	--
5814	PURB	purine-rich element binding protein B	-1.04363	--	-1.21374	--	--	--	--	0.0430657	--	0.0241525	--	--	--	--
5817	PVR	poliovirus receptor	--	-1.45108	--	--	1.63852	0.978287	1.01254	--	0.00442356	--	--	0.013336	0.0133534	0.0178935
5819	PVRL2	poliovirus receptor-related 2 (herpesvirus entry mediator B)	--	--	--	-0.929952	--	--	--	--	--	--	0.0248407	--	--	--
5820	PVT1	Pvt1 oncogene (non-protein coding)	--	--	--	--	--	1.02161	0.763637	--	--	--	--	--	0.0179293	0.0317206
5824	PEX19	peroxisomal biogenesis factor 19	1.12394	--	--	--	--	--	--	0.0309389	--	--	--	--	--	--
5825	ABCD3	ATP-binding cassette, sub-family D (ALD), member 3	-1.25863	--	--	--	--	--	--	0.0388604	--	--	--	--	--	--
5827	PXMP2	peroxisomal membrane protein 2, 22kDa	-1.18598	--	-1.60012	-1.33029	-2.47704	-1.15121	-1.69583	0.0206234	--	0.00536203	0.00898126	0.00985577	0.00834738	0.00204866
5829	PXN	paxillin	--	--	--	--	--	--	0.777513	--	--	--	--	--	--	0.0268655
5831	PYCR1	pyrroline-5-carboxylate reductase 1	--	-1.12119	-0.957267	--	-1.69283	--	--	--	0.00197583	0.0232891	--	0.0107785	--	--
5833	PCYT2	phosphate cytidylyltransferase 2, ethanolamine	--	--	-1.09474	--	--	-0.887411	--	--	--	0.0224165	--	--	0.00941879	--
5836	PYGL	phosphorylase, glycogen, liver	--	--	-1.09054	--	--	--	--	--	--	0.015541	--	--	--	--
5863	RGL2	ral guanine nucleotide dissociation stimulator-like 2	--	--	--	1.03632	--	--	--	--	--	--	0.0126575	--	--	--
5864	RAB3A	RAB3A, member RAS oncogene family	--	--	--	--	1.58323	0.848358	1.20367	--	--	--	--	0.0380796	0.0181274	0.00995758
5866	RAB3IL1	RAB3A interacting protein (rabin3)-like 1	--	1.61155	--	--	--	-0.992606	-0.84481	--	0.00302169	--	--	--	0.0128715	0.0391672
5872	RAB13	RAB13, member RAS oncogene family	--	1.2534	--	--	--	--	--	--	0.00597728	--	--	--	--	--
5873	RAB27A	RAB27A, member RAS oncogene family	-1.27521	--	--	--	--	-0.83208	-1.17786	0.0235446	--	--	--	--	0.0372896	0.0181289
5874	RAB27B	RAB27B, member RAS oncogene family	1.04808	1.73607	1.45489	1.40849	--	--	1.30106	0.0295433	0.00300161	0.00952801	0.0077356	--	--	0.00364436
5875	RABGGTA	Rab geranylgeranyltransferase, alpha subunit	--	--	--	--	--	--	0.942261	--	--	--	--	--	--	0.0457853
5880	RAC2	ras-related C3 botulinum toxin substrate 2 (rho family, small GTP binding protein Rac2)	--	--	-1.29127	--	2.10398	--	--	--	--	0.0150673	--	0.00446804	--	--
5881	RAC3	ras-related C3 botulinum toxin substrate 3 (rho family, small GTP binding protein Rac3)	--	--	-1.16436	--	--	0.743793	--	--	--	0.00642296	--	--	0.0261224	--
5885	RAD21	RAD21 homolog (S. pombe)	--	--	--	--	--	-1.05848	-0.907326	--	--	--	--	--	0.00972716	0.021496
5888	RAD51	RAD51 recombinase	-2.23517	--	-2.8028	-1.12341	--	-1.15231	-1.34165	0.00168123	--	0.00188703	0.00661764	--	0.00483688	0.00794943
5889	RAD51C	RAD51 paralog C	--	--	--	-0.839109	--	--	--	--	--	--	0.0212927	--	--	--
5891	MOK	MOK protein kinase	--	-0.976543	--	--	--	1.47104	1.10967	--	0.0132459	--	--	--	0.00408685	0.0101709
5892	RAD51D	RAD51 paralog D	--	--	-0.993279	--	-1.53626	-0.835311	--	--	--	0.0255063	--	0.0306768	0.0186764	--
5898	RALA	v-ral simian leukemia viral oncogene homolog A (ras related)	--	--	--	--	2.22779	0.814216	1.0634	--	--	--	--	0.00627042	0.0209519	0.012767
5901	RAN	RAN, member RAS oncogene family	-1.02971	--	--	--	--	--	--	0.0133384	--	--	--	--	--	--
5902	RANBP1	RAN binding protein 1	-1.40398	-1.01393	-1.53682	-0.995663	--	--	--	0.0147817	0.00678455	0.00876114	0.0188573	--	--	--
5915	RARB	retinoic acid receptor, beta	1.68501	--	--	--	--	--	--	0.018173	--	--	--	--	--	--
5916	RARG	retinoic acid receptor, gamma	--	--	--	--	-2.10382	-1.42106	-1.58952	--	--	--	--	0.0104486	0.00152829	0.00676118
5918	RARRES1	retinoic acid receptor responder (tazarotene induced) 1	--	--	--	--	-2.26692	--	-1.71662	--	--	--	--	0.00764895	--	0.00509111
5919	RARRES2	retinoic acid receptor responder (tazarotene induced) 2	--	3.53728	1.27317	--	-4.00596	-1.01573	-1.32576	--	3.47396e-05	0.00570517	--	0.00197299	0.0127952	0.00998995
5920	RARRES3	retinoic acid receptor responder (tazarotene induced) 3	-1.42438	2.37907	--	--	-3.08732	-1.19628	-3.5375	0.00433287	0.000400091	--	--	0.00281377	0.0103663	0.000375812
5921	RASA1	RAS p21 protein activator (GTPase activating protein) 1	--	--	--	--	1.54607	--	--	--	--	--	--	0.00856239	--	--
5924	RASGRF2	Ras protein-specific guanine nucleotide-releasing factor 2	--	--	--	1.1202	2.22629	--	0.737264	--	--	--	0.0106002	0.0125437	--	0.0387214
5928	RBBP4	retinoblastoma binding protein 4	--	--	0.93908	0.984082	-1.3772	--	--	--	--	0.0326837	0.0171957	0.0290422	--	--
5931	RBBP7	retinoblastoma binding protein 7	--	--	--	-0.922858	--	-0.857739	-0.944027	--	--	--	0.00852088	--	0.0167606	0.00668372
5932	RBBP8	retinoblastoma binding protein 8	-0.99285	--	-1.21571	--	--	--	--	0.0259676	--	0.0118873	--	--	--	--
5933	RBL1	retinoblastoma-like 1 (p107)	-1.65113	--	-1.8918	-1.30422	--	-0.987445	-1.06245	0.0182865	--	0.00609661	0.00406064	--	0.0124343	0.0159336
5935	RBM3	RNA binding motif (RNP1, RRM) protein 3	--	--	-1.60177	-0.995629	--	--	-0.960268	--	--	0.0129593	0.014351	--	--	0.031125
5937	RBMS1	RNA binding motif, single stranded interacting protein 1	--	--	--	--	--	--	-0.790245	--	--	--	--	--	--	0.0145683
5950	RBP4	retinol binding protein 4, plasma	--	--	--	--	--	--	1.78635	--	--	--	--	--	--	0.00783823
5959	RDH5	retinol dehydrogenase 5 (11-cis/9-cis)	--	--	--	--	--	1.19893	--	--	--	--	--	--	0.00809462	--
5971	RELB	v-rel avian reticuloendotheliosis viral oncogene homolog B	--	--	--	2.30069	--	1.52849	0.891497	--	--	--	0.00201798	--	0.00314139	0.0284795
5972	REN	renin	--	--	--	1.48273	--	--	--	--	--	--	0.0126064	--	--	--
5973	RENBP	renin binding protein	--	0.977756	--	--	--	--	--	--	0.0157349	--	--	--	--	--
5978	REST	RE1-silencing transcription factor	--	--	--	--	--	1.01372	--	--	--	--	--	--	0.020784	--
5979	RET	ret proto-oncogene	--	--	--	--	1.55913	--	--	--	--	--	--	0.0214517	--	--
5980	REV3L	REV3-like, polymerase (DNA directed), zeta, catalytic subunit	--	1.36838	--	--	-2.36914	-1.77086	-1.71027	--	0.00604791	--	--	0.00181091	0.0018852	0.00152985
5982	RFC2	replication factor C (activator 1) 2, 40kDa	-1.49839	--	-1.27288	-1.08264	--	--	--	0.0149605	--	0.00383344	0.0132864	--	--	--
5983	RFC3	replication factor C (activator 1) 3, 38kDa	-1.66963	-1.00795	-1.86745	-1.20105	-1.54426	-1.0267	-1.45447	0.0125893	0.022901	0.00776195	0.0117704	0.0308454	0.0314538	0.0147966
5984	RFC4	replication factor C (activator 1) 4, 37kDa	-1.77003	--	-1.92758	-1.12304	-1.41699	-1.2627	-1.28704	0.00610361	--	0.0050336	0.00538777	0.0284287	0.00449508	0.013132
5985	RFC5	replication factor C (activator 1) 5, 36.5kDa	-1.40157	--	-1.41789	-1.29154	--	-1.07974	-1.34269	0.00851727	--	0.0123262	0.00686981	--	0.0148147	0.0116872
5990	RFX2	regulatory factor X, 2 (influences HLA class II expression)	--	--	0.987258	--	--	--	--	--	--	0.0326354	--	--	--	--
5991	RFX3	regulatory factor X, 3 (influences HLA class II expression)	--	--	--	--	--	-0.82931	-0.889361	--	--	--	--	--	0.0401372	0.0409899
5994	RFXAP	regulatory factor X-associated protein	--	--	--	--	--	-0.719614	--	--	--	--	--	--	0.0482834	--
5997	RGS2	regulator of G-protein signaling 2, 24kDa	2.01089	1.50528	1.33892	1.82071	--	-0.92146	-1.24513	0.00203939	0.00130127	0.0103126	0.00449248	--	0.0102001	0.00540737
5998	RGS3	regulator of G-protein signaling 3	--	--	--	1.5813	2.21865	0.971095	0.852553	--	--	--	0.00597634	0.00668337	0.00942902	0.0206421
5999	RGS4	regulator of G-protein signaling 4	1.34432	--	--	--	--	3.63625	2.51484	0.0192757	--	--	--	--	0.000378589	0.00301027
6002	RGS12	regulator of G-protein signaling 12	--	--	--	--	--	-0.900504	--	--	--	--	--	--	0.0403146	--
6004	RGS16	regulator of G-protein signaling 16	2.26532	1.63785	2.11063	3.3343	2.02933	1.13913	--	0.00277904	0.00143211	0.00291513	0.000121371	0.0144008	0.0177306	--
6006	RHCE	Rh blood group, CcEe antigens	--	--	--	--	1.48039	--	1.07478	--	--	--	--	0.0182093	--	0.0169852
6038	RNASE4	ribonuclease, RNase A family, 4	--	1.37418	--	--	--	-1.04758	-0.792005	--	0.00829431	--	--	--	0.0138891	0.0465829
6041	RNASEL	ribonuclease L (2',5'-oligoisoadenylate synthetase-dependent)	--	--	--	--	-1.53929	-0.93282	--	--	--	--	--	0.0216341	0.0358605	--
6043	SNORA63	small nucleolar RNA, H/ACA box 63	--	--	--	--	--	0.735945	0.944172	--	--	--	--	--	0.0430722	0.0263892
6044	SNORA62	small nucleolar RNA, H/ACA box 62	-1.39206	-1.57349	-1.69331	-1.01449	--	--	--	0.0148038	0.00357511	0.0105671	0.0279238	--	--	--
6049	RNF6	ring finger protein (C3H2C3 type) 6	--	--	--	--	--	0.706258	--	--	--	--	--	--	0.0302465	--
6079	SNORD15A	small nucleolar RNA, C/D box 15A	--	--	--	--	--	1.35448	1.26499	--	--	--	--	--	0.00815742	0.0200528
6093	ROCK1	Rho-associated, coiled-coil containing protein kinase 1	--	--	--	--	--	0.709107	--	--	--	--	--	--	0.0277769	--
6094	ROM1	retinal outer segment membrane protein 1	--	--	--	--	-1.41482	--	--	--	--	--	--	0.023711	--	--
6095	RORA	RAR-related orphan receptor A	2.2905	2.06566	2.01695	1.97268	--	--	--	0.00312782	0.00157628	0.00489266	0.00324866	--	--	--
6117	RPA1	replication protein A1, 70kDa	--	--	--	-0.988704	-1.47728	--	--	--	--	--	0.0259107	0.014494	--	--
6118	RPA2	replication protein A2, 32kDa	--	--	--	--	--	--	0.766428	--	--	--	--	--	--	0.0189297
6119	RPA3	replication protein A3, 14kDa	-0.976223	--	-0.992872	-1.31222	--	-0.969712	-0.719135	0.0204256	--	0.0276995	0.0141783	--	0.0148774	0.0420186
6120	RPE	ribulose-5-phosphate-3-epimerase	--	--	-0.979407	--	--	--	--	--	--	0.0240168	--	--	--	--
6150	MRPL23	mitochondrial ribosomal protein L23	--	--	-1.01503	--	--	-0.935385	-0.75501	--	--	0.00934686	--	--	0.0107116	0.0403275
6154	RPL26	ribosomal protein L26	-0.999974	--	--	--	--	--	--	0.0375181	--	--	--	--	--	--
6157	RPL27A	ribosomal protein L27a	--	--	--	--	--	1.53203	1.39972	--	--	--	--	--	0.00315544	0.00866485
6158	RPL28	ribosomal protein L28	--	--	--	1.14384	--	--	--	--	--	--	0.0100167	--	--	--
6160	RPL31	ribosomal protein L31	-1.56604	--	--	--	--	--	--	0.0172251	--	--	--	--	--	--
6161	RPL32	ribosomal protein L32	--	-1.54137	--	--	--	--	--	--	0.00595167	--	--	--	--	--
6182	MRPL12	mitochondrial ribosomal protein L12	--	--	-1.10105	--	--	--	--	--	--	0.0123121	--	--	--	--
6183	MRPS12	mitochondrial ribosomal protein S12	--	--	--	--	--	0.723793	0.717396	--	--	--	--	--	0.031	0.0417938
6185	RPN2	ribophorin II	0.995611	--	--	--	--	--	--	0.0292679	--	--	--	--	--	--
6196	RPS6KA2	ribosomal protein S6 kinase, 90kDa, polypeptide 2	--	--	--	--	-2.88235	-0.849615	-1.93545	--	--	--	--	0.0018545	0.0225935	0.00341498
6197	RPS6KA3	ribosomal protein S6 kinase, 90kDa, polypeptide 3	--	--	--	1.04804	--	--	--	--	--	--	0.00701074	--	--	--
6206	RPS12	ribosomal protein S12	-1.16302	--	--	--	--	--	--	0.0471098	--	--	--	--	--	--
6235	RPS29	ribosomal protein S29	1.40072	1.37261	--	--	--	--	--	0.0146485	0.00564969	--	--	--	--	--
6236	RRAD	Ras-related associated with diabetes	--	--	2.55462	1.20053	2.97676	3.32221	2.6804	--	--	0.00339066	0.0142969	0.0197134	0.000473975	0.00150798
6240	RRM1	ribonucleotide reductase M1	-1.19048	--	-1.17712	-1.22217	-1.50613	-0.818492	-1.00322	0.0135024	--	0.0152991	0.00858579	0.0265999	0.0108455	0.013985
6241	RRM2	ribonucleotide reductase M2	-2.90756	-1.25935	-4.29982	-1.33628	-1.54391	-1.23621	-2.25459	0.00324911	0.00261105	0.000454048	0.0082133	0.0310369	0.012956	0.00224954
6253	RTN2	reticulon 2	1.08741	--	--	--	--	-0.708601	--	0.0334962	--	--	--	--	0.0480273	--
6256	RXRA	retinoid X receptor, alpha	--	--	--	--	--	-0.983937	-0.874655	--	--	--	--	--	0.0165461	0.0312559
6272	SORT1	sortilin 1	--	--	-1.09168	--	-1.46654	--	--	--	--	0.0276646	--	0.0221233	--	--
6274	S100A3	S100 calcium binding protein A3	-1.5814	--	--	-1.00557	--	-0.93248	-1.25796	0.00779913	--	--	0.019894	--	0.0138299	0.00209232
6275	S100A4	S100 calcium binding protein A4	--	--	1.09118	--	-1.69293	-1.02988	-1.19998	--	--	0.0324049	--	0.0181289	0.008275	0.00734026
6281	S100A10	S100 calcium binding protein A10	-1.8304	--	-2.20159	--	--	-1.25363	-1.82846	0.00806766	--	0.00266945	--	--	0.00832186	0.00297956
6286	S100P	S100 calcium binding protein P	--	--	--	--	--	--	1.07682	--	--	--	--	--	--	0.0203115
6288	SAA1	serum amyloid A1	--	--	--	--	--	4.50052	1.63947	--	--	--	--	--	4.36309e-05	0.00580782
6289	SAA2	serum amyloid A2	--	--	--	--	--	2.92083	--	--	--	--	--	--	0.000496174	--
6293	VPS52	vacuolar protein sorting 52 homolog (S. cerevisiae)	--	--	--	--	--	-0.864406	--	--	--	--	--	--	0.0310365	--
6295	SAG	S-antigen; retina and pineal gland (arrestin)	--	--	--	--	--	--	1.21875	--	--	--	--	--	--	0.0368298
6297	SALL2	spalt-like transcription factor 2	--	--	--	--	-1.75601	-2.01857	-1.58415	--	--	--	--	0.0194229	0.00472188	0.00923674
6299	SALL1	spalt-like transcription factor 1	--	--	--	1.65604	--	--	--	--	--	--	0.00566534	--	--	--
6301	SARS	seryl-tRNA synthetase	-0.972656	--	--	--	--	--	--	0.0350097	--	--	--	--	--	--
6303	SAT1	spermidine/spermine N1-acetyltransferase 1	1.68881	1.4327	1.24644	1.9947	4.08379	1.56624	2.30544	0.00680525	0.00460656	0.00867719	0.00130623	0.000702141	0.00603373	0.00111604
6304	SATB1	SATB homeobox 1	3.53018	1.47185	1.09134	1.61117	--	--	--	0.000834055	0.00383257	0.0378699	0.00124138	--	--	--
6307	MSMO1	methylsterol monooxygenase 1	--	2.00297	0.948	--	1.71872	--	--	--	0.00109376	0.0239113	--	0.0230157	--	--
6309	SC5D	sterol-C5-desaturase	--	1.26026	--	--	--	--	--	--	0.00730029	--	--	--	--	--
6310	ATXN1	ataxin 1	--	--	1.03651	--	--	-1.66017	-1.49662	--	--	0.0251056	--	--	0.00439497	0.00393014
6317	SERPINB3	serpin peptidase inhibitor, clade B (ovalbumin), member 3	--	--	--	--	8.7113	--	--	--	--	--	--	3.76267e-06	--	--
6318	SERPINB4	serpin peptidase inhibitor, clade B (ovalbumin), member 4	--	--	--	--	7.74064	--	--	--	--	--	--	7.92488e-05	--	--
6319	SCD	stearoyl-CoA desaturase (delta-9-desaturase)	-1.4451	--	-1.04305	-1.30956	--	-0.841197	--	0.0149992	--	0.0235328	0.00453471	--	0.0329127	--
6320	CLEC11A	C-type lectin domain family 11, member A	0.969592	--	--	--	--	--	--	0.0330364	--	--	--	--	--	--
6324	SCN1B	sodium channel, voltage-gated, type I, beta subunit	--	1.00893	--	--	--	--	--	--	0.0228579	--	--	--	--	--
6326	SCN2A	sodium channel, voltage-gated, type II, alpha subunit	1.48733	--	--	--	--	--	--	0.0132985	--	--	--	--	--	--
6330	SCN4B	sodium channel, voltage-gated, type IV, beta subunit	--	--	--	--	--	--	1.59336	--	--	--	--	--	--	0.00972166
6331	SCN5A	sodium channel, voltage-gated, type V, alpha subunit	1.44548	--	--	--	--	--	--	0.0257221	--	--	--	--	--	--
6335	SCN9A	sodium channel, voltage-gated, type IX, alpha subunit	1.1374	--	--	-1.18336	-1.60482	--	--	0.0240158	--	--	0.0102802	0.0127017	--	--
6347	CCL2	chemokine (C-C motif) ligand 2	--	-1.063	1.30016	--	-2.06881	2.28111	--	--	0.00386014	0.0188802	--	0.00412763	0.000376367	--
6348	CCL3	chemokine (C-C motif) ligand 3	--	--	--	1.25429	8.19583	5.02195	3.94727	--	--	--	0.0117206	1.17176e-05	5.15521e-05	0.000366497
6351	CCL4	chemokine (C-C motif) ligand 4	--	--	--	--	1.71049	--	--	--	--	--	--	0.0212607	--	--
6354	CCL7	chemokine (C-C motif) ligand 7	--	--	2.20498	1.86433	2.28821	3.60344	--	--	--	0.00360322	0.00360513	0.0103034	0.00065854	--
6356	CCL11	chemokine (C-C motif) ligand 11	--	--	--	--	--	4.04092	--	--	--	--	--	--	0.000159525	--
6364	CCL20	chemokine (C-C motif) ligand 20	--	--	--	1.82945	3.26833	--	--	--	--	--	0.00514247	0.00664654	--	--
6372	CXCL6	chemokine (C-X-C motif) ligand 6	--	--	--	2.51643	3.4411	--	--	--	--	--	0.00127569	0.00405727	--	--
6374	CXCL5	chemokine (C-X-C motif) ligand 5	--	--	--	2.18495	7.45144	--	--	--	--	--	0.00234683	7.70193e-05	--	--
6385	SDC4	syndecan 4	-0.997058	--	--	-1.24662	-2.0251	--	--	0.013219	--	--	0.00801404	0.0153122	--	--
6386	SDCBP	syndecan binding protein (syntenin)	--	1.33072	--	--	--	--	--	--	0.010089	--	--	--	--	--
6387	CXCL12	chemokine (C-X-C motif) ligand 12	-2.17093	--	-2.28268	-1.42048	-7.92851	-3.14659	-3.01019	0.000744907	--	0.000696702	0.00494104	1.2571e-05	0.000396501	0.00106726
6388	SDF2	stromal cell-derived factor 2	--	--	--	--	--	--	0.889136	--	--	--	--	--	--	0.0220334
6397	SEC14L1	SEC14-like 1 (S. cerevisiae)	--	--	--	--	--	0.790726	0.946462	--	--	--	--	--	0.0141096	0.0111694
6398	SECTM1	secreted and transmembrane 1	--	2.01703	1.25113	--	-3.53034	-2.1222	-2.492	--	0.000554318	0.0296573	--	0.002635	0.0013312	0.00298485
6400	SEL1L	sel-1 suppressor of lin-12-like (C. elegans)	--	--	--	--	--	0.859877	--	--	--	--	--	--	0.0353608	--
6404	SELPLG	selectin P ligand	--	--	--	--	--	--	0.786483	--	--	--	--	--	--	0.0368349
6405	SEMA3F	sema domain, immunoglobulin domain (Ig), short basic domain, secreted, (semaphorin) 3F	-1.96212	--	--	--	--	--	-0.843876	0.00630392	--	--	--	--	--	0.011275
6414	SEPP1	selenoprotein P, plasma, 1	3.06843	3.03654	1.90822	--	-1.71515	-1.58456	-2.20359	0.00207043	0.000113962	0.00307258	--	0.0183742	0.0085878	0.00103406
6415	SEPW1	selenoprotein W, 1	1.1354	--	--	--	--	--	0.954427	0.00928319	--	--	--	--	--	0.0114939
6418	SET	SET nuclear oncogene	-1.53291	--	--	--	--	--	--	0.0162532	--	--	--	--	--	--
6421	SFPQ	splicing factor proline/glutamine-rich	-1.297	--	--	-0.911193	--	--	-0.802173	0.00907435	--	--	0.0192033	--	--	0.0329548
6422	SFRP1	secreted frizzled-related protein 1	--	1.20774	2.16395	--	-2.94941	--	-1.26362	--	0.00133215	0.00133519	--	0.00346219	--	0.0108937
6424	SFRP4	secreted frizzled-related protein 4	1.58348	1.27382	1.8911	--	--	--	--	0.0213914	0.0147587	0.00854951	--	--	--	--
6427	SRSF2	serine/arginine-rich splicing factor 2	-1.02435	--	--	-0.901531	--	--	-1.01546	0.0218008	--	--	0.0154819	--	--	0.00873944
6428	SRSF3	serine/arginine-rich splicing factor 3	-0.979715	--	-1.29463	-0.850246	--	--	-0.713541	0.0267522	--	0.00282493	0.0225684	--	--	0.0346795
6429	SRSF4	serine/arginine-rich splicing factor 4	--	--	--	--	--	-0.843753	-0.7509	--	--	--	--	--	0.013027	0.0211734
6432	SRSF7	serine/arginine-rich splicing factor 7	-1.38814	-1.08985	-2.02545	-1.03295	--	--	-0.81899	0.0159636	0.00605441	0.00306752	0.0121216	--	--	0.0172148
6434	TRA2B	transformer 2 beta homolog (Drosophila)	-0.933037	--	--	--	-1.5744	-0.988043	--	0.0262854	--	--	--	0.0109993	0.0222515	--
6442	SGCA	sarcoglycan, alpha (50kDa dystrophin-associated glycoprotein)	--	--	1.07156	--	--	1.07106	1.10705	--	--	0.0294127	--	--	0.0186354	0.03097
6444	SGCD	sarcoglycan, delta (35kDa dystrophin-associated glycoprotein)	1.14029	--	--	--	--	1.17903	--	0.0139791	--	--	--	--	0.0183546	--
6445	SGCG	sarcoglycan, gamma (35kDa dystrophin-associated glycoprotein)	2.41246	--	--	--	--	--	--	0.00574149	--	--	--	--	--	--
6446	SGK1	serum/glucocorticoid regulated kinase 1	-1.54865	--	--	--	-1.6386	--	-0.926371	0.0102475	--	--	--	0.0112086	--	0.0297051
6447	SCG5	secretogranin V (7B2 protein)	--	1.21988	1.77443	3.01723	5.51013	2.33955	1.62908	--	0.00849223	0.00612236	0.000488009	0.000471989	0.00052792	0.00195774
6448	SGSH	N-sulfoglucosamine sulfohydrolase	--	--	1.01436	--	--	--	--	--	--	0.028571	--	--	--	--
6450	SH3BGR	SH3 domain binding glutamic acid-rich protein	1.30934	--	0.936061	--	--	0.719472	0.913913	0.0165793	--	0.0429242	--	--	0.0381407	0.0364748
6451	SH3BGRL	SH3 domain binding glutamic acid-rich protein like	1.14191	--	0.963534	--	--	--	--	0.0323773	--	0.0404199	--	--	--	--
6452	SH3BP2	SH3-domain binding protein 2	--	--	--	--	--	-0.760483	--	--	--	--	--	--	0.0450143	--
6456	SH3GL2	SH3-domain GRB2-like 2	3.88076	1.22591	--	--	--	--	1.1321	0.000769486	0.0151057	--	--	--	--	0.0107462
6464	SHC1	SHC (Src homology 2 domain containing) transforming protein 1	--	--	--	0.841624	--	--	--	--	--	--	0.00848566	--	--	--
6470	SHMT1	serine hydroxymethyltransferase 1 (soluble)	-2.05899	--	-1.57802	-1.16603	--	-1.2956	--	0.00622899	--	0.0143885	0.0102864	--	0.0168038	--
6472	SHMT2	serine hydroxymethyltransferase 2 (mitochondrial)	--	--	-0.994615	-0.938045	--	--	--	--	--	0.0208218	0.0194785	--	--	--
6473	SHOX	short stature homeobox	--	--	--	--	-2.85234	--	--	--	--	--	--	0.00697579	--	--
6474	SHOX2	short stature homeobox 2	--	--	--	--	--	-0.983376	--	--	--	--	--	--	0.0285417	--
6477	SIAH1	siah E3 ubiquitin protein ligase 1	--	--	--	--	--	-0.732976	--	--	--	--	--	--	0.0421172	--
6480	ST6GAL1	ST6 beta-galactosamide alpha-2,6-sialyltranferase 1	--	--	--	0.931333	--	--	--	--	--	--	0.0218613	--	--	--
6482	ST3GAL1	ST3 beta-galactoside alpha-2,3-sialyltransferase 1	--	--	--	--	1.66278	--	--	--	--	--	--	0.0109024	--	--
6491	STIL	SCL/TAL1 interrupting locus	-1.30813	--	-2.00303	-1.29331	--	--	--	0.0227959	--	0.00740469	0.00641632	--	--	--
6492	SIM1	single-minded family bHLH transcription factor 1	--	--	--	-1.39583	-3.38432	-1.03518	-1.29105	--	--	--	0.00795254	0.00409842	0.012048	0.00529286
6495	SIX1	SIX homeobox 1	--	--	--	--	-2.31895	-1.1558	-1.50552	--	--	--	--	0.00802837	0.0121329	0.00658271
6497	SKI	v-ski avian sarcoma viral oncogene homolog	--	--	--	--	--	0.847234	--	--	--	--	--	--	0.0319485	--
6498	SKIL	SKI-like oncogene	--	--	--	--	--	1.39352	--	--	--	--	--	--	0.00386593	--
6502	SKP2	S-phase kinase-associated protein 2, E3 ubiquitin protein ligase	-1.3352	-1.19117	-1.84925	-1.3962	-1.48361	-0.941939	-1.20205	0.0166375	0.0107409	0.00964385	0.00424007	0.0368706	0.0493211	0.026697
6505	SLC1A1	solute carrier family 1 (neuronal/epithelial high affinity glutamate transporter, system Xag), member 1	1.29772	--	--	--	--	--	--	0.0165522	--	--	--	--	--	--
6506	SLC1A2	solute carrier family 1 (glial high affinity glutamate transporter), member 2	--	--	--	0.879857	--	--	--	--	--	--	0.0262275	--	--	--
6507	SLC1A3	solute carrier family 1 (glial high affinity glutamate transporter), member 3	--	1.99753	--	2.03206	2.08283	--	--	--	0.00182125	--	0.00360499	0.00728713	--	--
6508	SLC4A3	solute carrier family 4 (anion exchanger), member 3	--	--	--	--	-1.62553	--	--	--	--	--	--	0.022198	--	--
6509	SLC1A4	solute carrier family 1 (glutamate/neutral amino acid transporter), member 4	--	--	-1.4615	--	--	--	--	--	--	0.010481	--	--	--	--
6510	SLC1A5	solute carrier family 1 (neutral amino acid transporter), member 5	--	-1.28214	-1.63108	--	--	--	-0.912183	--	0.00574442	0.00812968	--	--	--	0.0321312
6512	SLC1A7	solute carrier family 1 (glutamate transporter), member 7	--	--	--	--	-1.74616	--	-1.52293	--	--	--	--	0.018412	--	0.012668
6515	SLC2A3	solute carrier family 2 (facilitated glucose transporter), member 3	--	--	--	--	1.39971	--	-1.26189	--	--	--	--	0.0308766	--	0.0266688
6518	SLC2A5	solute carrier family 2 (facilitated glucose/fructose transporter), member 5	--	--	1.15296	--	--	--	0.832849	--	--	0.0299723	--	--	--	0.0379373
6520	SLC3A2	solute carrier family 3 (amino acid transporter heavy chain), member 2	--	--	--	--	--	--	0.769305	--	--	--	--	--	--	0.0251683
6521	SLC4A1	solute carrier family 4 (anion exchanger), member 1	--	--	1.20641	--	-1.83857	--	--	--	--	0.0341233	--	0.0265103	--	--
6525	SMTN	smoothelin	-0.976768	-1.03195	--	--	1.82719	1.35659	1.33699	0.0294863	0.01427	--	--	0.00926491	0.00715472	0.00535647
6526	SLC5A3	solute carrier family 5 (sodium/myo-inositol cotransporter), member 3	--	1.05717	2.78896	1.77698	--	0.87846	1.09148	--	0.0194385	0.00259358	0.00218353	--	0.0158627	0.012195
6530	SLC6A2	solute carrier family 6 (neurotransmitter transporter), member 2	-1.14898	--	--	--	--	--	--	0.0434941	--	--	--	--	--	--
6533	SLC6A6	solute carrier family 6 (neurotransmitter transporter), member 6	--	--	--	--	-2.10796	-1.56888	-1.08873	--	--	--	--	0.0155854	0.00859088	0.0271009
6535	SLC6A8	solute carrier family 6 (neurotransmitter transporter), member 8	--	--	1.00962	--	2.01367	--	1.0874	--	--	0.0196989	--	0.00538187	--	0.022749
6536	SLC6A9	solute carrier family 6 (neurotransmitter transporter, glycine), member 9	-1.34327	--	--	-0.885361	-3.18703	-1.14404	-1.87364	0.00684178	--	--	0.0217304	0.00425489	0.00513833	0.00260674
6540	SLC6A13	solute carrier family 6 (neurotransmitter transporter), member 13	--	--	--	--	3.40864	0.950986	2.63587	--	--	--	--	0.00467355	0.0298194	0.000900356
6541	SLC7A1	solute carrier family 7 (cationic amino acid transporter, y+ system), member 1	-1.54295	-1.00662	-1.41959	--	--	--	--	0.00757851	0.0132241	0.0171406	--	--	--	--
6542	SLC7A2	solute carrier family 7 (cationic amino acid transporter, y+ system), member 2	-0.945404	--	--	0.968701	--	--	--	0.0419553	--	--	0.0348463	--	--	--
6545	SLC7A4	solute carrier family 7, member 4	-2.04007	-1.37383	-2.03207	--	-1.98942	-0.926939	--	0.00760566	0.00588237	0.00408893	--	0.00447111	0.0369761	--
6546	SLC8A1	solute carrier family 8 (sodium/calcium exchanger), member 1	--	-1.62289	--	--	-3.34777	--	-0.935506	--	0.00276387	--	--	0.00175199	--	0.0274816
6547	SLC8A3	solute carrier family 8 (sodium/calcium exchanger), member 3	--	--	--	--	--	--	0.816307	--	--	--	--	--	--	0.0424661
6548	SLC9A1	solute carrier family 9, subfamily A (NHE1, cation proton antiporter 1), member 1	--	--	--	--	--	1.22172	1.47183	--	--	--	--	--	0.00878193	0.00641362
6557	SLC12A1	solute carrier family 12 (sodium/potassium/chloride transporter), member 1	--	--	--	--	--	--	1.08471	--	--	--	--	--	--	0.0350836
6563	SLC14A1	solute carrier family 14 (urea transporter), member 1	2.04037	--	--	3.40975	--	0.955294	2.16217	0.00431418	--	--	0.000475397	--	0.0366634	0.00715722
6566	SLC16A1	solute carrier family 16 (monocarboxylate transporter), member 1	--	--	--	--	--	0.919296	--	--	--	--	--	--	0.0378529	--
6567	SLC16A2	solute carrier family 16, member 2 (thyroid hormone transporter)	--	--	--	--	--	0.977159	1.40808	--	--	--	--	--	0.00953874	0.00505721
6573	SLC19A1	solute carrier family 19 (folate transporter), member 1	-1.70122	-1.22424	-2.0168	--	--	--	--	0.0104398	0.00906456	0.00677591	--	--	--	--
6574	SLC20A1	solute carrier family 20 (phosphate transporter), member 1	--	--	--	1.66289	3.11272	2.47984	2.21159	--	--	--	0.00501981	0.00433921	0.00122289	0.00245777
6575	SLC20A2	solute carrier family 20 (phosphate transporter), member 2	--	--	--	--	--	1.45255	--	--	--	--	--	--	0.00643255	--
6583	SLC22A4	solute carrier family 22 (organic cation/zwitterion transporter), member 4	--	--	1.00166	1.62488	1.96773	1.46379	1.40087	--	--	0.0331144	0.00311797	0.00534518	0.00460993	0.0082935
6586	SLIT3	slit homolog 3 (Drosophila)	--	--	1.77064	--	-4.35649	--	-1.20236	--	--	0.00556412	--	0.00123695	--	0.00850542
6594	SMARCA1	SWI/SNF related, matrix associated, actin dependent regulator of chromatin, subfamily a, member 1	--	--	0.953209	--	--	--	-0.728624	--	--	0.0227336	--	--	--	0.039078
6595	SMARCA2	SWI/SNF related, matrix associated, actin dependent regulator of chromatin, subfamily a, member 2	--	--	--	--	--	-1.05413	-0.852729	--	--	--	--	--	0.0152482	0.017626
6601	SMARCC2	SWI/SNF related, matrix associated, actin dependent regulator of chromatin, subfamily c, member 2	--	--	--	--	-1.5084	-0.725496	--	--	--	--	--	0.0111793	0.0128423	--
6603	SMARCD2	SWI/SNF related, matrix associated, actin dependent regulator of chromatin, subfamily d, member 2	--	--	--	--	--	-0.852517	--	--	--	--	--	--	0.0265038	--
6604	SMARCD3	SWI/SNF related, matrix associated, actin dependent regulator of chromatin, subfamily d, member 3	--	--	-1.02104	--	--	--	--	--	--	0.0245146	--	--	--	--
6608	SMO	smoothened, frizzled family receptor	1.16766	--	--	--	-1.81672	-1.15256	--	0.0209937	--	--	--	0.0170582	0.0125974	--
6609	SMPD1	sphingomyelin phosphodiesterase 1, acid lysosomal	1.2069	--	--	--	--	--	--	0.0111062	--	--	--	--	--	--
6611	SMS	spermine synthase	-1.36187	--	-1.72439	-1.00021	--	--	--	0.00765906	--	0.000887785	0.0129271	--	--	--
6615	SNAI1	snail family zinc finger 1	-1.31277	--	--	--	--	-0.771471	-1.02151	0.00725446	--	--	--	--	0.0225582	0.0147961
6616	SNAP25	synaptosomal-associated protein, 25kDa	1.66592	--	1.47179	1.79806	--	--	--	0.01117	--	0.0128974	0.00159804	--	--	--
6620	SNCB	synuclein, beta	--	--	--	--	1.56871	--	1.13978	--	--	--	--	0.0142259	--	0.031111
6622	SNCA	synuclein, alpha (non A4 component of amyloid precursor)	--	1.70873	--	--	--	--	--	--	0.000927369	--	--	--	--	--
6626	SNRPA	small nuclear ribonucleoprotein polypeptide A	-1.07853	--	-1.086	--	--	-0.9309	-0.833155	0.0263425	--	0.0173375	--	--	0.0107407	0.0270738
6627	SNRPA1	small nuclear ribonucleoprotein polypeptide A'	-0.969687	-1.19153	-1.37181	--	--	--	--	0.0419029	0.00938072	0.00799803	--	--	--	--
6628	SNRPB	small nuclear ribonucleoprotein polypeptides B and B1	-1.00466	--	--	--	--	--	--	0.0220131	--	--	--	--	--	--
6629	SNRPB2	small nuclear ribonucleoprotein polypeptide B	-1.10648	--	--	--	--	--	--	0.0164878	--	--	--	--	--	--
6632	SNRPD1	small nuclear ribonucleoprotein D1 polypeptide 16kDa	-1.15931	--	-1.26674	--	--	--	--	0.0181952	--	0.00994501	--	--	--	--
6634	SNRPD3	small nuclear ribonucleoprotein D3 polypeptide 18kDa	-0.963413	--	--	--	--	--	--	0.0204224	--	--	--	--	--	--
6635	SNRPE	small nuclear ribonucleoprotein polypeptide E	--	--	--	-0.996991	--	--	--	--	--	--	0.0283624	--	--	--
6636	SNRPF	small nuclear ribonucleoprotein polypeptide F	--	--	-1.09021	--	--	--	--	--	--	0.0130628	--	--	--	--
6638	SNRPN	small nuclear ribonucleoprotein polypeptide N	1.27604	--	--	0.842395	--	--	0.858575	0.0216715	--	--	0.0149408	--	--	0.0165526
6640	SNTA1	syntrophin, alpha 1	--	--	--	--	--	-1.0918	-1.02573	--	--	--	--	--	0.00706045	0.0399181
6641	SNTB1	syntrophin, beta 1 (dystrophin-associated protein A1, 59kDa, basic component 1)	-1.45553	--	-1.4509	--	--	--	-1.16953	0.0155652	--	0.00805697	--	--	--	0.0221074
6642	SNX1	sorting nexin 1	1.08672	--	--	--	--	--	--	0.0381682	--	--	--	--	--	--
6645	SNTB2	syntrophin, beta 2 (dystrophin-associated protein A1, 59kDa, basic component 2)	--	--	--	--	--	--	-0.737514	--	--	--	--	--	--	0.0278685
6648	SOD2	superoxide dismutase 2, mitochondrial	--	1.47313	--	2.57395	3.86321	1.82437	0.945111	--	0.00238901	--	0.000409078	0.00104598	0.000269599	0.00678018
6649	SOD3	superoxide dismutase 3, extracellular	2.66838	1.64643	1.52925	0.923613	--	--	--	0.00201686	0.000706619	0.00333969	0.0303921	--	--	--
6650	CAPN15	calpain 15	-0.952455	--	--	--	--	0.707286	--	0.0440464	--	--	--	--	0.046967	--
6652	SORD	sorbitol dehydrogenase	-0.984202	--	-1.65498	--	--	--	--	0.0260263	--	0.00433687	--	--	--	--
6653	SORL1	sortilin-related receptor, L(DLR class) A repeats containing	1.02406	--	--	--	-1.88394	-0.830323	--	0.0369622	--	--	--	0.0178602	0.0302341	--
6659	SOX4	SRY (sex determining region Y)-box 4	1.3974	--	1.54194	1.96477	1.82105	1.04691	0.764037	0.0122694	--	0.00548952	0.00323558	0.0230284	0.00911816	0.0289762
6662	SOX9	SRY (sex determining region Y)-box 9	--	--	--	0.971454	--	1.0018	--	--	--	--	0.0231962	--	0.0235631	--
6664	SOX11	SRY (sex determining region Y)-box 11	-2.86262	0.989171	-2.03955	--	--	-2.07074	-2.05739	0.00174525	0.0147657	0.00525365	--	--	0.00335968	0.00516675
6666	SOX12	SRY (sex determining region Y)-box 12	--	--	--	--	--	-0.859958	--	--	--	--	--	--	0.0416457	--
6672	SP100	SP100 nuclear antigen	--	--	-1.4486	-1.0307	-1.80325	-1.05288	-1.01271	--	--	0.00734092	0.0125809	0.0228037	0.00336197	0.00759839
6675	UAP1	UDP-N-acteylglucosamine pyrophosphorylase 1	--	-1.01788	--	--	--	1.45926	0.711611	--	0.0165694	--	--	--	0.0089824	0.0315623
6678	SPARC	secreted protein, acidic, cysteine-rich (osteonectin)	1.25922	--	--	--	-1.72849	--	--	0.0101874	--	--	--	0.0155418	--	--
6690	SPINK1	serine peptidase inhibitor, Kazal type 1	--	--	--	--	1.85479	--	--	--	--	--	--	0.0462867	--	--
6695	SPOCK1	sparc/osteonectin, cwcv and kazal-like domains proteoglycan (testican) 1	0.99766	1.56488	1.31772	1.07584	--	--	--	0.0198263	0.001854	0.016988	0.0185373	--	--	--
6696	SPP1	secreted phosphoprotein 1	2.54748	1.34082	1.72696	--	3.25634	3.69599	4.97779	0.00241598	0.00628978	0.00617094	--	0.00448466	2.31727e-05	5.71094e-06
6697	SPR	sepiapterin reductase (7,8-dihydrobiopterin:NADP+ oxidoreductase)	--	--	--	0.94961	--	--	0.761647	--	--	--	0.0234109	--	--	0.0253543
6700	SPRR2A	small proline-rich protein 2A	--	--	--	--	6.32132	--	--	--	--	--	--	0.000219201	--	--
6702	SPRR2C	small proline-rich protein 2C (pseudogene)	--	--	--	--	4.6366	--	--	--	--	--	--	0.00143854	--	--
6703	SPRR2D	small proline-rich protein 2D	--	--	--	--	4.26288	--	--	--	--	--	--	0.00171983	--	--
6704	SPRR2E	small proline-rich protein 2E	--	--	--	--	4.91576	--	--	--	--	--	--	0.00108404	--	--
6705	SPRR2F	small proline-rich protein 2F	--	--	--	--	4.10264	--	--	--	--	--	--	0.00315562	--	--
6711	SPTBN1	spectrin, beta, non-erythrocytic 1	--	--	--	--	--	--	-0.994084	--	--	--	--	--	--	0.0160535
6713	SQLE	squalene epoxidase	-1.06639	1.68592	--	--	--	--	--	0.0225728	0.000987324	--	--	--	--	--
6715	SRD5A1	steroid-5-alpha-reductase, alpha polypeptide 1 (3-oxo-5 alpha-steroid delta 4-dehydrogenase alpha 1)	--	--	-0.971482	--	--	--	--	--	--	0.0314052	--	--	--	--
6716	SRD5A2	steroid-5-alpha-reductase, alpha polypeptide 2 (3-oxo-5 alpha-steroid delta 4-dehydrogenase alpha 2)	1.05951	--	--	1.09054	--	--	1.00087	0.043154	--	--	0.0168666	--	--	0.0186826
6720	SREBF1	sterol regulatory element binding transcription factor 1	--	--	-1.61695	--	-1.47229	-1.52946	-1.42956	--	--	0.00840907	--	0.00933192	0.00241392	0.00346201
6721	SREBF2	sterol regulatory element binding transcription factor 2	--	0.965792	--	--	--	--	--	--	0.0110307	--	--	--	--	--
6722	SRF	serum response factor (c-fos serum response element-binding transcription factor)	--	--	--	--	--	--	-0.92044	--	--	--	--	--	--	0.0454732
6723	SRM	spermidine synthase	--	--	-1.06147	--	--	--	--	--	--	0.0201822	--	--	--	--
6744	SSFA2	sperm specific antigen 2	--	--	--	--	1.42386	0.860097	0.921897	--	--	--	--	0.0308344	0.0300476	0.0118006
6745	SSR1	signal sequence receptor, alpha	--	--	--	--	--	--	0.812109	--	--	--	--	--	--	0.0251365
6747	SSR3	signal sequence receptor, gamma (translocon-associated protein gamma)	--	--	--	--	1.41508	1.28304	1.07467	--	--	--	--	0.0270206	0.013143	0.0234977
6748	SSR4	signal sequence receptor, delta	0.952598	--	--	--	--	--	--	0.0228713	--	--	--	--	--	--
6749	SSRP1	structure specific recognition protein 1	--	--	-1.16434	-1.08453	--	-0.796389	-0.861349	--	--	0.0290205	0.0132781	--	0.0258978	0.0302917
6750	SST	somatostatin	--	--	--	1.51706	--	-3.10564	-2.74165	--	--	--	0.00466776	--	0.000690034	0.000645543
6751	SSTR1	somatostatin receptor 1	--	-1.48013	--	--	-1.6658	--	--	--	0.00267779	--	--	0.0162602	--	--
6753	SSTR3	somatostatin receptor 3	--	--	--	--	--	0.770396	--	--	--	--	--	--	0.0370402	--
6764	ST5	suppression of tumorigenicity 5	--	--	--	--	--	-1.13009	-0.961556	--	--	--	--	--	0.00846862	0.0180385
6769	STAC	SH3 and cysteine rich domain	1.87571	--	--	-0.972845	-1.72205	-0.875831	-1.42442	0.00590919	--	--	0.0238813	0.0260837	0.0104541	0.0034722
6770	STAR	steroidogenic acute regulatory protein	-1.45749	--	-1.55644	--	--	-2.12185	-2.17691	0.0220584	--	0.012234	--	--	0.00405094	0.00526585
6773	STAT2	signal transducer and activator of transcription 2, 113kDa	0.954357	1.43957	--	--	--	-1.00787	-0.804471	0.0153224	0.00228142	--	--	--	0.00815774	0.0148895
6775	STAT4	signal transducer and activator of transcription 4	--	--	1.15473	--	2.08238	0.845379	0.896903	--	--	0.0208318	--	0.0121603	0.0455464	0.0359683
6776	STAT5A	signal transducer and activator of transcription 5A	--	--	--	--	-1.41403	-0.874315	-1.4663	--	--	--	--	0.0316009	0.0384839	0.0116828
6777	STAT5B	signal transducer and activator of transcription 5B	--	--	--	--	--	--	-0.919598	--	--	--	--	--	--	0.0348037
6781	STC1	stanniocalcin 1	1.19422	--	1.19444	4.13948	6.06585	1.67351	1.70044	0.0254551	--	0.0190143	0.000212741	6.19764e-05	0.00354221	0.00396791
6785	ELOVL4	ELOVL fatty acid elongase 4	--	--	--	0.854685	--	--	--	--	--	--	0.0228422	--	--	--
6786	STIM1	stromal interaction molecule 1	1.35135	--	--	--	--	--	--	0.0110339	--	--	--	--	--	--
6790	AURKA	aurora kinase A	-3.18645	-1.64972	-2.90723	-2.13276	--	--	-0.844059	0.00216546	0.00264269	0.00117182	9.90611e-05	--	--	0.0113571
6791	AURKAPS1	aurora kinase A pseudogene 1	-1.77706	-1.18062	-1.49633	-1.0844	--	--	--	0.00822033	0.00546066	0.0108253	0.00850273	--	--	--
6804	STX1A	syntaxin 1A (brain)	--	--	--	1.75474	2.1366	1.36364	1.70195	--	--	--	0.00436404	0.00298966	0.0085709	0.00546867
6809	STX3	syntaxin 3	--	0.956718	--	--	--	--	--	--	0.00488013	--	--	--	--	--
6812	STXBP1	syntaxin binding protein 1	--	--	--	--	1.49366	--	0.738774	--	--	--	--	0.028549	--	0.0429446
6829	SUPT5H	suppressor of Ty 5 homolog (S. cerevisiae)	--	--	--	--	--	--	0.799561	--	--	--	--	--	--	0.036135
6832	SUPV3L1	suppressor of var1, 3-like 1 (S. cerevisiae)	--	--	--	--	--	0.705564	--	--	--	--	--	--	0.0406398	--
6835	SURF2	surfeit 2	--	--	--	--	--	0.880448	--	--	--	--	--	--	0.0120384	--
6839	SUV39H1	suppressor of variegation 3-9 homolog 1 (Drosophila)	-1.26568	--	-1.04925	-1.5174	--	-0.776599	--	0.00581015	--	0.0255797	0.00513022	--	0.0394114	--
6840	SVIL	supervillin	2.55684	2.08187	2.65106	2.41595	2.77961	0.83982	1.37016	0.00466626	0.00128904	0.002392	0.000914004	0.00336374	0.0199134	0.00917711
6857	SYT1	synaptotagmin I	2.95174	--	1.46942	0.886121	--	--	--	0.000635139	--	0.0100323	0.034304	--	--	--
6863	TAC1	tachykinin, precursor 1	--	--	--	1.2008	2.0195	1.00999	1.31047	--	--	--	0.010298	0.0115887	0.0494298	0.0269076
6876	TAGLN	transgelin	--	--	--	--	-1.83273	--	--	--	--	--	--	0.00541288	--	--
6884	TAF13	TAF13 RNA polymerase II, TATA box binding protein (TBP)-associated factor, 18kDa	--	--	--	--	1.99797	1.99791	1.68873	--	--	--	--	0.00966766	0.00435609	0.00912673
6891	TAP2	transporter 2, ATP-binding cassette, sub-family B (MDR/TAP)	-1.00063	--	--	--	--	--	--	0.0156411	--	--	--	--	--	--
6907	TBL1X	transducin (beta)-like 1X-linked	--	--	-1.15639	--	--	-0.836075	--	--	--	0.0137193	--	--	0.0233346	--
6909	TBX2	T-box 2	--	--	--	1.76607	--	--	--	--	--	--	0.00577159	--	--	--
6910	TBX5	T-box 5	--	--	--	--	-2.05518	-0.722452	--	--	--	--	--	0.0156722	0.0419243	--
6913	TBX15	T-box 15	-1.39897	--	--	--	--	-1.04935	--	0.0173341	--	--	--	--	0.0223889	--
6919	TCEA2	transcription elongation factor A (SII), 2	1.279	--	1.27943	--	--	--	--	0.0130391	--	0.012364	--	--	--	--
6920	TCEA3	transcription elongation factor A (SII), 3	--	--	--	--	-3.57312	--	--	--	--	--	--	0.00180482	--	--
6923	TCEB2	transcription elongation factor B (SIII), polypeptide 2 (18kDa, elongin B)	--	--	--	--	--	--	0.719461	--	--	--	--	--	--	0.0383126
6924	TCEB3	transcription elongation factor B (SIII), polypeptide 3 (110kDa, elongin A)	--	--	--	--	1.45758	0.818591	1.14755	--	--	--	--	0.0340952	0.00781787	0.013033
6925	TCF4	transcription factor 4	--	--	--	--	-1.72933	-1.23596	-1.15314	--	--	--	--	0.00277633	0.00260785	0.00651257
6926	TBX3	T-box 3	--	--	--	0.98257	--	--	--	--	--	--	0.0170726	--	--	--
6929	TCF3	transcription factor 3	--	--	--	--	-1.47715	--	--	--	--	--	--	0.0163447	--	--
6938	TCF12	transcription factor 12	--	--	--	--	--	-0.879216	-0.879986	--	--	--	--	--	0.044564	0.0408632
6941	TCF19	transcription factor 19	-2.08328	--	-2.03295	-1.02295	--	-0.970048	-1.26143	0.00288141	--	0.00233934	0.0176478	--	0.029482	0.0172734
6943	TCF21	transcription factor 21	-1.25549	--	--	--	--	-1.30402	-1.48412	0.0216259	--	--	--	--	0.0160558	0.0135556
6948	TCN2	transcobalamin II	--	1.54929	--	--	--	--	--	--	0.00142863	--	--	--	--	--
6949	TCOF1	Treacher Collins-Franceschetti syndrome 1	--	--	--	-1.26186	--	--	-0.732498	--	--	--	0.0131277	--	--	0.0497238
6950	TCP1	t-complex 1	-1.48503	--	--	--	--	--	--	0.0193849	--	--	--	--	--	--
6988	TCTA	T-cell leukemia translocation altered	1.20287	--	--	--	--	--	1.04185	0.0150896	--	--	--	--	--	0.0213692
6990	DYNLT3	dynein, light chain, Tctex-type 3	1.17501	--	--	1.2082	1.67524	--	--	0.022206	--	--	0.0071346	0.0104317	--	--
6996	TDG	thymine-DNA glycosylase	--	--	--	--	--	0.718029	--	--	--	--	--	--	0.0233551	--
6999	TDO2	tryptophan 2,3-dioxygenase	--	--	--	2.15694	6.43491	--	1.38894	--	--	--	0.00169505	0.00010823	--	0.0298704
7003	TEAD1	TEA domain family member 1 (SV40 transcriptional enhancer factor)	--	--	--	--	-1.44745	--	-0.865972	--	--	--	--	0.00893757	--	0.0185581
7004	TEAD4	TEA domain family member 4	-1.21589	--	-1.11478	-1.15291	-1.92219	-0.780515	-1.18288	0.00359998	--	0.0238545	0.0102304	0.0225783	0.0301957	0.0119071
7010	TEK	TEK tyrosine kinase, endothelial	1.57384	--	-1.20849	--	--	--	--	0.00264955	--	0.0136197	--	--	--	--
7020	TFAP2A	transcription factor AP-2 alpha (activating enhancer binding protein 2 alpha)	--	--	--	--	-1.83176	--	--	--	--	--	--	0.0224338	--	--
7025	NR2F1	nuclear receptor subfamily 2, group F, member 1	1.27773	--	0.995985	1.49865	--	0.835223	--	0.0137122	--	0.0202008	0.00652341	--	0.0145292	--
7026	NR2F2	nuclear receptor subfamily 2, group F, member 2	--	--	--	--	-1.49396	--	--	--	--	--	--	0.0218567	--	--
7027	TFDP1	transcription factor Dp-1	--	--	--	-1.10168	--	--	--	--	--	--	0.014209	--	--	--
7035	TFPI	tissue factor pathway inhibitor (lipoprotein-associated coagulation inhibitor)	--	1.45161	1.93075	--	--	--	--	--	0.00213902	0.00661279	--	--	--	--
7038	TG	thyroglobulin	1.72182	--	1.19995	0.890543	2.4155	1.79413	3.14843	0.0191845	--	0.0303233	0.0196848	0.00802655	0.00795718	0.00191966
7040	TGFB1	transforming growth factor, beta 1	--	--	--	--	--	--	0.740793	--	--	--	--	--	--	0.0233987
7041	TGFB1I1	transforming growth factor beta 1 induced transcript 1	--	--	-1.3295	--	-2.17378	-1.14809	-1.3048	--	--	0.0162149	--	0.00939716	0.00685639	0.00799922
7042	TGFB2	transforming growth factor, beta 2	--	--	--	--	2.35516	2.08997	1.47352	--	--	--	--	0.00753454	0.0019003	0.00980127
7045	TGFBI	transforming growth factor, beta-induced, 68kDa	-0.937791	1.60039	--	--	-1.65292	--	--	0.0129043	0.00291548	--	--	0.00667473	--	--
7046	TGFBR1	transforming growth factor, beta receptor 1	--	--	--	--	--	--	-1.08137	--	--	--	--	--	--	0.0265213
7048	TGFBR2	transforming growth factor, beta receptor II (70/80kDa)	1.15462	--	1.05712	0.994254	1.39399	--	--	0.029754	--	0.03121	0.0223853	0.0349631	--	--
7049	TGFBR3	transforming growth factor, beta receptor III	-0.982675	1.0054	--	--	--	-1.3351	-1.53722	0.0203926	0.0123964	--	--	--	0.0145916	0.0498269
7050	TGIF1	TGFB-induced factor homeobox 1	--	--	--	0.987367	--	--	--	--	--	--	0.0209131	--	--	--
7052	TGM2	transglutaminase 2	2.41539	--	2.32747	2.15443	1.49902	1.46994	1.55668	0.0018934	--	0.001039	0.000376778	0.0369238	0.00980958	0.0102367
7056	THBD	thrombomodulin	--	--	--	6.59051	4.93451	1.49359	1.44995	--	--	--	1.09213e-05	0.000837992	0.00307201	0.0071243
7057	THBS1	thrombospondin 1	--	--	--	--	-1.68961	--	-1.29526	--	--	--	--	0.0199321	--	0.00548948
7058	THBS2	thrombospondin 2	--	--	--	--	-2.13266	-1.20712	-2.02684	--	--	--	--	0.00622117	0.0112768	0.0028146
7059	THBS3	thrombospondin 3	--	1.15001	--	--	--	-1.09527	-1.21825	--	0.00500902	--	--	--	0.0142479	0.00882156
7064	THOP1	thimet oligopeptidase 1	-1.02572	--	--	--	--	--	--	0.0235858	--	--	--	--	--	--
7067	THRA	thyroid hormone receptor, alpha	--	--	--	--	-1.56024	-1.15444	-1.09714	--	--	--	--	0.0167928	0.0137771	0.0195952
7071	KLF10	Kruppel-like factor 10	--	--	--	--	--	0.79094	--	--	--	--	--	--	0.0391529	--
7072	TIA1	TIA1 cytotoxic granule-associated RNA binding protein	--	--	--	--	--	-1.11264	-1.15092	--	--	--	--	--	0.0147818	0.0231126
7074	TIAM1	T-cell lymphoma invasion and metastasis 1	--	--	--	--	--	--	0.913136	--	--	--	--	--	--	0.0200712
7075	TIE1	tyrosine kinase with immunoglobulin-like and EGF-like domains 1	--	--	--	--	3.14132	--	--	--	--	--	--	0.00785073	--	--
7076	TIMP1	TIMP metallopeptidase inhibitor 1	1.63593	1.36888	--	--	--	0.985616	1.33321	0.00510223	0.00168997	--	--	--	0.0107839	0.00866947
7077	TIMP2	TIMP metallopeptidase inhibitor 2	0.942048	--	--	--	--	--	--	0.0230476	--	--	--	--	--	--
7078	TIMP3	TIMP metallopeptidase inhibitor 3	--	--	2.37401	--	--	0.995667	--	--	--	0.00199335	--	--	0.0118593	--
7079	TIMP4	TIMP metallopeptidase inhibitor 4	-1.38475	--	-1.5325	-0.870636	--	--	--	0.0234047	--	0.00657909	0.0115845	--	--	--
7083	TK1	thymidine kinase 1, soluble	-2.32144	-1.20419	-7.56031	-1.84688	-4.58874	-2.73872	-3.68586	0.000779478	0.0039753	4.30217e-07	0.0028131	0.000292834	0.000270974	0.00033724
7086	TKT	transketolase	--	--	--	--	--	-0.740399	--	--	--	--	--	--	0.0116378	--
7087	ICAM5	intercellular adhesion molecule 5, telencephalin	1.00776	--	--	0.841604	--	--	--	0.0357694	--	--	0.0169703	--	--	--
7088	TLE1	transducin-like enhancer of split 1 (E(sp1) homolog, Drosophila)	--	0.966388	--	--	--	-1.27664	--	--	0.00851132	--	--	--	0.00961045	--
7091	TLE4	transducin-like enhancer of split 4 (E(sp1) homolog, Drosophila)	1.13202	--	1.18213	--	-2.71288	--	-0.789699	0.0142909	--	0.0250663	--	0.00577937	--	0.0149674
7098	TLR3	toll-like receptor 3	--	--	--	--	-1.68467	-0.898893	-1.2723	--	--	--	--	0.0183882	0.0323974	0.0180958
7099	TLR4	toll-like receptor 4	1.71807	--	1.52421	--	-2.46739	0.887984	--	0.00887248	--	0.0065522	--	0.0083666	0.0100864	--
7105	TSPAN6	tetraspanin 6	1.16961	--	1.5789	--	--	0.871296	1.32096	0.0168746	--	0.00918767	--	--	0.0326605	0.0189169
7107	GPR137B	G protein-coupled receptor 137B	1.89053	2.0249	1.26814	1.4028	1.45887	--	0.880736	0.00233124	0.000827945	0.018466	0.00209352	0.0267251	--	0.0389309
7108	TM7SF2	transmembrane 7 superfamily member 2	1.51739	2.74479	0.961064	--	--	--	1.57859	0.0157527	0.000208542	0.0297236	--	--	--	0.00621812
7109	TRAPPC10	trafficking protein particle complex 10	--	--	--	--	--	--	0.737874	--	--	--	--	--	--	0.0352005
7111	TMOD1	tropomodulin 1	1.95691	1.06001	1.53957	--	--	--	0.945114	0.00461506	0.0103651	0.00844854	--	--	--	0.0229078
7112	TMPO	thymopoietin	-1.77578	--	-1.74764	-1.23456	-1.60964	-1.08661	-1.62348	0.00987365	--	0.00894681	0.0110197	0.0305289	0.0185507	0.00970339
7114	TMSB4X	thymosin beta 4, X-linked	-1.27927	--	--	-0.898633	--	--	--	0.00877744	--	--	0.02972	--	--	--
7123	CLEC3B	C-type lectin domain family 3, member B	-1.93543	--	-2.75069	-2.2433	-4.96641	-2.41468	-3.8318	0.00431882	--	0.000730467	0.00296183	0.000819458	0.00104408	0.000326579
7127	TNFAIP2	tumor necrosis factor, alpha-induced protein 2	--	--	-1.00844	0.95151	--	--	-0.759436	--	--	0.0162351	0.00943111	--	--	0.0386564
7128	TNFAIP3	tumor necrosis factor, alpha-induced protein 3	--	--	--	2.07091	2.33684	1.31632	--	--	--	--	0.00136225	0.00658435	0.00952526	--
7130	TNFAIP6	tumor necrosis factor, alpha-induced protein 6	-2.32222	--	--	--	2.46525	1.90445	0.797308	0.0095068	--	--	--	0.00399248	0.00272141	0.0357126
7138	TNNT1	troponin T type 1 (skeletal, slow)	-2.55004	-1.85456	-3.20852	-1.23493	--	-2.3796	-3.15175	0.00242721	0.00206493	0.000544148	0.0108221	--	0.000858988	0.000499322
7148	TNXB	tenascin XB	--	3.4922	4.35714	--	-3.17985	-2.48901	-2.63839	--	0.000223561	0.000401866	--	0.00655027	0.000290077	0.00115582
7150	TOP1	topoisomerase (DNA) I	--	--	--	--	--	0.955109	--	--	--	--	--	--	0.0317473	--
7153	TOP2A	topoisomerase (DNA) II alpha 170kDa	-2.95739	-1.25543	-4.32298	-2.13422	-3.85829	-2.76681	-3.31774	0.00306196	0.00720381	6.90182e-05	0.00252402	0.00228518	0.00159185	0.00280058
7155	TOP2B	topoisomerase (DNA) II beta 180kDa	--	--	--	--	-1.37864	-1.04399	-1.02182	--	--	--	--	0.017801	0.00608398	0.00909959
7157	TP53	tumor protein p53	--	--	--	--	-1.40001	--	--	--	--	--	--	0.0187659	--	--
7162	TPBG	trophoblast glycoprotein	--	--	1.40892	--	--	--	0.703951	--	--	0.00921747	--	--	--	0.0236758
7164	TPD52L1	tumor protein D52-like 1	1.06139	-2.44653	-1.13137	-1.41833	-3.9583	--	-0.864841	0.0129385	3.32825e-05	0.0219834	0.00650961	0.00194967	--	0.0311944
7167	TPI1	triosephosphate isomerase 1	--	--	-1.24679	--	--	--	--	--	--	0.0260545	--	--	--	--
7168	TPM1	tropomyosin 1 (alpha)	--	-1.47496	--	--	--	--	--	--	0.00375439	--	--	--	--	--
7170	TPM3	tropomyosin 3	--	--	-1.01955	--	--	--	--	--	--	0.0216399	--	--	--	--
7171	TPM4	tropomyosin 4	-1.06821	--	-1.47563	--	--	--	--	0.0237859	--	0.007021	--	--	--	--
7188	TRAF5	TNF receptor-associated factor 5	--	--	--	--	-2.4175	-1.42969	-1.81106	--	--	--	--	0.00868996	0.0118541	0.00859134
7216	TRO	trophinin	--	--	1.15403	1.40808	--	--	--	--	--	0.029893	0.00848388	--	--	--
7220	TRPC1	transient receptor potential cation channel, subfamily C, member 1	1.175	--	0.948634	--	--	--	--	0.0196949	--	0.0374333	--	--	--	--
7222	TRPC3	transient receptor potential cation channel, subfamily C, member 3	--	--	--	--	--	-1.05348	--	--	--	--	--	--	0.0180722	--
7223	TRPC4	transient receptor potential cation channel, subfamily C, member 4	--	--	--	-1.13374	--	--	-0.723627	--	--	--	0.00897459	--	--	0.0487114
7262	PHLDA2	pleckstrin homology-like domain, family A, member 2	--	--	--	--	1.94446	0.785132	0.737826	--	--	--	--	0.000309452	0.0144872	0.0155519
7264	TSTA3	tissue specific transplantation antigen P35B	--	--	--	--	--	--	0.751324	--	--	--	--	--	--	0.0419414
7272	TTK	TTK protein kinase	-2.8812	-1.12848	-3.49384	-2.16059	-2.63769	-1.93367	-2.42594	0.00387591	0.0204461	0.00138688	0.000974565	0.011153	0.00630976	0.003904
7275	TUB	tubby bipartite transcription factor	--	--	1.41746	--	-2.11502	--	--	--	--	0.00829805	--	0.00851129	--	--
7276	TTR	transthyretin	--	--	1.04447	--	--	--	1.48449	--	--	0.0164606	--	--	--	0.00527462
7277	TUBA4A	tubulin, alpha 4a	--	-0.998172	-1.40807	-1.08139	--	--	0.928912	--	0.00689987	0.0171535	0.00750723	--	--	0.0232595
7280	TUBB2A	tubulin, beta 2A class IIa	--	--	-1.62384	--	--	--	--	--	--	0.0061244	--	--	--	--
7286	TUFT1	tuftelin 1	--	--	--	-1.26495	--	--	--	--	--	--	0.00821618	--	--	--
7289	TULP3	tubby like protein 3	--	--	--	--	--	-0.782111	--	--	--	--	--	--	0.0162944	--
7291	TWIST1	twist family bHLH transcription factor 1	--	--	--	--	-1.59184	-1.35635	-1.46572	--	--	--	--	0.0109738	0.00596823	0.00671688
7292	TNFSF4	tumor necrosis factor (ligand) superfamily, member 4	1.07554	--	--	--	-2.46151	--	--	0.0313644	--	--	--	0.0119572	--	--
7296	TXNRD1	thioredoxin reductase 1	--	--	--	--	--	0.717854	--	--	--	--	--	--	0.0207322	--
7298	TYMS	thymidylate synthetase	-1.44875	--	-1.50693	-1.70032	-3.88161	-0.982126	-1.22262	0.00376886	--	0.0194278	0.00236116	0.00180731	0.0124628	0.00988515
7301	TYRO3	TYRO3 protein tyrosine kinase	--	--	-1.07355	--	--	--	--	--	--	0.0128188	--	--	--	--
7307	U2AF1	U2 small nuclear RNA auxiliary factor 1	-1.25793	--	--	--	--	--	-0.797831	0.00914161	--	--	--	--	--	0.0432364
7318	UBA7	ubiquitin-like modifier activating enzyme 7	--	--	--	--	-3.76661	-2.07544	-3.35675	--	--	--	--	0.00316956	0.000713306	0.000152496
7325	UBE2E2	ubiquitin-conjugating enzyme E2E 2	1.47769	--	--	--	--	--	--	0.0147437	--	--	--	--	--	--
7328	UBE2H	ubiquitin-conjugating enzyme E2H	--	--	--	--	1.42998	--	0.805084	--	--	--	--	0.00651705	--	0.0128429
7347	UCHL3	ubiquitin carboxyl-terminal esterase L3 (ubiquitin thiolesterase)	--	--	--	--	--	1.14922	0.985174	--	--	--	--	--	0.016342	0.0295565
7349	UCN	urocortin	1.60803	0.929554	1.06224	--	--	--	--	0.017512	0.0283239	0.034354	--	--	--	--
7351	UCP2	uncoupling protein 2 (mitochondrial, proton carrier)	-2.08144	-1.00189	-2.74479	-2.64712	-2.71752	-1.41349	-0.953483	0.00633368	0.0134191	0.00113921	0.00094497	0.00542199	0.012775	0.0457819
7352	UCP3	uncoupling protein 3 (mitochondrial, proton carrier)	--	--	--	--	--	0.865019	--	--	--	--	--	--	0.0404875	--
7357	UGCG	UDP-glucose ceramide glucosyltransferase	--	--	--	-0.838973	--	-1.08766	-1.52568	--	--	--	0.0160154	--	0.0119338	0.00804659
7358	UGDH	UDP-glucose 6-dehydrogenase	-1.17079	--	--	--	--	--	--	0.0124156	--	--	--	--	--	--
7371	UCK2	uridine-cytidine kinase 2	-1.08409	--	-1.1605	--	--	0.922186	--	0.0205541	--	0.0097658	--	--	0.0294891	--
7373	COL14A1	collagen, type XIV, alpha 1	--	2.04159	--	--	--	--	--	--	0.00256524	--	--	--	--	--
7378	UPP1	uridine phosphorylase 1	--	--	--	--	3.83373	1.41561	2.12435	--	--	--	--	0.00259324	0.00560847	0.00115075
7398	USP1	ubiquitin specific peptidase 1	-1.28305	--	-1.15405	-1.19977	-1.88188	-1.1056	-1.3105	0.0217817	--	0.0216776	0.00952927	0.0189609	0.0124022	0.00327202
7402	UTRN	utrophin	--	--	--	--	-1.71099	-1.14293	-1.31854	--	--	--	--	0.00205774	0.00207426	0.0113066
7407	VARS	valyl-tRNA synthetase	--	--	-1.00791	--	--	--	--	--	--	0.016717	--	--	--	--
7408	VASP	vasodilator-stimulated phosphoprotein	-1.04065	-1.20053	-1.25803	--	--	--	--	0.0334567	0.00614912	0.00951818	--	--	--	--
7414	VCL	vinculin	--	--	--	--	--	--	-0.830653	--	--	--	--	--	--	0.0228999
7421	VDR	vitamin D (1,25- dihydroxyvitamin D3) receptor	0.946816	--	--	--	--	0.932129	--	0.0270878	--	--	--	--	0.00430795	--
7422	VEGFA	vascular endothelial growth factor A	-1.08557	--	--	--	--	--	--	0.0121767	--	--	--	--	--	--
7423	VEGFB	vascular endothelial growth factor B	--	1.98359	--	--	--	--	--	--	0.000542506	--	--	--	--	--
7424	VEGFC	vascular endothelial growth factor C	--	--	--	1.51127	1.53437	--	--	--	--	--	0.00699674	0.00848299	--	--
7425	VGF	VGF nerve growth factor inducible	--	--	-1.18716	--	4.11346	4.81737	4.82914	--	--	0.0166187	--	0.000774294	2.47268e-05	5.46045e-05
7430	EZR	ezrin	-1.6627	--	-2.2404	-1.52584	-1.70423	--	-0.96106	0.00461751	--	0.00242982	0.00210414	0.0152048	--	0.0157897
7436	VLDLR	very low density lipoprotein receptor	0.927674	--	--	--	--	--	--	0.0417352	--	--	--	--	--	--
7443	VRK1	vaccinia related kinase 1	-1.1223	--	--	-0.933385	--	-0.744787	-0.738087	0.0371882	--	--	0.0187741	--	0.0373929	0.0339919
7450	VWF	von Willebrand factor	--	1.01533	--	--	--	--	--	--	0.00971062	--	--	--	--	--
7453	WARS	tryptophanyl-tRNA synthetase	-1.0239	--	-1.02529	--	--	--	-0.784106	0.0174895	--	0.0184806	--	--	--	0.0324175
7456	WIPF1	WAS/WASL interacting protein family, member 1	--	--	-1.26247	--	--	--	--	--	--	0.0249193	--	--	--	--
7461	CLIP2	CAP-GLY domain containing linker protein 2	--	--	--	--	--	--	-0.749405	--	--	--	--	--	--	0.0350677
7462	LAT2	linker for activation of T cells family, member 2	--	--	--	--	--	1.36189	1.5157	--	--	--	--	--	0.00678955	0.00387574
7464	CORO2A	coronin, actin binding protein, 2A	--	--	-1.17767	-0.95042	--	--	--	--	--	0.0160012	0.00901919	--	--	--
7465	WEE1	WEE1 G2 checkpoint kinase	--	--	--	--	-1.44303	-0.945168	-0.992818	--	--	--	--	0.0319832	0.0108325	0.0253617
7466	WFS1	Wolfram syndrome 1 (wolframin)	--	--	--	--	--	--	0.77117	--	--	--	--	--	--	0.0301772
7468	WHSC1	Wolf-Hirschhorn syndrome candidate 1	-2.0367	-0.945119	-1.97191	-1.08277	-1.97217	-1.78042	-1.80953	0.00466742	0.0129909	0.00302553	0.0178573	0.0121619	0.00678328	0.00948866
7472	WNT2	wingless-type MMTV integration site family member 2	-2.99878	--	--	-0.942581	-2.27122	-2.14028	-2.12961	0.00245134	--	--	0.0239506	0.0162044	0.00202131	0.00755601
7474	WNT5A	wingless-type MMTV integration site family, member 5A	0.976899	--	1.06016	--	-1.56933	--	-0.724277	0.0294165	--	0.0148647	--	0.0186034	--	0.0197219
7477	WNT7B	wingless-type MMTV integration site family, member 7B	--	--	--	--	1.51804	--	--	--	--	--	--	0.0355716	--	--
7481	WNT11	wingless-type MMTV integration site family, member 11	--	1.98141	--	--	--	-1.30548	--	--	0.00220816	--	--	--	0.0070862	--
7482	WNT2B	wingless-type MMTV integration site family, member 2B	-1.83155	-1.16307	--	--	-1.71879	-0.886752	--	0.00812101	0.0137022	--	--	0.018549	0.0389837	--
7498	XDH	xanthine dehydrogenase	--	--	2.71377	2.04651	1.88704	3.12398	3.0032	--	--	0.0025086	0.00242679	0.0250681	0.00011703	0.000398407
7499	XG	Xg blood group	1.71635	--	1.03037	--	--	--	1.00974	0.0149552	--	0.0306192	--	--	--	0.0302109
7512	XPNPEP2	X-prolyl aminopeptidase (aminopeptidase P) 2, membrane-bound	--	--	--	--	--	-0.746796	--	--	--	--	--	--	0.0379454	--
7514	XPO1	exportin 1 (CRM1 homolog, yeast)	--	--	1.04593	--	--	--	--	--	--	0.0240618	--	--	--	--
7517	XRCC3	X-ray repair complementing defective repair in Chinese hamster cells 3	-2.01668	--	-2.18035	-1.57674	-2.00666	-0.913535	-1.21357	0.00355144	--	0.00256815	0.00891223	0.0144098	0.0175898	0.0128619
7518	XRCC4	X-ray repair complementing defective repair in Chinese hamster cells 4	--	--	--	--	--	1.0356	1.01408	--	--	--	--	--	0.0100453	0.0213047
7531	YWHAE	tyrosine 3-monooxygenase/tryptophan 5-monooxygenase activation protein, epsilon polypeptide	-1.87149	-0.926062	-2.67107	-1.82615	--	-1.83751	-1.06641	0.0147003	0.0174769	0.00129664	0.00504856	--	0.0113224	0.0251551
7532	YWHAG	tyrosine 3-monooxygenase/tryptophan 5-monooxygenase activation protein, gamma polypeptide	--	--	--	--	--	0.827281	0.73427	--	--	--	--	--	0.0194163	0.029273
7533	YWHAH	tyrosine 3-monooxygenase/tryptophan 5-monooxygenase activation protein, eta polypeptide	--	--	-1.07717	-0.851621	--	--	--	--	--	0.0144303	0.00758917	--	--	--
7534	YWHAZ	tyrosine 3-monooxygenase/tryptophan 5-monooxygenase activation protein, zeta polypeptide	--	--	-0.968042	--	--	--	--	--	--	0.0226497	--	--	--	--
7538	ZFP36	ZFP36 ring finger protein	--	--	--	--	--	-1.8298	-2.33946	--	--	--	--	--	0.00339557	0.00199533
7570	ZNF22	zinc finger protein 22	-1.0702	--	-1.12104	-1.12034	-1.79341	-1.38801	-1.40511	0.0360132	--	0.0176591	0.00887739	0.0198839	0.000926081	0.00432446
7582	ZNF33B	zinc finger protein 33B	--	--	--	--	-1.403	-0.77127	--	--	--	--	--	0.0397194	0.0186581	--
7584	ZNF35	zinc finger protein 35	--	--	--	--	--	1.00771	--	--	--	--	--	--	0.0143605	--
7593	MZF1	myeloid zinc finger 1	--	--	--	--	--	--	0.740503	--	--	--	--	--	--	0.0265351
7621	ZNF70	zinc finger protein 70	--	--	--	--	--	--	-1.05101	--	--	--	--	--	--	0.0388412
7626	ZNF75D	zinc finger protein 75D	--	--	--	--	--	-0.715023	--	--	--	--	--	--	0.0459463	--
7633	ZNF79	zinc finger protein 79	--	--	0.997579	--	--	0.974756	1.13298	--	--	0.0355687	--	--	0.0164089	0.023442
7643	ZNF90	zinc finger protein 90	-2.32643	--	--	--	--	--	--	0.00871316	--	--	--	--	--	--
7644	ZNF91	zinc finger protein 91	1.01302	--	--	--	--	--	--	0.0417472	--	--	--	--	--	--
7693	ZNF134	zinc finger protein 134	--	--	--	--	--	0.841403	0.787696	--	--	--	--	--	0.0180571	0.0255027
7695	ZNF136	zinc finger protein 136	1.01874	--	--	--	--	--	--	0.0385502	--	--	--	--	--	--
7707	ZNF148	zinc finger protein 148	--	--	1.00021	--	--	--	--	--	--	0.0138723	--	--	--	--
7712	ZNF157	zinc finger protein 157	--	--	--	--	1.97562	--	1.65411	--	--	--	--	0.0247781	--	0.0118183
7716	VEZF1	vascular endothelial zinc finger 1	--	--	--	--	-1.91142	-1.04175	-0.73317	--	--	--	--	0.00674084	0.0136098	0.0221132
7732	RNF112	ring finger protein 112	--	--	--	-1.0797	-1.4194	-1.03927	--	--	--	--	0.0105047	0.0276831	0.0163333	--
7737	RNF113A	ring finger protein 113A	--	--	--	1.03451	--	--	--	--	--	--	0.0119871	--	--	--
7739	ZNF185	zinc finger protein 185 (LIM domain)	-1.3871	-1.02924	--	--	--	--	--	0.0147686	0.00439768	--	--	--	--	--
7741	ZSCAN26	zinc finger and SCAN domain containing 26	--	--	--	--	--	-0.805853	--	--	--	--	--	--	0.0135297	--
7748	ZNF195	zinc finger protein 195	--	--	--	--	--	0.773852	0.761677	--	--	--	--	--	0.0215738	0.0333887
7750	ZMYM2	zinc finger, MYM-type 2	--	--	1.11648	--	--	--	--	--	--	0.0335846	--	--	--	--
7762	ZNF215	zinc finger protein 215	--	--	-1.1218	--	--	--	--	--	--	0.0198229	--	--	--	--
7763	ZFAND5	zinc finger, AN1-type domain 5	--	--	--	--	--	0.727165	--	--	--	--	--	--	0.025973	--
7767	ZNF224	zinc finger protein 224	--	--	--	0.869035	--	--	--	--	--	--	0.0145647	--	--	--
7769	ZNF226	zinc finger protein 226	1.25992	--	1.28452	0.906719	--	0.805361	1.11939	0.00970191	--	0.00709097	0.0242418	--	0.00650121	0.00717265
7779	SLC30A1	solute carrier family 30 (zinc transporter), member 1	--	--	--	--	--	0.985722	--	--	--	--	--	--	0.0145203	--
7781	SLC30A3	solute carrier family 30 (zinc transporter), member 3	--	--	--	--	2.02211	1.93493	3.03395	--	--	--	--	0.0213507	0.00197597	0.000533876
7786	MAP3K12	mitogen-activated protein kinase kinase kinase 12	--	--	--	--	--	-0.922622	--	--	--	--	--	--	0.0284028	--
7799	PRDM2	PR domain containing 2, with ZNF domain	--	--	--	--	--	-1.08604	--	--	--	--	--	--	0.0105478	--
7802	DNALI1	dynein, axonemal, light intermediate chain 1	--	--	--	--	--	--	-0.937973	--	--	--	--	--	--	0.0491533
7803	PTP4A1	protein tyrosine phosphatase type IVA, member 1	--	--	1.12546	--	--	1.21318	1.24681	--	--	0.0112418	--	--	0.00543421	0.00554142
7804	LRP8	low density lipoprotein receptor-related protein 8, apolipoprotein e receptor	--	--	-1.2227	--	--	--	0.796745	--	--	0.0106356	--	--	--	0.039154
7832	BTG2	BTG family, member 2	2.13521	1.66374	2.24678	1.21112	--	1.6924	1.80887	0.00131985	0.000359968	0.00258466	0.00779092	--	0.00202253	0.00301689
7840	ALMS1	Alstrom syndrome 1	--	--	--	--	--	-0.915326	--	--	--	--	--	--	0.0213104	--
7844	RNF103	ring finger protein 103	1.2618	--	--	0.843025	--	--	--	0.0104707	--	--	0.0179839	--	--	--
7846	TUBA1A	tubulin, alpha 1a	-1.13138	-0.983837	-1.84894	-0.942542	--	--	--	0.0251288	0.0139488	0.0107369	0.0137539	--	--	--
[truncated: 4,839 more rows]
