# Supplementary material for: Disruption of nucleocytoplasmic trafficking as a cellular senescence driver
Source: Exp Mol Med. 2021 Jun 29;53(6):1092–108. doi: 10.1038/s12276-021-00643-6 (PMC8257587; doi:10.1038/s12276-021-00643-6)
Supplement: Supplementary file 1 — Supplementary Information [file 12276_2021_643_MOESM1_ESM.zip › Supplementary Table S5.xlsx]

## Sheet: Sheet1
Primers used in this study
qPCR analysis
Species	Gene name	Forward primers (5'-3')	Reverse primers (5'-3')
Human	PIK3R1	AGGGAGCTGGTCTGATGACT	GCACAGTTGTTAAAACCAGCAG
Human	TPP1	CCCCTGATACAACTGCCAGG	ACTTGACCCAGTCTCTCTCCT
Human	RAN	GCCATCTTTCCAGCCTCAGT	AGGTCCTCTGTTGGTGTGGA
Human	KPNA2	GAAAGATCAAAACGTTGTACCAGA	AGTGCTACAGTAACAAACCACA
Human	CTPS1	TCTCACCCAGGGACACCTAT	AGCCGAGTGTAAAGTCAGAGC
Human	DBNL	GCAGCAGCAAGAAGTGGTTT	GCCAAAGTGGGTCTCTGGTT
Human	RPS11	GAGACTATCTGCACTACATCCGC	AGCGCACTGTCTTGCTCAG
Yeast	ANB1	TAAGCACGGTCACGCCAAG	TTGCATGCTGTCACCCAAT
Yeast	RRS1	GCGGTCAAAGTTCCGTGATG	TGTAGCCCCACTTTGGAACC
Yeast	SEH1	AAGCTCGCAGTCTCTGCATT	GTCTGATCTGCCCTGTGCAT
Yeast	MRT4	GAACATCTTGGGCAGGCTCT	GCTGGAATTTGACCACCACG
Yeast	RRP1	AGCAGAGGGTTTTGGAAGGT	TTTCCCATTCGTCCAGCAGA
Yeast	RSA4	CGCATTGGTGCATTCGATCA	CTACCATCAGGGCTGAACGC
Yeast	RRP4	GACTTAGCGAGGGATACGCC	CGCTTTGATCACGTTCGCAT
Yeast	YRB1	AGATTCGATGCCGATGCCAA	GCTTCTGCTTCACCTTCTGC
Yeast	ERB1	AAGAAACTGTTGCCTGGTGC	CAGCGGCAGAGCTGAATAGA
Yeast	IMP4	AAGCACTTGTTCAATGCGGG	CCACTCAACATCAGCGTCCT
Yeast	CDC19	CAGAGGTGACTTGGGTATTG	GGTTGGTCTTGGGTTGTAAG
Yeast	ALG9	GTGAAGGCACCGGTAGTGAA	ATTGGGGCGACGATGTCAAT
ChIP analysis
Species	Gene name	Forward primers (5'-3')	Reverse primers (5'-3')
Human	KPNA2	CGTGTTTTTCAAATCCACCA	CTCAGCTCAAAGACCGTGTG
Human	KPNA3-1	GACCTGGCGACTTTTACTGC	CCCTCTTCCTCCTGATAGGG
Human	KPNA4-1	AGAGAGGGGTTGGAAGCAAT	CTGGACGAGTGGAGCAAAAC
Human	KPNA5	TTGCACACACGGAGGTCTAC	CTAGCAGTGGGGCGTAGAGA
Human	KPNA6	GCAGAAACAGCTGGGAACTC	AGCGGCAGCTTTCAGTAGAC
Human	KPNA7-1	TGGCAGCAAGAACAACAGTC	GTGATTGTGCCAATGCACTC
Human	KPNB1	CTCCTACCCCATCCCAATCT	AAGGGAGGCTGTGAGTGAGA
Human	GAPDH	CGGCTACTAGCGGTTTTACG	AAGAAGATGCGGCTGACTGT
Human	PDGFD	GAGCTCTCCCCAAACTTCCT	GTTGTTTGTCCCGTCACCAT
Human	DHFR	TCGCCTGCACAAATAGGGAC	AGAACGCGCGGTCAAGTTT
Human	p16chip	CCCCGATTCAATTTGGCAGTTAGG	CAGCGTTGGCAAGGAAGGAGGAC
Human	RCC1	TTGGAGACAGATTCGCAGTG	CCTAGGGAAGCTCGGCTACT
Human	XPO1	GGAGATTCCATCTCGGTTGA	GGCTGTAGCTGGAACTGACC
Human	RAN	GGCTGAGTAGGTGGGTGGT	GATGAGAGCGGAGGATGAAA
Human	RANBP1	CCAACCACTTTAGCCAGCTC	GAGGCGGACACTCTCATTGT
